# Supplementary material for: Decoding the genetic basis of demyelination: Prediction of potential pathogenic coding and regulatory noncoding MBP SNPs in multiple sclerosis
Source: PLoS One. 2026 May 21;21(5):e0347598. doi: 10.1371/journal.pone.0347598 (PMC13193510; doi:10.1371/journal.pone.0347598)
Supplement: S1 Table — This table presents the 3′ UTR SNPs evaluated in this study. (XLSX) [file pone.0347598.s001.xlsx]

## Sheet: ورقة1
# Variant ID	Location
rs1969029337	76978836
rs1019502485	76978843
rs1183484397	76978844
rs1969030073	76978846
rs1969030370	76978848
rs1466468586	76978851
rs998072102	76978864
rs922057233	76978865
rs113216941	76978867
rs760937743	76978868
rs990239833	76978870
rs1315468125	76978874
rs1229448771	76978876
rs1365067606	76978877
rs1443023245	76978883
rs1212392465	76978885
rs1235631091	76978887
rs1456995688	76978888
rs1005413122	76978892
rs913271338	76978894
rs1969034055	76978896
rs1166263224	76978897
rs1017171440	76978898
rs1969034555	76978899
rs1969034761	76978902
rs1389473165	76978905
rs1045967299	76978908
rs1451032258	76978909
rs1209418353	76978911
rs1487617494	76978917
rs969204298	76978921
rs980476779	76978923
rs1267348917	76978924
rs1969035934	76978928
rs1969036028	76978929
rs1969036212	76978930
rs1969036304	76978932
rs907431986	76978936
rs146591645	76978938
rs1425423365	76978939
rs1366327460	76978940
rs776748753	76978943
rs9966152	76978946
rs1166910755	76978947
rs2076428162	76978950
rs2123017888	76978952
rs1424722671	76978953
rs1969037443	76978959
rs1369886910	76978961
rs1166560789	76978963
rs960331614	76978964
rs993095860	76978966
rs913518193	76978970
rs1969038228	76978975
rs2123018088	76978980
rs1056345102	76978987
rs553254866	76978988
rs946285460	76978993
rs898645857	76978995
rs1043271240	76978997
rs1414642355	76978999
rs1599442173	76979007
rs1207855568	76979010
rs147910406	76979012
rs1025389867	76979014
rs181056002	76979017
rs942808414	76979022
rs17026	76979023
rs1969040300	76979024
rs1019554872	76979025
rs1969040516	76979026
rs546085768	76979028
rs1969040750	76979031
rs1305621068	76979034
rs1969040946	76979035
rs2123018493	76979037
rs1599442262	76979041
rs564012851	76979043
rs1969041316	76979049
rs1969041612	76979054
rs1969041722	76979056
rs1969041905	76979061
rs998164596	76979064
rs1397125698	76979066
rs1047037350	76979067
rs1969042295	76979069
rs1171844510	76979071
rs1464305612	76979072
rs1379594585	76979073
rs1346024146	76979075
rs1969042778	76979077
rs866788526	76979082
rs1472317685	76979084
rs1249772664	76979087
rs1969043333	76979090
rs1969043437	76979092
rs1184399637	76979093
rs2123018874	76979094
rs2512162815	76979095
rs1438966655	76979096
rs2512162827	76979098
rs1032616005	76979103
rs1969043965	76979105
rs1347492546	76979106
rs887064906	76979107
rs1599442398	76979108
rs763246453	76979109
rs1969044554	76979114
rs913281266	76979116
rs1016769549	76979121
rs374762861	76979122
rs1969045067	76979124
rs1192256573	76979128
rs981380342	76979131
rs78844309	76979132
rs1410027726	76979138
rs1001965748	76979141
rs1034741874	76979142
rs185089765	76979143
rs1363056863	76979147
rs73968246	76979148
rs1969046600	76979151
rs1049004	76979156
rs1969046921	76979157
rs1969047026	76979158
rs1265788995	76979159
rs1210062345	76979162
rs1350716400	76979164
rs1332058915	76979165
rs566207079	76979166
rs2512162944	76979171
rs1046855113	76979173
rs1969047689	76979174
rs886827551	76979177
rs528766856	76979178
rs926157088	76979182
rs1969048172	76979187
rs1969048388	76979191
rs2123019608	76979196
rs1599442668	76979198
rs1969048714	76979199
rs1288039771	76979201
rs1969048946	76979202
rs1969049051	76979213
rs1969049243	76979219
rs942840151	76979220
rs1599442706	76979222
rs1969049572	76979223
rs1969049679	76979225
rs1048947	76979233
rs1267717777	76979234
rs1386400140	76979239
rs115331771	76979242
rs1447974214	76979243
rs1245850548	76979244
rs1196256944	76979245
rs1969050534	76979250
rs1217435231	76979252
rs757196336	76979253
rs1568257538	76979255
rs1568257548	76979256
rs1007914365	76979260
rs934069219	76979261
rs1292334553	76979268
rs6565924	76979269
rs1362714429	76979270
rs1452324957	76979272
rs745629053	76979275
rs1158506260	76979277
rs570957368	76979279
rs1032259577	76979282
rs887067948	76979287
rs958114592	76979290
rs1969052659	76979291
rs2512163187	76979297
rs189693329	76979298
rs1969052983	76979300
rs941294169	76979303
rs1324113477	76979307
rs57440695	76979308
rs905042061	76979309
rs1002058979	76979310
rs1034845734	76979312
rs1374784939	76979313
rs1969053992	76979314
rs896277872	76979318
rs1969054187	76979319
rs2123020484	76979321
rs1009283520	76979322
rs1020627999	76979323
rs968090123	76979326
rs979057094	76979327
rs771742093	76979329
rs1969054817	76979330
rs1339946255	76979335
rs1969055052	76979336
rs1269652157	76979338
rs1969055282	76979345
rs1969055386	76979346
rs1214931031	76979347
rs572990107	76979348
rs964250411	76979350
rs975585899	76979354
rs928668177	76979358
rs140490985	76979359
rs922770363	76979361
rs934079188	76979362
rs1372941722	76979369
rs1414205180	76979371
rs1969056462	76979375
rs983236605	76979376
rs1199964182	76979380
rs2123020856	76979381
rs1599443115	76979383
rs150413993	76979384
rs779939798	76979385
rs941333264	76979386
rs1969057243	76979389
rs1969057346	76979397
rs1181662592	76979398
rs528980723	76979400
rs1969057672	76979401
rs1969057772	76979404
rs1969057868	76979407
rs1969057972	76979409
rs747219334	76979410
rs1038352543	76979411
rs768879183	76979412
rs1969058392	76979417
rs2512163513	76979418
rs1180783715	76979419
rs1969058570	76979424
rs1482067709	76979425
rs1969058746	76979426
rs370441176	76979429
rs1969058991	76979431
rs1599443168	76979433
rs2512163569	76979438
rs1276801057	76979447
rs1969059629	76979450
rs2512163588	76979455
rs1163311208	76979456
rs1324503204	76979457
rs1056316186	76979467
rs1969060004	76979469
rs896289081	76979471
rs556034476	76979472
rs1447795838	76979477
rs1042507593	76979484
rs903584192	76979485
rs1470773289	76979486
rs1429541601	76979489
rs2512163663	76979492
rs1047236487	76979494
rs1000968021	76979495
rs7229288	76979496
rs563792742	76979498
rs1969061790	76979500
rs1472414066	76979501
rs1040806394	76979502
rs532885743	76979503
rs1969062203	76979504
rs1461978752	76979505
rs569615370	76979509
rs1969062483	76979510
rs1313314753	76979511
rs899538445	76979517
rs1231219857	76979519
rs559875588	76979520
rs1292506644	76979526
rs1318346073	76979527
rs2123021710	76979528
rs1969063274	76979529
rs528725110	76979530
rs1406364713	76979533
rs2512163771	76979534
rs761910796	76979539
rs2512163789	76979543
rs1969064068	76979544
rs1969064241	76979546
rs1346508710	76979548
rs1480014952	76979549
rs1200577480	76979550
rs1257478514	76979551
rs893696946	76979554
rs1009375491	76979555
rs1969065447	76979561
rs1969065637	76979563
rs2512163830	76979568
rs568844892	76979570
rs770284861	76979571
rs955509374	76979574
rs1969066279	76979579
rs2512163851	76979584
rs1969066365	76979588
rs1173033908	76979590
rs2512163863	76979591
rs1371603074	76979592
rs1461517100	76979594
rs1303562928	76979595
rs548852933	76979598
rs1969067199	76979601
rs2512163890	76979605
rs1969067285	76979606
rs2512163894	76979607
rs982903884	76979609
rs1002947107	76979611
rs1969067605	76979614
rs2512163914	76979616
rs1035697639	76979618
rs1364859732	76979620
rs1969067981	76979621
rs1969068078	76979623
rs2512163927	76979624
rs568666525	76979627
rs1599443555	76979628
rs1969068387	76979629
rs2512163951	76979630
rs1969068497	76979631
rs1969068600	76979635
rs908641140	76979636
rs991476522	76979639
rs111830087	76979640
rs974521924	76979641
rs2123022336	76979644
rs926574426	76979645
rs551013441	76979646
rs1425085490	76979647
rs2512163995	76979648
rs1306629352	76979649
rs1969069757	76979650
rs1969069889	76979654
rs1166450607	76979655
rs983017875	76979656
rs1262677990	76979658
rs1969070196	76979659
rs1190690253	76979666
rs1056369222	76979667
rs1599443659	76979668
rs2512164033	76979670
rs773568008	76979671
rs763551743	76979672
rs1969070707	76979673
rs2512164050	76979674
rs1342039244	76979675
rs2512164055	76979678
rs1042210629	76979679
rs2512164061	76979685
rs976502726	76979690
rs2512164075	76979691
rs570922145	76979696
rs932323311	76979697
rs2512164095	76979702
rs1599443724	76979706
rs2512164108	76979707
rs1969071494	76979708
rs2512164115	76979712
rs2512164119	76979713
rs1196346860	76979715
rs1969071710	76979719
rs1969071815	76979720
rs1969071927	76979722
rs1343034427	76979725
rs2512164149	76979726
rs2512164157	76979727
rs1000617089	76979729
rs1428198586	76979730
rs1296293500	76979735
rs1463272071	76979737
rs2512164174	76979739
rs2512164178	76979744
rs1969072537	76979745
rs1373889641	76979747
rs1568258228	76979749
rs1175568417	76979751
rs1969072843	76979753
rs1039112163	76979754
rs1053433720	76979759
rs766644613	76979760
rs1969073228	76979761
rs375524516	76979762
rs1432968059	76979764
rs2512164230	76979767
rs1599443805	76979771
rs1969073676	76979772
rs2123022986	76979774
rs369937501	76979775
rs1969073778	76979777
rs945325319	76979779
rs1172915558	76979781
rs1969074115	76979782
rs1599443836	76979784
rs1568258280	76979786
rs1969074398	76979790
rs2123023137	76979794
rs1029844167	76979795
rs1969074595	76979800
rs752033039	76979801
rs1361136951	76979803
rs2123023230	76979805
rs138147184	76979806
rs2512164336	76979808
rs372741209	76979809
rs1969075258	76979811
rs1320931428	76979812
rs1284722548	76979814
rs2512164365	76979815
rs1004815511	76979816
rs2512164371	76979822
rs1969076270	76979823
rs2512164384	76979824
rs1969076358	76979825
rs2512164396	76979826
rs1042277618	76979827
rs566658206	76979829
rs2512164418	76979830
rs906378061	76979831
rs539030752	76979832
rs1969076877	76979833
rs2512164431	76979835
rs963123102	76979837
rs2512164438	76979838
rs1969077183	76979844
rs1468500097	76979845
rs1408560666	76979849
rs2512164463	76979851
rs1177265894	76979852
rs1969077483	76979857
rs974153347	76979858
rs1969077737	76979860
rs763847226	76979861
rs1969077957	76979862
rs2512164484	76979863
rs1302997075	76979866
rs1184534587	76979867
rs748770218	76979876
rs959338610	76979879
rs2512164507	76979880
rs1459745595	76979881
rs2512164512	76979884
rs2512164517	76979885
rs200013001	76979886
rs1165954952	76979889
rs2512164529	76979890
rs535332130	76979892
rs1277244778	76979894
rs1969079460	76979899
rs952812857	76979900
rs2512164560	76979901
rs1969079788	76979904
rs1299082142	76979907
rs917869575	76979908
rs1311816718	76979912
rs1262765269	76979913
rs1969080564	76979914
rs2512164582	76979915
rs1969080733	76979917
rs184197418	76979918
rs2512164591	76979920
rs1312105256	76979922
rs1015817039	76979924
rs1383542563	76979925
rs753361238	76979927
rs1969081792	76979928
rs965546342	76979929
rs976891213	76979930
rs1969082394	76979931
rs2512164627	76979932
rs921033644	76979934
rs1969082760	76979936
rs1969082930	76979937
rs2123024015	76979938
rs1341335452	76979940
rs1969083276	76979941
rs1969083440	76979943
rs1969083614	76979944
rs1969083789	76979945
rs2512164675	76979948
rs945306158	76979949
rs1252800804	76979952
rs1482088635	76979953
rs2512164693	76979955
rs748812588	76979957
rs989623342	76979959
rs2512164705	76979960
rs2512164715	76979964
rs2512164721	76979967
rs1351332281	76979971
rs1568258630	76979972
rs1212413529	76979973
rs1599444302	76979975
rs2512164766	76979976
rs756741675	76979977
rs754441853	76979978
rs2512164790	76979979
rs1388918043	76979980
rs1428393296	76979981
rs778535348	76979982
rs2512164818	76979983
rs558508660	76979984
rs2512164836	76979986
rs376170380	76979987
rs1382790733	76979990
rs1162171944	76979994
rs1048871	76979995
rs1407109553	76979996
rs1454687021	76979999
rs777020778	76980000
rs1364399869	76980001
rs1599444414	76980002
rs746208269	76980004
rs779654409	76980005
rs746809343	76980006
rs1479671372	76980008
rs1310155270	76980009
rs1209144688	76980010
rs1263444069	76980011
rs1969089291	76980012
rs1969089406	76980014
rs894957720	76980017
rs770345084	76980020
rs1220223720	76980023
rs1969089935	76980024
rs2512164944	76980025
rs2512164950	76980026
rs768824136	76980028
rs1485831853	76980030
rs2512164964	76980032
rs1187559707	76980035
rs2512164971	76980038
rs761815177	76980039
rs1969090351	76980040
rs781412529	76980043
rs1213758190	76980045
rs1969090695	76980047
rs1969090900	76980049
rs1177670696	76980053
rs1051363385	76980054
rs1176126230	76980055
rs2512165008	76980062
rs577246097	76980063
rs1471049518	76980064
rs1004431347	76980065
rs2123024948	76980066
rs2512165030	76980068
rs1344613436	76980069
rs1290614241	76980072
rs1027479296	76980074
rs762948210	76980075
rs1969092566	76980077
rs2512165103	76980078
rs888449487	76980079
rs1282391199	76980082
rs1283633298	76980083
rs1969093015	76980084
rs1325285705	76980085
rs1568258938	76980086
rs2512165149	76980089
rs1969093468	76980091
rs1969093572	76980094
rs1016186910	76980095
rs1408510563	76980096
rs2512165161	76980099
rs1969093898	76980101
rs1222829398	76980103
rs2512165185	76980104
rs2512165188	76980105
rs1969094134	76980107
rs1599444642	76980108
rs2123025283	76980111
rs1015869164	76980112
rs1275280985	76980116
rs534429234	76980117
rs965598202	76980119
rs2123025385	76980121
rs1213320001	76980122
rs149219355	76980126
rs1471217818	76980127
rs898636214	76980128
rs2512165249	76980130
rs2512165256	76980132
rs2512165267	76980134
rs1203561014	76980135
rs1969095394	76980137
rs2512165291	76980141
rs2512165308	76980142
rs1435823442	76980143
rs1028521560	76980145
rs1225370330	76980148
rs2512165340	76980153
rs1969096729	76980156
rs1444899416	76980157
rs1969097116	76980159
rs989284443	76980160
rs879461505	76980161
rs1969097528	76980162
rs1969097692	76980164
rs2512165392	76980165
rs1969097848	76980166
rs2512165404	76980167
rs966361607	76980168
rs1969098194	76980169
rs1969098365	76980172
rs1969098533	76980173
rs2123025847	76980174
rs368566615	76980177
rs1329924436	76980178
rs1424144115	76980179
rs2512165456	76980180
rs1404880847	76980182
rs2512165472	76980183
rs1969099273	76980184
rs2512165494	76980186
rs1969099665	76980187
rs1599444774	76980189
rs1969100011	76980192
rs2512165520	76980193
rs996017531	76980194
rs2512165540	76980196
rs1969100396	76980199
rs1173650442	76980202
rs1429943886	76980203
rs1969101006	76980207
rs1969101115	76980209
rs2512165579	76980211
rs2512165583	76980212
rs1969101227	76980213
rs2512165591	76980215
rs1969101317	76980222
rs927614828	76980223
rs1969101573	76980226
rs1033789479	76980227
rs939299135	76980230
rs1969101912	76980233
rs1204942044	76980236
rs1461049609	76980237
rs1969102278	76980240
rs2512165647	76980243
rs2512165657	76980247
rs1969102429	76980248
rs2512165673	76980250
rs1261426928	76980251
rs748415639	76980252
rs1205689976	76980254
rs959432937	76980258
rs769727478	76980259
rs2512165708	76980264
rs560029031	76980265
rs1401787298	76980268
rs1439458377	76980269
rs2512165746	76980273
rs1278267919	76980274
rs2512165765	76980277
rs368901076	76980279
rs1048483053	76980280
rs2512165791	76980281
rs2512165802	76980282
rs2512165812	76980283
rs1398939579	76980285
rs1969105266	76980287
rs1969105440	76980289
rs2123026735	76980290
rs2512165855	76980291
rs2123026745	76980294
rs773036856	76980296
rs372582716	76980297
rs2512165896	76980298
rs1969105977	76980299
rs2512165911	76980302
rs555984052	76980309
rs2512165919	76980310
rs2512165928	76980311
rs2512165933	76980312
rs1969106311	76980314
rs2512165948	76980316
rs2512165954	76980317
rs2512165962	76980319
rs1969106632	76980323
rs967031751	76980324
rs542059086	76980325
rs1969107047	76980327
rs2512165991	76980329
rs2512165993	76980330
rs978001135	76980331
rs2512166000	76980333
rs2512166009	76980335
rs1599444987	76980336
rs1969107331	76980337
rs2512166018	76980338
rs562375053	76980342
rs774462039	76980343
rs762090022	76980344
rs767821814	76980351
rs2512166060	76980352
rs2512166066	76980354
rs1285485338	76980355
rs2512166084	76980356
rs750295461	76980357
rs2512166095	76980361
rs2512166100	76980362
rs760538407	76980363
rs766227267	76980364
rs753749041	76980369
rs2512166132	76980371
rs1157138874	76980372
rs1407514637	76980373
rs373454610	76980377
rs1969110138	76980378
rs778445201	76980379
rs9199	76980380
rs1404218536	76980383
rs2512166195	76980384
rs758095224	76980385
rs371134243	76980386
rs1969111707	76980390
rs1599445177	76980391
rs2512166237	76980393
rs921712379	76980395
rs2512166246	76980396
rs998482397	76980399
rs1278663451	76980400
rs1350908542	76980401
rs2123027271	76980403
rs1287072134	76980404
rs770077639	76980405
rs2512166287	76980407
rs145141322	76980410
rs1292972114	76980411
rs544017750	76980415
rs1490958412	76980416
rs1969114324	76980418
rs1969114491	76980419
rs2123027397	76980420
rs1969114644	76980421
rs1969114824	76980423
rs2123027438	76980424
rs1180465918	76980425
rs1381150031	76984777
rs572017418	76984778
rs2512186843	76984779
rs1969440543	76984784
rs2512186863	76984787
rs546073354	76984788
rs2512186884	76984790
rs1969440803	76984791
rs1474874825	76984795
rs747036508	76984796
rs771241682	76984797
rs2512186946	76984798
rs1323137479	76984800
rs1224287587	76984801
rs2512186984	76984802
rs776714220	76984806
rs1969441648	76984807
rs1337832380	76984810
rs1265091212	76984811
rs1969442009	76984812
rs2512187063	76984813
rs1969442127	76984814
rs1969442252	76984815
rs745680511	76984816
rs1204624947	76984817
rs769419674	76984818
rs775430708	76984819
rs762840053	76984820
rs367734828	76984821
rs773902573	76984823
rs2512187184	76984825
rs761219065	76984826
rs1969443403	76984827
rs2512187231	76984829
rs1969443501	76984833
rs767270713	76984834
rs749981867	76984835
rs755388710	76984836
rs936758784	76987703
rs2512204994	76987708
rs2123109665	76987709
rs1969637273	76987710
rs1454974281	76987712
rs1969637583	76987713
rs2512205043	76987718
rs2512205055	76987719
rs1383894486	76987720
rs2512205091	76987723
rs1772857798	76987728
rs1969637899	76987730
rs2512205140	76987735
rs1052900115	76987739
rs1969638253	76987740
rs952053284	76987744
rs1969638751	76987745
rs1399706398	76987748
rs1382177898	76987758
rs2512205257	76987759
rs1969639244	76987761
rs2512205279	76987762
rs866789566	76987763
rs892471575	76987766
rs1384606657	76987775
rs1334205757	76987776
rs1969639910	76987777
rs1181608113	76987778
rs1969640230	76987780
rs1341773010	76987782
rs1969640620	76987785
rs2512205377	76987786
rs1969640782	76987790
rs984643109	76987793
rs1192792491	76987795
rs1969641281	76987797
rs1455033817	76987798
rs1969641797	76987801
rs1025200935	76987803
rs905377007	76987805
rs2512205513	76987807
rs1358809938	76987810
rs1290218878	76987811
rs2512205568	76987813
rs2512205585	76987815
rs1313606638	76987816
rs915700703	76987817
rs1969643965	76987819
rs1380377248	76987824
rs1359170506	76987829
rs2512205742	76987836
rs2512205754	76987838
rs2512205777	76987839
rs2512205794	76987841
rs187110029	76987842
rs2512205852	76987846
rs1568265945	76987850
rs1969645784	76987851
rs1969646054	76987852
rs1969646306	76987855
rs1969646552	76987858
rs1969646810	76987859
rs1969647064	76987862
rs1299650171	76987863
rs1277228935	76987864
rs1969647851	76987865
rs2512206030	76987870
rs2512206056	76987871
rs2123110989	76987873
rs1969648489	76987879
rs1195465118	76987880
rs2512206165	76987883
rs2512206179	76987886
rs2512206200	76987887
rs1016417886	76987893
rs981181911	76987895
rs534692438	76987897
rs2512206271	76987900
rs1969649481	76987901
rs1969649787	76987909
rs2512206345	76987910
rs2512206369	76987912
rs2512206391	76987913
rs192773457	76987915
rs2512206414	76987920
rs1256925643	76987922
rs1969650403	76987925
rs1474294204	76987926
rs2123111362	76987927
rs2512206489	76987930
rs1969650664	76987933
rs1244118008	76987940
rs934363366	76987944
rs1969651258	76987947
rs2512206547	76987949
rs759189551	76987951
rs1969651402	76987952
rs2512206586	76987953
rs2512206593	76987954
rs2512206624	76987955
rs2512206634	76987956
rs1969651737	76987957
rs1266799030	76987963
rs2512206672	76987964
rs914163996	76987966
rs1225404574	76987967
rs564996991	76987971
rs2512206777	76987975
rs1969652523	76987976
rs1272893843	76987977
rs2512206841	76987980
rs1163421846	76987982
rs1242516631	76987984
rs2512206896	76987987
rs1969653416	76987991
rs2512206912	76987993
rs2512206929	76987994
rs2512206941	76987996
rs946922858	76987997
rs1599470579	76988002
rs1969653905	76988003
rs2512207030	76988004
rs553944620	76988005
rs1213249225	76988008
rs2512207067	76988009
rs2512207076	76988016
rs1969654442	76988018
rs527568233	76988021
rs1969654992	76988022
rs1969655276	76988024
rs1969655539	76988025
rs2512207135	76988027
rs2512207146	76988030
rs1599470627	76988032
rs2512207190	76988033
rs2512207210	76988038
rs1279715605	76988039
rs2512207275	76988040
rs910446654	76988043
rs2512207327	76988044
rs2512207337	76988047
rs1969656870	76988049
rs1969657144	76988050
rs1969657380	76988051
rs2512207404	76988052
rs2512207419	76988053
rs2512207438	76988054
rs2123112309	76988055
rs1969657875	76988056
rs2512207482	76988057
rs1293197234	76988058
rs1283967723	76988059
rs2512207553	76988063
rs2512207567	76988064
rs1599470698	76988065
rs2512207589	76988068
rs778927704	76988069
rs943530105	76988070
rs1249457591	76988074
rs2123112542	76988075
rs1969659775	76988076
rs1252741163	76988078
rs1969660306	76988079
rs2512207684	76988080
rs2512207695	76988081
rs2512207716	76988082
rs2512207724	76988083
rs1040509642	76988084
rs2512207760	76988087
rs1350454187	76988088
rs2512207792	76988089
rs964291720	77012794
rs2512341023	77012795
rs913231058	77012798
rs2512341046	77012805
rs1275116907	77012807
rs2512341070	77012810
rs1971426983	77012811
rs1971427140	77012813
rs2512341107	77012814
rs2512341114	77012815
rs1392301888	77012820
rs1169465971	77012829
rs2512341151	77012830
rs2512341158	77012833
rs2512341166	77012838
rs1477775780	77012839
rs1245071128	77012841
rs1332652910	77012842
rs140590290	77012843
rs2512341218	77012844
rs2512341230	77012848
rs551814816	77012853
rs2512341277	77012856
rs2512341291	77012858
rs2512341305	77012861
rs1971428995	77012863
rs2512341339	77012867
rs554018699	77012869
rs2123430054	77012875
rs2512341363	77012876
rs1228700876	77012880
rs2512341399	77012890
rs982819230	77012892
rs749972351	77012897
rs1971430334	77012898
rs2512341415	77012900
rs2512341426	77012908
rs1481466277	77012909
rs1971430869	77012912
rs2512341448	77012914
rs2512341456	77012915
rs762940425	77012916
rs2512341465	77012917
rs2512341474	77012927
rs907432201	77012928
rs1250525740	77012932
rs941384591	77012933
rs373243728	77012934
rs1971431768	77012935
rs1971431936	77012936
rs1307304780	77012946
rs1971432285	77012947
rs1038305220	77012948
rs905117246	77012954
rs2512341601	77012958
rs1372166279	77012959
rs1971432949	77012960
rs937939586	77012963
rs542995864	77012966
rs1971433255	77012971
rs1055900269	77012973
rs2512341676	77012976
rs1599061663	77012978
rs2512341698	77012980
rs2512341721	77012985
rs1164637589	77012987
rs1971434108	77012990
rs1971434274	77012991
rs1423282012	77012992
rs1174435685	77012993
rs1478377435	77012994
rs1599061719	77012995
rs1568288291	77012996
rs766383268	77012998
rs2512341825	77012999
rs995227332	77013000
rs1453570118	77013002
rs1971435606	77013006
rs2512341856	77013007
rs2512341863	77013009
rs1971435771	77013010
rs1484288550	77013012
rs2123430924	77013014
rs2512341906	77013015
rs1971436271	77013018
rs1971436434	77013025
rs1463796654	77013026
rs2512341956	77013030
rs1971436760	77013034
rs112470302	77013038
rs2512341993	77013044
rs2512341999	77013047
rs1971437270	77013048
rs1209804763	77013049
rs2511511738	77013050
rs2123431162	77013052
rs1296808130	77013055
rs2123431207	77013056
rs1276043825	77013060
rs1220493306	77013065
rs1020733450	77013067
rs1323621760	77013069
rs192844736	77013074
rs2512342079	77013078
rs1000540340	77013079
rs1017242908	77013082
rs1007877237	77013083
rs1971439270	77013084
rs2512342121	77013085
rs2512342133	77013086
rs1019978816	77013087
rs1446984366	77013088
rs964007093	77013091
rs2123431497	77013092
rs964686830	77013097
rs1415166678	77013101
rs1599061954	77013103
rs2512342202	77013105
rs2123431585	77013106
rs2512342220	77013107
rs1971440406	77013110
rs1156948172	77013111
rs12406	77013113
rs1471997715	77013114
rs1030274386	77013121
rs1032181371	77013124
rs955548930	77013125
rs1296140753	77013127
rs1971442372	77013128
rs982889789	77013136
rs1971442680	77013137
rs76872033	77013140
rs2512342357	77013142
rs1309045443	77013144
rs1331174617	77013145
rs908646503	77013148
rs1971443810	77013150
rs1273632733	77013154
rs1971444162	77013156
rs545527734	77013161
rs1971444503	77013164
rs2512342476	77013166
rs1376680615	77013170
rs913313272	77013171
rs1599062150	77013172
rs754801383	77013173
rs2512342519	77013174
rs2512342526	77013179
rs1449032225	77013183
rs946061816	77013195
rs1971445661	77013196
rs1318645453	77013200
rs1971445968	77013205
rs1212537718	77013208
rs2123432564	77013209
rs2282557	77013210
rs1971446526	77013211
rs1971446829	77013218
rs2512342643	77013221
rs926635135	77013226
rs2123432757	77013228
rs2512342671	77013232
rs1599062237	77013235
rs1568288531	77013237
rs2512342707	77013238
rs144451854	77013240
rs937611535	77013241
rs1599062304	77013245
rs2512342750	77013246
rs919140758	77013247
rs1599062347	77013248
rs547646474	77013251
rs1599062410	77013252
rs1971448962	77013255
rs1971449119	77013256
rs1599062415	77013257
rs2123433163	77013258
rs2512342849	77013262
rs1430799563	77013265
rs1056365589	77013268
rs567544412	77013269
rs945203117	77013271
rs2512342868	77013274
rs2123433295	77013275
rs2512342898	77013277
rs2058127243	77013282
rs1568288577	77013287
rs2512342929	77013288
rs1599062568	77013289
rs2512342948	77013290
rs898703422	77013292
rs2512342974	77013298
rs1971450895	77013299
rs2512342988	77013302
rs1971451042	77013303
rs1042210031	77013304
rs1971451344	77013305
rs865787546	77013306
rs1599062647	77013307
rs2512343029	77013308
rs1246376017	77013311
rs1971452005	77013313
rs1971452170	77013315
rs2512343078	77013319
rs1364794194	77013322
rs2512343094	77013324
rs1971452531	77013326
rs1971452692	77013328
rs2512343126	77013330
rs1435607347	77013331
rs2512343143	77013333
rs147823171	77013339
rs1971453326	77013340
rs2512343163	77013341
rs1971453487	77013342
rs1568288614	77013344
rs1568288622	77013345
rs2123433918	77013347
rs60084519	77013350
rs1000617136	77013351
rs1971454411	77013352
rs2512343251	77013356
rs2512343262	77013357
rs1971454552	77013359
rs1971454719	77013361
rs1971454857	77013362
rs1971455015	77013363
rs2512343305	77013366
rs1447302097	77013367
rs2512343328	77013368
rs1971455347	77013372
rs1971455525	77013373
rs1599062788	77013374
rs2512343386	77013384
rs886850107	77013385
rs1971455837	77013386
rs2512343404	77013387
rs470871	77013392
rs879113237	77013393
rs1971456408	77013394
rs1971456548	77013395
rs2512343463	77013398
rs2512343476	77013400
rs538696084	77013401
rs1352085635	77013402
rs1296648837	77013407
rs1971457179	77013409
rs1971457315	77013413
rs2512343529	77013418
rs2512343536	77013421
rs2512343541	77013424
rs1599062881	77013435
rs2123434698	77013436
rs1971457697	77013437
rs1971457862	77013439
rs1971458030	77013442
rs2512343588	77013443
rs2512343603	77013444
rs1971458174	77013446
rs1971458330	77013449
rs1429492464	77013455
rs2512343640	77013456
rs2512343646	77013458
rs1236064313	77013460
rs1277676120	77013461
rs2512343669	77013462
rs1450880105	77013463
rs2512343677	77013468
rs2512343694	77013474
rs1019296974	77013475
rs1059474	77013476
rs1971459478	77013477
rs1190081011	77013483
rs2512343732	77013484
rs558254864	77013495
rs997533118	77013496
rs1971460080	77013498
rs565463447	77013509
rs2512343798	77013510
rs2512343806	77013511
rs1971460630	77013512
rs1971460804	77013513
rs1599063040	77013514
rs1341192078	77013516
rs1971461267	77013521
rs2512343837	77013529
rs2512343851	77013532
rs2512343857	77013534
rs1272828155	77013538
rs2512343875	77013539
rs1971461715	77013540
rs1971461854	77013543
rs2512343900	77013544
rs1029933098	77013548
rs2512343919	77013549
rs2512343927	77013550
rs1971462144	77013555
rs116151325	77013558
rs1971462452	77013559
rs1308234328	77013560
rs1300718884	77013561
rs1217503661	77013562
rs1971462934	77013571
rs1370427077	77013572
rs1032251999	77013574
rs1971463406	77013575
rs2512344045	77013577
rs1971463716	77013580
rs1409658474	77013581
rs2512344109	77013583
rs1971464014	77013585
rs2512344134	77013587
rs1568288756	77013588
rs1971464338	77013592
rs1004346662	77013594
rs1015676751	77013595
rs749336429	77013597
rs2512344204	77013598
rs1971464973	77013605
rs2512344218	77013608
rs1971465128	77013610
rs79009104	77013619
rs1852267916	77013624
rs1373236568	77013626
rs2512344254	77013627
rs1174802218	77013628
rs1454935884	77013631
rs779461163	77013635
rs1200045374	77013636
rs2512344295	77013639
rs2123436458	77013640
rs1971466136	77013646
rs142303597	77013648
rs1971466550	77013649
rs1249357158	77013650
rs2512344320	77013651
rs959417395	77013654
rs1971467394	77013658
rs992538167	77013661
rs981907397	77013662
rs1314008383	77013663
rs928654240	77013666
rs2512344373	77013670
rs2123436786	77013675
rs917847823	77013677
rs945234738	77013680
rs1971469175	77013688
rs151251948	77013689
rs1971469746	77013691
rs1971470008	77013693
rs770512707	77013699
rs936436686	77013700
rs556480251	77013702
rs568651790	77013703
rs2512344443	77013705
rs576374571	77013706
rs1971471904	77013709
rs1464156766	77013711
rs900226956	77013714
rs1971472793	77013715
rs2512344515	77013719
rs112586089	77013720
rs1300968524	77013721
rs2512344537	77013722
rs2512344549	77013723
rs1409603984	77013725
rs775728401	77013726
rs1971474120	77013729
rs1051833894	77013730
rs1041160116	77013733
rs565363105	77013736
rs2512344651	77013741
rs373441047	77013742
rs527827952	77013743
rs1015743570	77013747
rs2512344716	77013748
rs541225105	77013750
rs2512344744	77013755
rs183828738	77013756
rs2512344788	77013758
rs2512344798	77013760
rs59267293	77013761
rs2123437722	77013765
rs549825712	77013766
rs959686366	77013769
rs2512344856	77013772
rs188099016	77013773
rs1336847502	77013777
rs1410280718	77013778
rs970926992	77013780
rs2512344892	77013794
rs2512344898	77013795
rs1971476912	77013797
rs1971477055	77013799
rs917907556	77013800
rs2512344938	77013802
rs2512344951	77013803
rs1971477225	77013807
rs2512344969	77013810
rs1971477397	77013812
rs1454193020	77013813
rs1568288994	77013814
rs966651675	77013816
rs1971478107	77013817
rs2071915982	77013822
rs1971478270	77013823
rs1971478429	77013824
rs1971478590	77013827
rs977991030	77013828
rs2512345079	77013830
rs2512345085	77013832
rs925132483	77013833
rs2512345113	77013834
rs1971479096	77013837
rs2512345138	77013840
rs1395211314	77013842
rs1462931370	77013847
rs2512345161	77013848
rs769598669	77013850
rs1971479825	77013854
rs1321391606	77013858
rs1039253433	77013863
rs138495480	77013865
rs2123438557	77013866
rs1971480587	77013869
rs1330261990	77013870
rs773035681	77013872
rs991438482	77013873
rs1351220110	77013874
rs1270639160	77013877
rs2512345294	77013879
rs1971481777	77013881
rs141418719	77013883
rs2512345312	77013888
rs1266218510	77013889
rs2512345333	77013890
rs1971482304	77013892
rs2512345348	77013893
rs2512345360	77013894
rs2512345378	77013897
rs3752069	77013898
rs1264087979	77013900
rs1971482828	77013903
rs2512345416	77013905
rs534457262	77013906
rs1971483158	77013907
rs1004443215	77013912
rs2512345450	77013916
rs117862091	77013917
rs1971483702	77013918
rs774282439	77013920
rs1971484196	77013921
rs147599766	77013922
rs1362415107	77013925
rs767297067	77013927
rs2512345530	77013928
rs1319639061	77013929
rs1382737265	77013930
rs1971485330	77013931
rs1216060971	77013932
rs1161293090	77013934
rs1426281524	77013937
rs1288205530	77013941
rs2512345616	77013945
rs866922611	77013947
rs1971486453	77013950
rs1971486620	77013954
rs536916673	77013955
rs1951098770	77013956
rs556600549	77013961
rs1205500534	77013963
rs2123439683	77013964
rs2123439720	77013968
rs1971487506	77013969
rs2123439805	77013971
rs895271001	77013972
rs1014080447	77013976
rs1599064240	77013980
rs1243924560	77013981
rs184884144	77013982
rs2512345877	77013991
rs893450482	77013992
rs545053977	77013994
rs1971489368	77013995
rs2123440048	77013996
rs2512345968	77013997
rs759006742	77013999
rs2512345983	77014001
rs2512346000	77014003
rs1568289219	77014004
rs1971489851	77014006
rs2512346039	77014007
rs539025482	77014012
rs1292131929	77014014
rs966682730	77014016
rs2512346095	77014021
rs978063080	77014022
rs1971490854	77014023
rs1971491026	77014025
rs1971491192	77014028
rs1032276460	77014029
rs1271449633	77014030
rs2512346173	77014037
rs2512346182	77014041
rs1971491810	77014042
rs2512346201	77014045
rs957909824	77014046
rs1042663194	77014047
rs1389765218	77014050
rs1410258770	77014053
rs1971492689	77014056
rs906407729	77014060
rs764349287	77014062
rs1971493158	77014064
rs2123440630	77014067
rs2512346305	77014068
rs1428099028	77014074
rs1368380732	77014076
rs1971493645	77014081
rs974607502	77014082
rs2512346356	77014084
rs1202215973	77014086
rs79386122	77014088
rs1971494601	77014089
rs752018785	77014094
rs2512346429	77014095
rs2512346439	77014099
rs1356770899	77014100
rs2512346457	77014101
rs1035767890	77014104
rs2512346478	77014105
rs1247654473	77014108
rs2512346487	77014109
rs2512346503	77014110
rs2512346521	77014111
rs1282877204	77014114
rs2512346544	77014115
rs1356094117	77014122
rs572526926	77014123
rs987605522	77014130
rs2512346601	77014131
rs907605299	77014132
rs541549024	77014140
rs561104959	77014142
rs574570079	77014143
rs1037294588	77014144
rs2512346693	77014146
rs2123441213	77014154
rs1971497197	77014157
rs1971497421	77014159
rs898754098	77014160
rs7964	77014162
rs2512346776	77014168
rs1971497997	77014169
rs2512346799	77014171
rs2512346810	77014172
rs1971498177	77014181
rs1971498343	77014184
rs1407743707	77014186
rs2512346854	77014191
rs2512346867	77014192
rs2512346875	77014194
rs2512346893	77014195
rs952789535	77014199
rs983090403	77014200
rs2512346905	77014201
rs1971499008	77014202
rs1482220707	77014209
rs2512346936	77014211
rs2123441606	77014213
rs2512346950	77014214
rs1414039902	77014218
rs908783365	77014220
rs563417228	77014222
rs2512346996	77014224
rs1971500047	77014225
rs1971500406	77014226
rs1055330240	77014231
rs921404119	77014233
rs2512347085	77014234
rs1971500734	77014237
rs1971500892	77014241
rs190378951	77014242
rs1053491658	77014243
rs2512347149	77014247
rs1234310425	77014248
rs1182097276	77014249
rs1971501721	77014251
rs1441415616	77014253
rs1013695251	77014254
rs1599064897	77014255
rs2123442210	77014257
rs117326003	77014258
rs1324256705	77014259
rs902571143	77014260
rs1169481409	77014262
rs2512347289	77014263
rs2123442347	77014264
rs1388054887	77014266
rs1971503457	77014267
rs539957244	77014269
rs1971503783	77014271
rs2123442459	77014274
rs2512347359	77014275
rs796644135	77014279
rs958022011	77014280
rs2512347390	77014282
rs1338834713	77014284
rs2512347410	77014285
rs2512347424	77014286
rs975059959	77014287
rs1971504563	77014288
rs2512347455	77014290
rs2512347462	77014292
rs2512347469	77014293
rs1028847519	77014295
rs1157568969	77014296
rs2079033477	77014297
rs2512347500	77014299
rs2123442715	77014302
rs1402892320	77014309
rs2512347545	77014310
rs1042332581	77014311
rs1971505532	77014313
rs2512347579	77014314
rs1971505691	77014315
rs2512347627	77014317
rs2512347639	77014318
rs1162997798	77014319
rs1472274754	77014320
rs1971506380	77014322
rs2123442973	77014323
rs2512347706	77014325
rs2512347719	77014327
rs954717899	77014328
rs987291131	77014333
rs906431322	77014336
rs2512347764	77014337
rs907638104	77014340
rs940405175	77014348
rs2512347821	77014352
rs2512347840	77014353
rs2512347858	77014355
rs939256065	77014357
rs1971508283	77014358
rs973081629	77014359
rs59454959	77014360
rs1012962676	77014361
rs1364555419	77014362
rs181653363	77014363
rs1433527891	77014364
rs888493042	77014365
rs2512348035	77014366
rs2123443500	77014367
rs764278427	77014372
rs1971510250	77014374
rs1164563680	77014376
rs1406509329	77014379
rs2512348108	77014382
rs1340424838	77014385
rs2512348141	77014386
rs2512348159	77014387
rs1015875087	77014389
rs2512348187	77014390
rs895377488	77014391
rs2512348212	77014393
rs754116665	77014394
rs1184221198	77014397
rs2123443894	77014399
rs1599065380	77014400
rs2512348277	77014402
rs567818285	77014404
rs1347395064	77014405
rs2512348301	77014406
rs1046569470	77014407
rs2512348319	77014410
rs1971512685	77014411
rs954158838	77014413
rs1599065433	77014414
rs2123444107	77014415
rs2512348375	77014416
rs1971513174	77014417
rs1971513340	77014421
rs2512348400	77014422
rs2512348411	77014423
rs1971513517	77014425
rs1971513745	77014429
rs902604913	77014430
rs2512348459	77014432
rs2512348466	77014433
rs2512348482	77014434
rs914957705	77014435
rs2512348498	77014437
rs1599065470	77014439
rs2512348525	77014440
rs1247008779	77014443
rs1341663317	77014444
rs536430256	77014445
rs866168201	77014446
rs879922057	77014448
rs1293442057	77014449
rs1195187702	77014451
rs945092399	77014453
rs1971515797	77014454
rs1971515981	77014459
rs978176966	77014461
rs1971516321	77014463
rs2512348632	77014465
rs1245986112	77014468
rs2512348653	77014469
rs999609731	77014470
rs1053822823	77014471
rs939268477	77014473
rs1054933003	77014474
rs1173877704	77014475
rs1396575994	77014476
rs1971517854	77014479
rs1464216777	77014480
rs893778529	77014483
rs112651420	77014486
rs558256407	77014487
rs2512348732	77014490
rs2512348744	77014491
rs539344753	77014493
rs2512348767	77014495
rs2512348779	77014496
rs954614225	77014497
rs746326298	77014499
rs888514044	77014500
rs558954021	77014502
rs1323075863	77014503
rs1222232993	77014506
rs1971520276	77014511
rs2512348837	77014512
rs1971520521	77014514
rs2512348847	77014515
rs1363477562	77014516
rs2512348862	77014522
rs2512348872	77014523
rs961803471	77014527
rs2512348888	77014529
rs973112898	77014531
rs1568289775	77014532
rs1304609808	77014536
rs1971521813	77014538
rs4494640	77014541
rs535095829	77014543
rs958634426	77014544
rs1971522654	77014545
rs2512348976	77014547
rs1296092595	77014548
rs1599065869	77014550
rs2123445570	77014554
rs1568289796	77014560
rs1231300882	77014561
rs1599065913	77014562
rs998445306	77014564
rs1255518643	77014565
rs1971524386	77014566
rs991142810	77014570
rs2512349136	77014577
rs780423229	77014580
rs949625940	77014583
rs1599066018	77014584
rs989635594	77014589
rs1179171802	77014590
rs2512349275	77014591
rs1971526096	77014593
rs2512349293	77014594
rs2512349301	77014595
rs1971526248	77014598
rs1046641818	77014602
rs2512349340	77014603
rs2512349353	77014612
rs2512349361	77014615
rs924099694	77014616
rs1022433763	77014618
rs2512349405	77014619
rs2512349435	77014624
rs2512349451	77014625
rs1255509102	77014626
rs1971527238	77014627
rs1971527468	77014628
rs1201806135	77014632
rs1326347860	77014635
rs1264293983	77014636
rs1971528125	77014638
rs935432705	77014641
rs2512349530	77014642
rs1971528488	77014646
rs1228239314	77014647
rs1334361447	77014648
rs2512349569	77014649
rs966881235	77014650
rs1269172447	77014651
rs2512349601	77014653
rs2512349611	77014654
rs1392796899	77014655
rs1971529518	77014657
rs1971529668	77014661
rs186857565	77014662
rs2123446593	77014664
rs574907838	77014667
rs2512349741	77014673
rs2512349758	77014675
rs2512349774	77014676
rs2123446668	77014677
rs1971530326	77014678
rs2123446705	77014681
rs1971530487	77014683
rs893860498	77014684
rs1971530815	77014685
rs2512349880	77014689
rs9959403	77014692
rs2512349910	77014694
rs2512349921	77014698
rs1454833093	77014700
rs939014603	77014706
rs1971531807	77014707
rs1408284095	77014708
rs1971532123	77014716
rs2512350061	77014717
rs1050408404	77014718
rs1452882962	77014719
rs1568289959	77014721
rs990738220	77014731
rs890406621	77014734
rs2512350153	77014736
rs1971533446	77014737
rs148001344	77014739
rs1971533761	77014741
rs2512350194	77014742
rs576679075	77014743
rs376335561	77014746
rs1385329508	77014747
rs1208665341	77014749
rs1300774325	77014750
rs866068833	77014751
rs1971534979	77014752
rs1971535137	77014754
rs2512350290	77014755
rs8083543	77014756
rs2512350320	77014757
rs772998874	77014758
rs1286515250	77014759
rs2512350359	77014763
rs2512350373	77014766
rs1971536049	77014767
rs1027830800	77014769
rs1971536215	77014771
rs940102614	77014774
rs1971536703	77014775
rs2123447678	77014777
rs2123447724	77014780
rs1328455163	77014788
rs958448579	77014789
rs2123447809	77014790
rs1568290074	77014791
rs1290451642	77014792
rs1214211616	77014793
rs1971538006	77014798
rs1971538169	77014799
rs1971538579	77014801
rs1599066652	77014802
rs991568407	77014808
rs1267019528	77014811
rs2512350665	77014816
rs901203221	77014818
rs1446612597	77014819
rs1385967707	77014828
rs548196209	77014831
rs2512350749	77014832
rs2512350759	77014834
rs1487350779	77014835
rs1971540279	77014836
rs1208876018	77014837
rs1445815692	77014839
rs2512350833	77014840
rs2512350840	77014845
rs1971540936	77014854
rs2123448359	77014856
rs1971541162	77014857
rs2512350949	77014862
rs1250878697	77014864
rs2512350980	77014869
rs1473363337	77014872
rs561618728	77014874
rs1289959731	77014875
rs1243334286	77014876
rs1361088462	77014877
rs2512351064	77014888
rs2123448560	77014890
rs1971542863	77014891
rs2512351094	77014892
rs982349334	77014893
rs2512351118	77014894
rs924164883	77014896
rs1971543377	77014901
rs1324663216	77014904
rs2512351158	77014905
rs1971543533	77014909
rs2123448746	77014910
rs1297637600	77014912
rs2512351224	77014916
rs2123448820	77014918
rs1971544077	77014919
rs370872500	77014920
rs2512351260	77014922
rs1971544613	77014925
rs2512351287	77014927
rs1971544984	77014930
rs1426825950	77014934
rs1366394250	77014939
rs2512351364	77014940
rs2512351377	77014942
rs1167458975	77014946
rs189656783	77014948
rs2512351417	77014949
rs1375354597	77014951
rs2512351497	77014956
rs2512351516	77014957
rs1599067013	77014959
rs1971547089	77014966
rs915311571	77014967
rs1971547362	77014969
rs2512351639	77014972
rs1194521835	77014976
rs1034775657	77014977
rs2512351721	77014978
rs932081330	77014981
rs2512351771	77014984
rs1267236223	77014985
rs1971548160	77014986
rs2512351819	77014988
rs1599067096	77014989
rs181062822	77014990
rs1971548762	77014991
rs2512351901	77014993
rs990431198	77014994
rs1971549067	77014996
rs2512351973	77014999
rs2512352026	77015002
rs916216959	77015003
rs1271374965	77015005
rs1228098662	77015007
rs1971549877	77015009
rs2512352121	77015011
rs951980214	77015012
rs2123449679	77015013
rs141646568	77015014
rs1971550406	77015015
rs2512352212	77015024
rs2512352235	77015025
rs1971550569	77015026
rs944649151	77015029
rs2512352298	77015035
rs1971550877	77015036
rs1036256717	77015040
rs2512352338	77015042
rs1233838734	77015044
rs1971551183	77015046
rs897719356	77015048
rs1971551526	77015049
rs1314699417	77015050
rs2512352460	77015052
rs1971551861	77015053
rs994638356	77015055
rs1027451090	77015068
rs1971552349	77015070
rs1328429172	77015071
rs2512352565	77015074
rs1971552673	77015076
rs552928047	77015077
rs1319850161	77015078
rs2512352632	77015079
rs1408358061	77015081
rs2512352669	77015085
rs1243873009	77015090
rs2512352696	77015092
rs1251654837	77015093
rs2512352750	77015098
rs2512352763	77015103
rs1808425640	77015109
rs940526709	77015110
rs2512352851	77015112
rs1971554046	77015113
rs1971554209	77015114
rs1202101111	77015115
rs1037561708	77015117
rs2512352965	77015118
rs2512352982	77015120
rs1232601988	77015126
rs2512353033	77015127
rs2512353056	77015133
rs894257330	77015134
rs1180667525	77015136
rs1435667763	77015140
rs2512353117	77015148
rs2512353135	77015149
rs2123450451	77015150
rs1274542359	77015155
rs566407471	77015156
rs1024421183	77015157
rs2512353262	77015164
rs1261164622	77015166
rs767328160	77015171
rs2512353324	77015173
rs1250451458	77015179
rs1971556136	77015180
rs1599067503	77015188
rs2512353387	77015199
rs934035540	77015200
rs2512353417	77015201
rs2123450702	77015202
rs2512353446	77015205
rs185098399	77015208
rs1971556737	77015216
rs2512353518	77015222
rs2512353533	77015223
rs2512353545	77015228
rs1440318193	77015240
rs1485678125	77015242
rs1049776014	77015243
rs2512353639	77015245
rs1404605611	77015248
rs1971557689	77015249
rs1971557982	77015251
rs1971558164	77015252
rs1179221936	77015254
rs2512353743	77015255
rs1416667514	77015258
rs977054404	77015259
rs2512353827	77015260
rs1157154566	77015261
rs1031265141	77015262
rs1971559505	77015263
rs2512353893	77015264
rs1599067704	77015266
rs1971560834	77015267
rs956900760	77015268
rs1971561559	77015269
rs1011171097	77015270
rs2512354039	77015271
rs2512354055	77015272
rs2512354063	77015274
rs1391136472	77015276
rs1431893727	77015278
rs1370034055	77015280
rs1415546023	77015281
rs1555713857	77015282
rs1304647166	77015285
rs1971563770	77015287
rs2512354204	77015289
[truncated: 710 more rows]
