# Supplementary material for: Decoding the genetic basis of demyelination: Prediction of potential pathogenic coding and regulatory noncoding MBP SNPs in multiple sclerosis
Source: PLoS One. 2026 May 21;21(5):e0347598. doi: 10.1371/journal.pone.0347598 (PMC13193510; doi:10.1371/journal.pone.0347598)
Supplement: S2 Table — This table presents nsSNPs subjected to functional analysis. (XLSX) [file pone.0347598.s002.xlsx]

## Sheet: Tble S3
# Variant ID	Location
rs1051415090	76980431
rs749756430	76980432
rs2512166355	76980437
rs2512166382	76980438
rs201571232	76980440
rs1261226410	76980443
rs1184859457	76980444
rs1411635225	76980449
rs2512166455	76980450
rs2512166464	76980453
rs772485459	76980455
rs1367368915	76980456
rs1969118009	76980458
rs148716184	76980459
rs760556766	76980462
rs2512166534	76980467
rs144660620	76980470
rs376676611	76980471
rs2512186843	76984779
rs1969440543	76984784
rs2512186863	76984787
rs546073354	76984788
rs1969440803	76984791
rs1474874825	76984795
rs771241682	76984797
rs2512186946	76984798
rs1323137479	76984800
rs1224287587	76984801
rs776714220	76984806
rs1969441648	76984807
rs1337832380	76984810
rs1969442009	76984812
rs2512187063	76984813
rs1969442252	76984815
rs745680511	76984816
rs1204624947	76984817
rs769419674	76984818
rs775430708	76984819
rs762840053	76984820
rs367734828	76984821
rs2512187184	76984825
rs761219065	76984826
rs1969443403	76984827
rs1969443501	76984833
rs767270713	76984834
rs755388710	76984836
rs2512187298	76984839
rs765653905	76984842
rs1384383051	76984846
rs1041320228	76984848
rs1301995671	76984850
rs371855321	76984851
rs1332702379	76984852
rs796544498	76984853
rs2512187415	76984854
rs1324098948	76984860
rs759020235	76984861
rs147953101	76984862
rs2512187459	76984864
rs2512187469	76984867
rs1969445381	76984870
rs2512187497	76984872
rs1442182898	76984873
rs2512187526	76984874
rs1285499899	76984875
rs1969445750	76984877
rs767944146	76984878
rs867203468	76984879
rs2512187578	76984885
rs1969446315	76984886
rs1334171636	76984888
rs757217586	76984891
rs1170779422	76984892
rs2512187661	76984893
rs2512187674	76984894
rs748136676	76985209
rs1437689445	76985210
rs2123112733	76988094
rs901919208	76988100
rs2512207932	76988103
rs2512207956	76988104
rs2512207995	76988109
rs993535600	76988112
rs572163742	76988113
rs367921441	76988115
rs2512208070	76988116
rs2512208095	76988121
rs1417974996	76988122
rs1171680140	76988125
rs1426077680	76988127
rs2512208228	76988128
rs1969664997	76988131
rs1468395328	76988133
rs2512208309	76988137
rs925802964	76988138
rs887714499	76988139
rs1006527901	76988142
rs2512208357	76988143
rs772012196	76988145
rs1969666340	76988146
rs2512208448	76988151
rs2512208470	76988157
rs1361145348	76988158
rs772644313	76988163
rs2512208554	76988166
rs2512208564	76988167
rs760247715	76988172
rs1418424315	76988173
rs2512208649	76988175
rs1212997967	76988181
rs770772185	76988184
rs981234434	76988185
rs1187504340	76988187
rs1265716078	76988188
rs1969669881	76988190
rs1479589338	76988193
rs1969669977	76988194
rs1457538281	76988196
rs772164815	76988197
rs549863766	76988200
rs1404107701	76988205
rs1178423665	76988206
rs2512208873	76988208
rs1407289434	76988209
rs1176055958	76988212
rs2512208965	76988214
rs1416278453	76988215
rs1156982920	76988221
rs892480717	76988224
rs2512209101	76988230
rs1969673434	76988232
rs2512209116	76988233
rs367953418	76988235
rs1343347595	76988236
rs1440618839	76988238
rs763424155	76988241
rs2512209216	76988244
rs764505456	76988245
rs1221598679	76988247
rs2512209255	76988251
rs2512209284	76988256
rs1316850677	76988257
rs914191151	76988260
rs2512209380	76988262
rs1288772680	76988265
rs2512209435	76988266
rs182629126	76988267
rs947005923	76988268
rs1489982331	76988271
rs1969676620	76988274
rs1002450447	76988277
rs2512209560	76988278
rs1175584621	76988280
rs1969677465	76988283
rs1157077007	76988286
rs1407262865	76988287
rs762269303	76988290
rs1969678361	76988292
rs2512209717	76988293
rs2512209730	76988294
rs2512209736	76988295
rs2512209759	76988298
rs1969678533	76988299
rs750528877	76988304
rs910790317	76988305
rs1351290421	76988306
rs780264094	76988307
rs943550363	76988311
rs2512209961	76988313
rs754795377	76988314
rs1183265288	76988316
rs1241684163	76988317
rs778610173	76988319
rs371796212	76988320
rs2512210102	76988325
rs899291042	76988326
rs1969682714	76988327
rs2512210142	76988329
rs758323152	76988331
rs777761211	76988332
rs746521824	76988334
rs2512210207	76988337
rs770508083	76988338
rs778182076	76988340
rs1470591713	76988342
rs2512210267	76988346
rs776445663	76988347
rs752202730	76988352
rs762176659	76988353
rs1969685442	76988355
rs2512210380	76988356
rs1969685633	76988358
rs1969685811	76988363
rs2512210416	76988364
rs1969685992	76988365
rs2512210476	76988367
rs1327853345	76988368
rs1969686536	76988370
rs1969686703	76988371
rs2512210514	76988373
rs760798629	76988374
rs2512210569	76988377
rs766419027	76988379
rs753878418	76988380
rs2512210649	76988382
rs2123116815	76988385
rs2512210703	76988386
rs2512210740	76988388
rs1969688303	76988389
rs1023338602	76988390
rs2512210833	76988391
rs1401931414	76988392
rs2512210880	76988397
rs2512210899	76988398
rs2512210930	76988401
rs2512210947	76988403
rs1272612150	76988407
rs2512211005	76988410
rs777630194	76988412
rs2512211053	76988415
rs1969690471	76988416
rs1200635479	76988419
rs756867616	76988420
rs780879947	76988424
rs1969691846	76988425
rs1428275290	76988429
rs1474329321	76988430
rs1167087560	76988433
rs769342362	76988434
rs2512211262	76988436
rs748524636	76988437
rs2512211309	76988439
rs1469455180	76988442
rs1969693744	76988443
rs369366310	76988444
rs773753212	76988445
rs2512211387	76988446
rs1969694484	76988451
rs373804642	76988457
rs1335527563	76988458
rs1342750874	76988459
rs766826025	76988465
rs763740443	76988470
rs1969696519	76988478
rs1293714247	76988479
rs376361044	76988481
rs765445881	76988482
rs369212241	76988485
rs1445158436	76988486
rs2512211706	76988490
rs763918437	76988491
rs113750400	76988493
rs1969698611	76988494
rs200171249	76988495
rs2512211816	76988497
rs988647793	76988503
rs2512211849	76988504
rs1969699032	76988505
rs1969699183	76988508
rs757281991	76988517
rs1423871497	76988520
rs781215967	76988521
rs373339125	76988526
rs2512212021	76988527
rs2512216330	76988878
rs2512216387	76988885
rs2512216435	76988887
rs2512216463	76988888
rs193100374	76988890
rs141888125	76988891
rs2512216536	76988893
rs1192676514	76988894
rs2512216575	76988897
rs1568267120	76988899
rs202210663	76988900
rs1387496108	76988902
rs779581554	76988903
rs375948656	76988908
rs1193514917	76988909
rs2512216766	76988912
rs2512225084	76989956
rs2512225099	76989957
rs2512225141	76989963
rs1259484202	76989964
rs2512225174	76989967
rs772432583	76989969
rs2512225215	76989972
rs2512225229	76989973
rs1969800228	76989976
rs1265643532	76989979
rs1969800918	76989981
rs1969801064	76989982
rs1969801196	76989983
rs141701826	76989987
rs1969801492	76989990
rs541552153	76989999
rs1055908221	76990000
rs896012187	76990003
rs759500981	76990004
rs2512225485	76990006
rs1299754942	76990009
rs765111199	76990014
rs1969803492	76990017
rs2512225519	76990018
rs981185611	76990021
rs561143593	76990024
rs763871565	76990026
rs751157612	76990027
rs766618295	76990029
rs1599478754	76990032
rs1241364242	76990033
rs114952201	76990036
rs1489923881	76990039
rs2512225711	76990044
rs1568268265	76990045
rs779499347	76990047
rs751238325	76990050
rs2512225837	76990051
rs2512225864	76990052
rs1425820615	76990053
rs1599478865	76990054
rs752895756	76990057
rs1969806943	76990059
rs1971238042	77009850
rs1971238510	77009854
rs2512327326	77009855
rs2512327358	77009856
rs750621047	77009857
rs1971239168	77009858
rs2512327390	77009859
rs550581074	77009862
rs2512327439	77009863
rs1276600529	77009865
rs2512327475	77009866
rs779853032	77009868
rs2512327490	77009869
rs2512327502	77009871
rs1971240135	77009872
rs2512327535	77009876
rs150115536	77009877
rs917911061	77009878
rs370241894	77009880
rs778909153	77009881
rs1971241399	77009883
rs1971241622	77009884
rs2512327675	77009886
rs2512327694	77009889
rs771687969	77009892
rs773041987	77009895
rs919350524	77009898
rs2512327791	77009899
rs888014222	77009901
rs367640323	77009904
rs371896595	77009905
rs2512327873	77009908
rs149668522	77009910
rs2512327893	77009911
rs2512327902	77009912
rs1599053908	77009919
rs2512327942	77009922
rs754289281	77009923
rs2512327969	77009925
rs1045604223	77009926
rs1971669136	77016817
rs143800468	77016819
rs2512365708	77016821
rs368960027	77016824
rs2512365741	77016825
rs1971669906	77016827
rs1971670352	77016836
rs1190420233	77016839
rs760678238	77016845
rs766571087	77016846
rs148819201	77016851
rs2512365943	77016852
rs752387166	77016854
rs1419367419	77016855
rs745602507	77016857
rs1016910704	77016858
rs145272567	77016861
rs1212260238	77016863
rs61742988	77016867
rs769290902	77016870
rs2512366116	77016872
rs2512366131	77016873
rs2512366139	77016874
rs779353840	77016878
rs748450291	77016879
rs1568292714	77016881
rs772570115	77016882
rs760796623	77016883
rs1488047563	77016887
rs1194494874	77016888
rs1971676214	77016889
rs1242552448	77016891
rs2512366321	77016893
rs1421810372	77016894
rs2512366337	77016899
rs2512366369	77016902
rs201286987	77016903
rs765320049	77016904
rs2512366388	77016908
rs2512366395	77016911
rs752545961	77016915
rs142676475	77016917
rs145987357	77016918
rs1971678289	77016921
rs751518145	77016922
rs1400173872	77016923
rs1802039329	77016924
rs199779811	77016926
rs2512366537	77016929
rs1459943179	77016931
rs1218101064	77016932
rs1971679707	77016935
rs2512366625	77016936
rs755800293	77016938
rs1971680182	77016940
rs569558942	77016941
rs1170500675	77016943
rs779504278	77016944
rs2512366743	77016945
rs1217705477	77016947
rs1971681671	77016954
rs772407136	77016956
rs1599072982	77016957
rs2512366937	77016959
rs865949931	77016960
rs2512366977	77016965
rs2123465579	77016966
rs747550915	77016975
rs1455484001	77016979
rs771298177	77016980
rs1195423294	77016986
rs1447173696	77016987
rs1043002060	77016989
rs2512367198	77016990
rs1379522435	77016995
rs2512367256	77016999
rs1971685225	77017001
rs1971685385	77017002
rs745869718	77017004
rs2512367327	77017005
rs1189107626	77017007
rs2095174594	77017011
rs369255299	77017013
rs1599073194	77017018
rs775843133	77017019
rs1599073220	77017020
rs562191823	77017023
rs1599073283	77017029
rs1219523449	77017031
rs774248217	77017032
rs2512367606	77017034
rs1321734461	77017035
rs2123466422	77017038
rs1971688292	77017041
rs2512367704	77017049
rs1388592400	77017052
rs761831720	77017053
rs2512367766	77017058
rs1391462092	77017059
rs146853051	77017062
rs1971689563	77017063
rs749950171	77017064
rs2512367810	77017065
rs2512367838	77017067
rs766075042	77017068
rs369755195	77017073
rs778137473	77017076
rs747319796	77017077
rs2512367924	77017078
rs1171791651	77017080
rs2512367955	77017083
rs2512367965	77017086
rs2512367976	77017089
rs1178674592	77017091
rs1599073520	77017092
rs781546133	77017094
rs1404325489	77017096
rs375853029	77017098
rs769741800	77017101
rs775892405	77017103
rs1308506956	77017109
rs1971693542	77017115
rs1443422900	77017118
rs2512368158	77017121
rs761443800	77017130
rs767554831	77017131
rs1228024634	77017132
rs2512368231	77017133
rs2512368239	77017134
rs2512368252	77017135
rs2512368269	77017136
rs1007140529	77017139
rs773007424	77017140
rs765907364	77017143
rs141290653	77017145
rs1206368278	77017146
rs2123467461	77017147
rs754642326	77017152
rs2512368436	77017154
rs1971695481	77017155
rs2512368451	77017156
rs764803706	77017158
rs866895503	77017160
rs150638800	77017165
rs781748075	77017167
rs868032492	77017169
rs1971696261	77017170
rs1971696362	77017172
rs1476565648	77017173
rs1169288186	77017174
rs2512368620	77017176
rs2512368638	77017179
rs1971696733	77017181
rs1971696834	77017182
rs746329133	77017185
rs1971697032	77017187
rs139814021	77017190
rs1971697484	77017191
rs1971697584	77017192
rs748030999	77017196
rs529411261	77017202
rs1403050775	77017203
rs1216909565	77017204
rs770801249	77017206
rs776127568	77017208
rs2512368885	77017209
rs2512368907	77017212
rs2512368951	77017214
rs1276378671	77017215
rs2512369037	77017217
rs2512369058	77017218
rs61742941	77017220
rs2512369145	77017223
rs909457101	77017226
rs2512369204	77017229
rs1487064616	77017233
rs140157048	77017235
rs934575568	77017242
rs780636959	77017243
rs2512369301	77017245
rs754034418	77017246
rs2512369333	77017247
rs755092177	77017249
rs1971701972	77017250
rs779241556	77017253
rs1377507467	77017256
rs1971702821	77017257
rs1398322293	77017259
rs2512369464	77017262
rs763253942	77017264
rs777446235	77017266
rs535536627	77066298
rs377221551	77066299
rs2512573500	77066301
rs1042808324	77066303
rs2512573526	77066304
rs1599173711	77066307
rs760137415	77066308
rs752790125	77066309
rs2512573576	77066310
rs2512573585	77066311
rs758491700	77066316
rs2512573626	77066321
rs1974198041	77066324
rs2512573652	77066325
rs145675270	77066327
rs1242231426	77066328
rs1434389370	77066330
rs1283234002	77066331
rs780985755	77066334
rs2512573728	77066336
rs2512573737	77066339
rs2512573757	77066342
rs2512573762	77066343
rs1974199060	77066344
rs2512573783	77066345
rs1974199149	77066348
rs1456775504	77066350
rs1974199234	77066351
rs2512573843	77066355
rs780036086	77066361
rs1401525409	77066366
rs1408415487	77066370
rs748802759	77066376
rs1974200282	77066380
rs2512573976	77066381
rs768186985	77066384
rs1167148076	77066385
rs143996211	77105212
rs1976225414	77105214
rs2512757625	77105215
rs1599254873	77105216
rs750008587	77105218
rs202054986	77105219
rs2512757657	77105220
rs959367050	77105221
rs973802590	77105222
rs779270491	77105225
rs747162845	77105227
rs2512757719	77105229
rs1976226589	77105231
rs200267661	77105239
rs2512757758	77105240
rs2512757776	77105243
rs2512757793	77105245
rs149191307	77105249
rs2512757827	77105251
rs947135999	77105252
rs868131695	77105253
rs1976227731	77105254
rs2512757859	77105260
