# Supplementary material for: Decoding the genetic basis of demyelination: Prediction of potential pathogenic coding and regulatory noncoding MBP SNPs in multiple sclerosis
Source: PLoS One. 2026 May 21;21(5):e0347598. doi: 10.1371/journal.pone.0347598 (PMC13193510; doi:10.1371/journal.pone.0347598)
Supplement: S3.1 Table — Regulatory scores for MBP 3′ UTR SNPs (SNP 1–135). (XLSX) [file pone.0347598.s003.xlsx]

## Sheet: ورقة1
chrom	start	end	rsids	probability	ranking
chr18	76978842	76978843	rs1019502485	0.70497	4
chr18	76978843	76978844	rs1183484397	0.70497	4
chr18	76978850	76978851	rs1466468586	0.9975	2b
chr18	76978863	76978864	rs998072102	0.70497	4
chr18	76978864	76978865	rs922057233	0.70497	4
chr18	76978866	76978867	rs113216941	0.60906	4
chr18	76978867	76978868	rs760937743	0.60906	4
chr18	76978869	76978870	rs990239833	0.60906	4
chr18	76978873	76978874	rs1315468125	0.60906	4
chr18	76978875	76978876	rs1229448771	0.60906	4
chr18	76978876	76978877	rs1365067606	0.60906	4
chr18	76978882	76978883	rs1443023245	0.70497	4
chr18	76978884	76978885	rs1212392465	0.70497	4
chr18	76978886	76978887	rs1235631091	0.70497	4
chr18	76978887	76978888	rs1456995688	0.70497	4
chr18	76978891	76978892	rs1005413122	0.60906	4
chr18	76978893	76978894	rs913271338	0.60906	4
chr18	76978896	76978897	rs1166263224	0.60906	4
chr18	76978897	76978898	rs1017171440	0.60906	4
chr18	76978904	76978905	rs1389473165	0.82679	2b
chr18	76978907	76978908	rs1045967299	0.86817	2b
chr18	76978908	76978909	rs1451032258	0.86817	2b
chr18	76978910	76978911	rs1209418353	0.83588	2b
chr18	76978916	76978917	rs1487617494	0.68144	2b
chr18	76978920	76978921	rs969204298	0.88523	2b
chr18	76978922	76978923	rs980476779	0.70847	2b
chr18	76978923	76978924	rs1267348917	0.63936	2b
chr18	76978935	76978936	rs907431986	0.60906	4
chr18	76978937	76978938	rs146591645	0.60906	4
chr18	76978938	76978939	rs1425423365	0.60906	4
chr18	76978939	76978940	rs1366327460	0.60906	4
chr18	76978942	76978943	rs776748753	0.60906	4
chr18	76978945	76978946	rs9966152	0.60906	4
chr18	76978946	76978947	rs1166910755	0.60906	4
chr18	76978952	76978953	rs1424722671	0.60906	4
chr18	76978960	76978961	rs1369886910	0.60906	4
chr18	76978962	76978963	rs1166560789	0.60906	4
chr18	76978963	76978964	rs960331614	0.60906	4
chr18	76978965	76978966	rs993095860	0.60906	4
chr18	76978969	76978970	rs913518193	0.70497	4
chr18	76978986	76978987	rs1056345102	0.60906	4
chr18	76978987	76978988	rs553254866	0.60906	4
chr18	76978992	76978993	rs946285460	0.60906	4
chr18	76978994	76978995	rs898645857	0.70497	4
chr18	76978996	76978997	rs1043271240	0.70497	4
chr18	76978998	76978999	rs1414642355	0.82852	2b
chr18	76979009	76979010	rs1207855568	0.60906	4
chr18	76979011	76979012	rs147910406	0.70497	4
chr18	76979013	76979014	rs1025389867	0.70497	4
chr18	76979016	76979017	rs181056002	0.70497	4
chr18	76979021	76979022	rs942808414	0.70497	4
chr18	76979022	76979023	rs17026	0.55436	1f
chr18	76979024	76979025	rs1019554872	0.60906	4
chr18	76979027	76979028	rs546085768	0.60906	4
chr18	76979033	76979034	rs1305621068	0.60906	4
chr18	76979042	76979043	rs564012851	0.75124	2b
chr18	76979063	76979064	rs998164596	0.60906	4
chr18	76979065	76979066	rs1397125698	0.60906	4
chr18	76979066	76979067	rs1047037350	0.60906	4
chr18	76979070	76979071	rs1171844510	0.60906	4
chr18	76979071	76979072	rs1464305612	0.60906	4
chr18	76979072	76979073	rs1379594585	0.60906	4
chr18	76979074	76979075	rs1346024146	0.60906	4
chr18	76979081	76979082	rs866788526	0.60906	4
chr18	76979083	76979084	rs1472317685	0.60906	4
chr18	76979086	76979087	rs1249772664	0.70497	4
chr18	76979092	76979093	rs1184399637	0.70497	4
chr18	76979095	76979096	rs1438966655	0.70497	4
chr18	76979102	76979103	rs1032616005	0.70497	4
chr18	76979105	76979106	rs1347492546	0.60906	4
chr18	76979106	76979107	rs887064906	0.60906	4
chr18	76979108	76979109	rs763246453	0.60906	4
chr18	76979115	76979116	rs913281266	0.70497	4
chr18	76979120	76979121	rs1016769549	0.60906	4
chr18	76979121	76979122	rs374762861	0.60906	4
chr18	76979127	76979128	rs1192256573	0.60906	4
chr18	76979130	76979131	rs981380342	0.60906	4
chr18	76979131	76979132	rs78844309	0.60906	4
chr18	76979137	76979138	rs1410027726	0.60906	4
chr18	76979140	76979141	rs1001965748	0.60906	4
chr18	76979141	76979142	rs1034741874	0.60906	4
chr18	76979142	76979143	rs185089765	0.60906	4
chr18	76979146	76979147	rs1363056863	0.60906	4
chr18	76979147	76979148	rs73968246	0.55436	1f
chr18	76979155	76979156	rs1049004	0.55436	1f
chr18	76979158	76979159	rs1265788995	0.60906	4
chr18	76979161	76979162	rs1210062345	0.60906	4
chr18	76979163	76979164	rs1350716400	0.60906	4
chr18	76979164	76979165	rs1332058915	0.60906	4
chr18	76979165	76979166	rs566207079	0.60906	4
chr18	76979172	76979173	rs1046855113	0.60906	4
chr18	76979176	76979177	rs886827551	0.60906	4
chr18	76979177	76979178	rs528766856	0.60906	4
chr18	76979181	76979182	rs926157088	0.60906	4
chr18	76979200	76979201	rs1288039771	0.57087	2b
chr18	76979219	76979220	rs942840151	0.012	5
chr18	76979232	76979233	rs1048947	0.19549	1f
chr18	76979233	76979234	rs1267717777	0.23589	5
chr18	76979238	76979239	rs1386400140	0.23589	5
chr18	76979241	76979242	rs115331771	0.23589	5
chr18	76979242	76979243	rs1447974214	0.23589	5
chr18	76979243	76979244	rs1245850548	0.23589	5
chr18	76979244	76979245	rs1196256944	0.23589	5
chr18	76979251	76979252	rs1217435231	0.13454	5
chr18	76979252	76979253	rs757196336	0.13454	5
chr18	76979254	76979255	rs1568257538	0.23589	5
chr18	76979255	76979256	rs1568257548	0.23589	5
chr18	76979259	76979260	rs1007914365	0.23589	5
chr18	76979260	76979261	rs934069219	0.23589	5
chr18	76979267	76979268	rs1292334553	0.13454	5
chr18	76979268	76979269	rs6565924	0.22271	1f
chr18	76979269	76979270	rs1362714429	0.13454	5
chr18	76979271	76979272	rs1452324957	0.60906	4
chr18	76979274	76979275	rs745629053	0.60906	4
chr18	76979276	76979277	rs1158506260	0.60906	4
chr18	76979278	76979279	rs570957368	0.60906	4
chr18	76979281	76979282	rs1032259577	0.60906	4
chr18	76979286	76979287	rs887067948	0.60906	4
chr18	76979289	76979290	rs958114592	0.60906	4
chr18	76979297	76979298	rs189693329	0.60906	4
chr18	76979302	76979303	rs941294169	0.66864	3a
chr18	76979306	76979307	rs1324113477	0.56761	3a
chr18	76979307	76979308	rs57440695	0.60906	4
chr18	76979308	76979309	rs905042061	0.70497	4
chr18	76979309	76979310	rs1002058979	0.70497	4
chr18	76979311	76979312	rs1034845734	0.70497	4
chr18	76979312	76979313	rs1374784939	0.70497	4
chr18	76979317	76979318	rs896277872	0.70497	4
chr18	76979321	76979322	rs1009283520	0.70497	4
chr18	76979322	76979323	rs1020627999	0.60906	4
chr18	76979325	76979326	rs968090123	0.60906	4
chr18	76979326	76979327	rs979057094	0.60906	4
chr18	76979328	76979329	rs771742093	0.60906	4
chr18	76979334	76979335	rs1339946255	0.60906	4
chr18	76979337	76979338	rs1269652157	0.60906	4
