# Supplementary material for: Decoding the genetic basis of demyelination: Prediction of potential pathogenic coding and regulatory noncoding MBP SNPs in multiple sclerosis
Source: PLoS One. 2026 May 21;21(5):e0347598. doi: 10.1371/journal.pone.0347598 (PMC13193510; doi:10.1371/journal.pone.0347598)
Supplement: S3.2 Table — Regulatory scores for MBP 3′ UTR SNPs (SNP 136–247). (XLSX) [file pone.0347598.s004.xlsx]

## Sheet: ranking
ranking	s4.1	s4.2	s4.3	s4.4	s4.5	s4.6	s4.7	s4.8	s4.9	s4.10	s4.11	s4.12	s4.13	s4.14	sum
1a															0
1b															0
1c															0
1f	5	1		1							1				8
2a		2	7					2			3				14
2b	12	20	22	3	12	11	10	13	24	12	16	7	6	4	172
3a	2		9	1		3	1	2	3	2	6	1		5	35
4	101	89	71	12	15	42	76	79	69	25	43	36	32	41	731
5	15			73	27	27	5			16	25	46	43		277
6					1					14					15
7					16					18					34

## Sheet: s4.1
chrom	start	end	rsids	probability	ranking	tissue_specific_scores	ChIP	Chromatin_accessibility	Footprint	Footprint_matched	IC_matched_max	IC_max	PWM	PWM_matched	QTL
chr18	76978842	76978843	rs1019502485	0.70497	4	{'adipose tissue': '0.20839', 'adrenal gland': '0.20839', 'arterial blood vessel': '0.36348', 'blood': '0.41777', 'blood vessel': '0.36348', 'bone element': '0.30751', 'bone marrow': '0.30751', 'brain': '0.23532', 'breast': '0.20839', 'colon': '0.43567', 'connective tissue': '0.18625', 'ear': '0.20839', 'embryo': '0.22143', 'endocrine gland': '0.39591', 'epithelium': '0.35545', 'esophagus': '0.20…	TRUE	TRUE	TRUE	FALSE	0	0	FALSE	FALSE	FALSE
chr18	76978843	76978844	rs1183484397	0.70497	4	{'adipose tissue': '0.20839', 'adrenal gland': '0.20839', 'arterial blood vessel': '0.36348', 'blood': '0.41777', 'blood vessel': '0.36348', 'bone element': '0.30751', 'bone marrow': '0.30751', 'brain': '0.23532', 'breast': '0.20839', 'colon': '0.43567', 'connective tissue': '0.18625', 'ear': '0.20839', 'embryo': '0.22143', 'endocrine gland': '0.39591', 'epithelium': '0.35545', 'esophagus': '0.20…	TRUE	TRUE	TRUE	FALSE	0	0	FALSE	FALSE	FALSE
chr18	76978850	76978851	rs1466468586	0.9975	2b	{'adipose tissue': '0.29486', 'adrenal gland': '0.51431', 'arterial blood vessel': '0.51431', 'blood': '0.59112', 'blood vessel': '0.51431', 'bone element': '0.43511', 'bone marrow': '0.43511', 'brain': '0.33297', 'breast': '0.29486', 'colon': '0.61646', 'connective tissue': '0.26354', 'ear': '0.29486', 'embryo': '0.31331', 'endocrine gland': '0.5602', 'epithelium': '0.50294', 'esophagus': '0.294…	TRUE	TRUE	TRUE	FALSE	0	1.54	TRUE	FALSE	FALSE
chr18	76978863	76978864	rs998072102	0.70497	4	{'adipose tissue': '0.20839', 'adrenal gland': '0.20839', 'arterial blood vessel': '0.20839', 'blood': '0.41029', 'blood vessel': '0.20839', 'bone element': '0.30751', 'bone marrow': '0.30751', 'brain': '0.23532', 'breast': '0.20839', 'colon': '0.43567', 'connective tissue': '0.18625', 'ear': '0.20839', 'embryo': '0.18625', 'endocrine gland': '0.39591', 'epithelium': '0.35545', 'esophagus': '0.20…	TRUE	TRUE	TRUE	FALSE	0	0	FALSE	FALSE	FALSE
chr18	76978864	76978865	rs922057233	0.70497	4	{'adipose tissue': '0.20839', 'adrenal gland': '0.20839', 'arterial blood vessel': '0.20839', 'blood': '0.41029', 'blood vessel': '0.20839', 'bone element': '0.30751', 'bone marrow': '0.30751', 'brain': '0.23532', 'breast': '0.20839', 'colon': '0.43567', 'connective tissue': '0.18625', 'ear': '0.20839', 'embryo': '0.18625', 'endocrine gland': '0.39591', 'epithelium': '0.35545', 'esophagus': '0.20…	TRUE	TRUE	TRUE	FALSE	0	0	FALSE	FALSE	FALSE
chr18	76978866	76978867	rs113216941	0.60906	4	{'adipose tissue': '0.18004', 'adrenal gland': '0.18004', 'arterial blood vessel': '0.18004', 'blood': '0.35447', 'blood vessel': '0.18004', 'bone element': '0.26567', 'bone marrow': '0.26567', 'brain': '0.21981', 'breast': '0.18004', 'colon': '0.28364', 'connective tissue': '0.16091', 'ear': '0.18004', 'embryo': '0.16091', 'endocrine gland': '0.27353', 'epithelium': '0.30709', 'esophagus': '0.18…	TRUE	TRUE	FALSE	FALSE	0	0	FALSE	FALSE	FALSE
chr18	76978867	76978868	rs760937743	0.60906	4	{'adipose tissue': '0.18004', 'adrenal gland': '0.18004', 'arterial blood vessel': '0.18004', 'blood': '0.35447', 'blood vessel': '0.18004', 'bone element': '0.26567', 'bone marrow': '0.26567', 'brain': '0.21981', 'breast': '0.18004', 'colon': '0.28364', 'connective tissue': '0.16091', 'ear': '0.18004', 'embryo': '0.16091', 'endocrine gland': '0.27353', 'epithelium': '0.30709', 'esophagus': '0.18…	TRUE	TRUE	FALSE	FALSE	0	0	FALSE	FALSE	FALSE
chr18	76978869	76978870	rs990239833	0.60906	4	{'adipose tissue': '0.18004', 'adrenal gland': '0.18004', 'arterial blood vessel': '0.18004', 'blood': '0.35447', 'blood vessel': '0.18004', 'bone element': '0.26567', 'bone marrow': '0.26567', 'brain': '0.21981', 'breast': '0.18004', 'colon': '0.28364', 'connective tissue': '0.16091', 'ear': '0.18004', 'embryo': '0.16091', 'endocrine gland': '0.27353', 'epithelium': '0.30709', 'esophagus': '0.18…	TRUE	TRUE	FALSE	FALSE	0	0	FALSE	FALSE	FALSE
chr18	76978873	76978874	rs1315468125	0.60906	4	{'adipose tissue': '0.18004', 'adrenal gland': '0.18004', 'arterial blood vessel': '0.18004', 'blood': '0.35447', 'blood vessel': '0.18004', 'bone element': '0.26567', 'bone marrow': '0.26567', 'brain': '0.21981', 'breast': '0.18004', 'colon': '0.28364', 'connective tissue': '0.16091', 'ear': '0.18004', 'embryo': '0.16091', 'endocrine gland': '0.27353', 'epithelium': '0.30709', 'esophagus': '0.18…	TRUE	TRUE	FALSE	FALSE	0	0	FALSE	FALSE	FALSE
chr18	76978875	76978876	rs1229448771	0.60906	4	{'adipose tissue': '0.18004', 'adrenal gland': '0.18004', 'arterial blood vessel': '0.18004', 'blood': '0.35447', 'blood vessel': '0.18004', 'bone element': '0.26567', 'bone marrow': '0.26567', 'brain': '0.21981', 'breast': '0.18004', 'colon': '0.28364', 'connective tissue': '0.16091', 'ear': '0.18004', 'embryo': '0.16091', 'endocrine gland': '0.27353', 'epithelium': '0.30709', 'esophagus': '0.18…	TRUE	TRUE	FALSE	FALSE	0	0	FALSE	FALSE	FALSE
chr18	76978876	76978877	rs1365067606	0.60906	4	{'adipose tissue': '0.18004', 'adrenal gland': '0.18004', 'arterial blood vessel': '0.18004', 'blood': '0.35447', 'blood vessel': '0.18004', 'bone element': '0.26567', 'bone marrow': '0.26567', 'brain': '0.21981', 'breast': '0.18004', 'colon': '0.28364', 'connective tissue': '0.16091', 'ear': '0.18004', 'embryo': '0.16091', 'endocrine gland': '0.27353', 'epithelium': '0.30709', 'esophagus': '0.18…	TRUE	TRUE	FALSE	FALSE	0	0	FALSE	FALSE	FALSE
chr18	76978882	76978883	rs1443023245	0.70497	4	{'adipose tissue': '0.20839', 'adrenal gland': '0.20839', 'arterial blood vessel': '0.20839', 'blood': '0.41777', 'blood vessel': '0.20839', 'bone element': '0.30751', 'bone marrow': '0.30751', 'brain': '0.23532', 'breast': '0.20839', 'colon': '0.43567', 'connective tissue': '0.18625', 'ear': '0.20839', 'embryo': '0.18625', 'endocrine gland': '0.36348', 'epithelium': '0.35545', 'esophagus': '0.20…	TRUE	TRUE	TRUE	FALSE	0	0	FALSE	FALSE	FALSE
chr18	76978884	76978885	rs1212392465	0.70497	4	{'adipose tissue': '0.20839', 'adrenal gland': '0.20839', 'arterial blood vessel': '0.20839', 'blood': '0.41777', 'blood vessel': '0.20839', 'bone element': '0.30751', 'bone marrow': '0.30751', 'brain': '0.23532', 'breast': '0.20839', 'colon': '0.43567', 'connective tissue': '0.18625', 'ear': '0.20839', 'embryo': '0.18625', 'endocrine gland': '0.36348', 'epithelium': '0.35545', 'esophagus': '0.20…	TRUE	TRUE	TRUE	FALSE	0	0	FALSE	FALSE	FALSE
chr18	76978886	76978887	rs1235631091	0.70497	4	{'adipose tissue': '0.20839', 'adrenal gland': '0.20839', 'arterial blood vessel': '0.20839', 'blood': '0.41777', 'blood vessel': '0.20839', 'bone element': '0.30751', 'bone marrow': '0.30751', 'brain': '0.23532', 'breast': '0.20839', 'colon': '0.43567', 'connective tissue': '0.18625', 'ear': '0.20839', 'embryo': '0.18625', 'endocrine gland': '0.36348', 'epithelium': '0.35545', 'esophagus': '0.20…	TRUE	TRUE	TRUE	FALSE	0	0	FALSE	FALSE	FALSE
chr18	76978887	76978888	rs1456995688	0.70497	4	{'adipose tissue': '0.20839', 'adrenal gland': '0.20839', 'arterial blood vessel': '0.20839', 'blood': '0.41777', 'blood vessel': '0.20839', 'bone element': '0.30751', 'bone marrow': '0.30751', 'brain': '0.23532', 'breast': '0.20839', 'colon': '0.43567', 'connective tissue': '0.18625', 'ear': '0.20839', 'embryo': '0.18625', 'endocrine gland': '0.36348', 'epithelium': '0.35545', 'esophagus': '0.20…	TRUE	TRUE	TRUE	FALSE	0	0	FALSE	FALSE	FALSE
chr18	76978891	76978892	rs1005413122	0.60906	4	{'adipose tissue': '0.18004', 'adrenal gland': '0.18004', 'arterial blood vessel': '0.18004', 'blood': '0.35447', 'blood vessel': '0.18004', 'bone element': '0.26567', 'bone marrow': '0.26567', 'brain': '0.21981', 'breast': '0.18004', 'colon': '0.30709', 'connective tissue': '0.16091', 'ear': '0.18004', 'embryo': '0.16091', 'endocrine gland': '0.18004', 'epithelium': '0.30709', 'esophagus': '0.18…	TRUE	TRUE	FALSE	FALSE	0	0	FALSE	FALSE	FALSE
chr18	76978893	76978894	rs913271338	0.60906	4	{'adipose tissue': '0.18004', 'adrenal gland': '0.18004', 'arterial blood vessel': '0.18004', 'blood': '0.35447', 'blood vessel': '0.18004', 'bone element': '0.26567', 'bone marrow': '0.26567', 'brain': '0.21981', 'breast': '0.18004', 'colon': '0.30709', 'connective tissue': '0.16091', 'ear': '0.18004', 'embryo': '0.16091', 'endocrine gland': '0.18004', 'epithelium': '0.30709', 'esophagus': '0.18…	TRUE	TRUE	FALSE	FALSE	0	0	FALSE	FALSE	FALSE
chr18	76978896	76978897	rs1166263224	0.60906	4	{'adipose tissue': '0.18004', 'adrenal gland': '0.18004', 'arterial blood vessel': '0.18004', 'blood': '0.35447', 'blood vessel': '0.18004', 'bone element': '0.26567', 'bone marrow': '0.26567', 'brain': '0.21981', 'breast': '0.18004', 'colon': '0.30709', 'connective tissue': '0.16091', 'ear': '0.18004', 'embryo': '0.16091', 'endocrine gland': '0.18004', 'epithelium': '0.30709', 'esophagus': '0.18…	TRUE	TRUE	FALSE	FALSE	0	0	FALSE	FALSE	FALSE
chr18	76978897	76978898	rs1017171440	0.60906	4	{'adipose tissue': '0.18004', 'adrenal gland': '0.18004', 'arterial blood vessel': '0.18004', 'blood': '0.35447', 'blood vessel': '0.18004', 'bone element': '0.26567', 'bone marrow': '0.26567', 'brain': '0.21981', 'breast': '0.18004', 'colon': '0.30709', 'connective tissue': '0.16091', 'ear': '0.18004', 'embryo': '0.16091', 'endocrine gland': '0.18004', 'epithelium': '0.30709', 'esophagus': '0.18…	TRUE	TRUE	FALSE	FALSE	0	0	FALSE	FALSE	FALSE
chr18	76978904	76978905	rs1389473165	0.82679	2b	{'adipose tissue': '0.42629', 'adrenal gland': '0.2444', 'arterial blood vessel': '0.42629', 'blood': '0.48996', 'blood vessel': '0.42629', 'bone element': '0.36065', 'bone marrow': '0.36065', 'brain': '0.27598', 'breast': '0.2444', 'colon': '0.25333', 'connective tissue': '0.25969', 'ear': '0.2444', 'embryo': '0.25969', 'endocrine gland': '0.42629', 'epithelium': '0.41687', 'esophagus': '0.2444'…	TRUE	TRUE	TRUE	FALSE	0	0.58	TRUE	FALSE	FALSE
chr18	76978907	76978908	rs1045967299	0.86817	2b	{'adipose tissue': '0.44763', 'adrenal gland': '0.25663', 'arterial blood vessel': '0.44763', 'blood': '0.51448', 'blood vessel': '0.44763', 'bone element': '0.3787', 'bone marrow': '0.3787', 'brain': '0.2898', 'breast': '0.25663', 'colon': '0.26601', 'connective tissue': '0.27269', 'ear': '0.25663', 'embryo': '0.27269', 'endocrine gland': '0.44763', 'epithelium': '0.43773', 'esophagus': '0.25663…	TRUE	TRUE	TRUE	FALSE	0	1.93	TRUE	FALSE	FALSE
chr18	76978908	76978909	rs1451032258	0.86817	2b	{'adipose tissue': '0.44763', 'adrenal gland': '0.25663', 'arterial blood vessel': '0.44763', 'blood': '0.51448', 'blood vessel': '0.44763', 'bone element': '0.3787', 'bone marrow': '0.3787', 'brain': '0.2898', 'breast': '0.25663', 'colon': '0.26601', 'connective tissue': '0.27269', 'ear': '0.25663', 'embryo': '0.27269', 'endocrine gland': '0.44763', 'epithelium': '0.43773', 'esophagus': '0.25663…	TRUE	TRUE	TRUE	FALSE	0	1.93	TRUE	FALSE	FALSE
chr18	76978910	76978911	rs1209418353	0.83588	2b	{'adipose tissue': '0.43098', 'adrenal gland': '0.24709', 'arterial blood vessel': '0.43098', 'blood': '0.49534', 'blood vessel': '0.43098', 'bone element': '0.36461', 'bone marrow': '0.36461', 'brain': '0.27902', 'breast': '0.24709', 'colon': '0.25611', 'connective tissue': '0.26255', 'ear': '0.24709', 'embryo': '0.26255', 'endocrine gland': '0.43098', 'epithelium': '0.42145', 'esophagus': '0.24…	TRUE	TRUE	TRUE	FALSE	0	1.95	TRUE	FALSE	FALSE
chr18	76978916	76978917	rs1487617494	0.68144	2b	{'adipose tissue': '0.35135', 'adrenal gland': '0.20143', 'arterial blood vessel': '0.35135', 'blood': '0.40382', 'blood vessel': '0.35135', 'bone element': '0.29724', 'bone marrow': '0.29724', 'brain': '0.22746', 'breast': '0.20143', 'colon': '0.20879', 'connective tissue': '0.21404', 'ear': '0.20143', 'embryo': '0.21404', 'endocrine gland': '0.35135', 'epithelium': '0.34358', 'esophagus': '0.20…	TRUE	TRUE	TRUE	FALSE	0	0.83	TRUE	FALSE	FALSE
chr18	76978920	76978921	rs969204298	0.88523	2b	{'adipose tissue': '0.45642', 'adrenal gland': '0.26167', 'arterial blood vessel': '0.45642', 'blood': '0.52459', 'blood vessel': '0.45642', 'bone element': '0.38614', 'bone marrow': '0.38614', 'brain': '0.29549', 'breast': '0.26167', 'colon': '0.27123', 'connective tissue': '0.27805', 'ear': '0.26167', 'embryo': '0.27805', 'endocrine gland': '0.45642', 'epithelium': '0.44633', 'esophagus': '0.26…	TRUE	TRUE	TRUE	FALSE	0	1.35	TRUE	FALSE	FALSE
chr18	76978922	76978923	rs980476779	0.70847	2b	{'adipose tissue': '0.36529', 'adrenal gland': '0.20942', 'arterial blood vessel': '0.36529', 'blood': '0.41984', 'blood vessel': '0.36529', 'bone element': '0.30903', 'bone marrow': '0.30903', 'brain': '0.23649', 'breast': '0.20942', 'colon': '0.21708', 'connective tissue': '0.22253', 'ear': '0.20942', 'embryo': '0.22253', 'endocrine gland': '0.36529', 'epithelium': '0.35721', 'esophagus': '0.20…	TRUE	TRUE	TRUE	FALSE	0	1.24	TRUE	FALSE	FALSE
chr18	76978923	76978924	rs1267348917	0.63936	2b	{'adipose tissue': '0.32965', 'adrenal gland': '0.18899', 'arterial blood vessel': '0.32965', 'blood': '0.37888', 'blood vessel': '0.32965', 'bone element': '0.27889', 'bone marrow': '0.27889', 'brain': '0.21342', 'breast': '0.18899', 'colon': '0.1959', 'connective tissue': '0.20082', 'ear': '0.18899', 'embryo': '0.20082', 'endocrine gland': '0.32965', 'epithelium': '0.32237', 'esophagus': '0.188…	TRUE	TRUE	TRUE	FALSE	0	1.83	TRUE	FALSE	FALSE
chr18	76978935	76978936	rs907431986	0.60906	4	{'adipose tissue': '0.18004', 'adrenal gland': '0.18004', 'arterial blood vessel': '0.18004', 'blood': '0.35447', 'blood vessel': '0.18004', 'bone element': '0.26567', 'bone marrow': '0.26567', 'brain': '0.21981', 'breast': '0.18004', 'colon': '0.30709', 'connective tissue': '0.16091', 'ear': '0.18004', 'embryo': '0.16091', 'endocrine gland': '0.18004', 'epithelium': '0.30709', 'esophagus': '0.18…	TRUE	TRUE	FALSE	FALSE	0	0	FALSE	FALSE	FALSE
chr18	76978937	76978938	rs146591645	0.60906	4	{'adipose tissue': '0.18004', 'adrenal gland': '0.18004', 'arterial blood vessel': '0.18004', 'blood': '0.35447', 'blood vessel': '0.18004', 'bone element': '0.26567', 'bone marrow': '0.26567', 'brain': '0.21981', 'breast': '0.18004', 'colon': '0.30709', 'connective tissue': '0.16091', 'ear': '0.18004', 'embryo': '0.16091', 'endocrine gland': '0.18004', 'epithelium': '0.30709', 'esophagus': '0.18…	TRUE	TRUE	FALSE	FALSE	0	0	FALSE	FALSE	FALSE
chr18	76978938	76978939	rs1425423365	0.60906	4	{'adipose tissue': '0.18004', 'adrenal gland': '0.18004', 'arterial blood vessel': '0.18004', 'blood': '0.35447', 'blood vessel': '0.18004', 'bone element': '0.26567', 'bone marrow': '0.26567', 'brain': '0.30709', 'breast': '0.18004', 'colon': '0.30709', 'connective tissue': '0.16091', 'ear': '0.18004', 'embryo': '0.16091', 'endocrine gland': '0.18004', 'epithelium': '0.30709', 'esophagus': '0.18…	TRUE	TRUE	FALSE	FALSE	0	0	FALSE	FALSE	FALSE
chr18	76978939	76978940	rs1366327460	0.60906	4	{'adipose tissue': '0.18004', 'adrenal gland': '0.18004', 'arterial blood vessel': '0.18004', 'blood': '0.35447', 'blood vessel': '0.18004', 'bone element': '0.26567', 'bone marrow': '0.26567', 'brain': '0.30709', 'breast': '0.18004', 'colon': '0.30709', 'connective tissue': '0.16091', 'ear': '0.18004', 'embryo': '0.16091', 'endocrine gland': '0.18004', 'epithelium': '0.30709', 'esophagus': '0.18…	TRUE	TRUE	FALSE	FALSE	0	0	FALSE	FALSE	FALSE
chr18	76978942	76978943	rs776748753	0.60906	4	{'adipose tissue': '0.18004', 'adrenal gland': '0.18004', 'arterial blood vessel': '0.18004', 'blood': '0.35447', 'blood vessel': '0.18004', 'bone element': '0.26567', 'bone marrow': '0.26567', 'brain': '0.30709', 'breast': '0.18004', 'colon': '0.30709', 'connective tissue': '0.16091', 'ear': '0.18004', 'embryo': '0.16091', 'endocrine gland': '0.18004', 'epithelium': '0.30709', 'esophagus': '0.18…	TRUE	TRUE	FALSE	FALSE	0	0	FALSE	FALSE	FALSE
chr18	76978945	76978946	rs9966152	0.60906	4	{'adipose tissue': '0.18004', 'adrenal gland': '0.18004', 'arterial blood vessel': '0.18004', 'blood': '0.35447', 'blood vessel': '0.18004', 'bone element': '0.26567', 'bone marrow': '0.26567', 'brain': '0.30709', 'breast': '0.18004', 'colon': '0.30709', 'connective tissue': '0.16091', 'ear': '0.18004', 'embryo': '0.16091', 'endocrine gland': '0.18004', 'epithelium': '0.30709', 'esophagus': '0.18…	TRUE	TRUE	FALSE	FALSE	0	0	FALSE	FALSE	FALSE
chr18	76978946	76978947	rs1166910755	0.60906	4	{'adipose tissue': '0.18004', 'adrenal gland': '0.18004', 'arterial blood vessel': '0.18004', 'blood': '0.35447', 'blood vessel': '0.18004', 'bone element': '0.26567', 'bone marrow': '0.26567', 'brain': '0.30709', 'breast': '0.18004', 'colon': '0.30709', 'connective tissue': '0.16091', 'ear': '0.18004', 'embryo': '0.16091', 'endocrine gland': '0.18004', 'epithelium': '0.30709', 'esophagus': '0.18…	TRUE	TRUE	FALSE	FALSE	0	0	FALSE	FALSE	FALSE
chr18	76978952	76978953	rs1424722671	0.60906	4	{'adipose tissue': '0.18004', 'adrenal gland': '0.18004', 'arterial blood vessel': '0.18004', 'blood': '0.35447', 'blood vessel': '0.18004', 'bone element': '0.26567', 'bone marrow': '0.26567', 'brain': '0.30709', 'breast': '0.18004', 'colon': '0.30709', 'connective tissue': '0.16091', 'ear': '0.18004', 'embryo': '0.16091', 'endocrine gland': '0.18004', 'epithelium': '0.30709', 'esophagus': '0.18…	TRUE	TRUE	FALSE	FALSE	0	0	FALSE	FALSE	FALSE
chr18	76978960	76978961	rs1369886910	0.60906	4	{'adipose tissue': '0.18004', 'adrenal gland': '0.18004', 'arterial blood vessel': '0.18004', 'blood': '0.35447', 'blood vessel': '0.18004', 'bone element': '0.26567', 'bone marrow': '0.26567', 'brain': '0.30709', 'breast': '0.18004', 'colon': '0.30709', 'connective tissue': '0.16091', 'ear': '0.18004', 'embryo': '0.16091', 'endocrine gland': '0.18004', 'epithelium': '0.30709', 'esophagus': '0.18…	TRUE	TRUE	FALSE	FALSE	0	0	FALSE	FALSE	FALSE
chr18	76978962	76978963	rs1166560789	0.60906	4	{'adipose tissue': '0.18004', 'adrenal gland': '0.18004', 'arterial blood vessel': '0.18004', 'blood': '0.35447', 'blood vessel': '0.18004', 'bone element': '0.26567', 'bone marrow': '0.26567', 'brain': '0.30709', 'breast': '0.18004', 'colon': '0.30709', 'connective tissue': '0.16091', 'ear': '0.18004', 'embryo': '0.16091', 'endocrine gland': '0.18004', 'epithelium': '0.30709', 'esophagus': '0.18…	TRUE	TRUE	FALSE	FALSE	0	0	FALSE	FALSE	FALSE
chr18	76978963	76978964	rs960331614	0.60906	4	{'adipose tissue': '0.18004', 'adrenal gland': '0.18004', 'arterial blood vessel': '0.18004', 'blood': '0.35447', 'blood vessel': '0.18004', 'bone element': '0.26567', 'bone marrow': '0.26567', 'brain': '0.30709', 'breast': '0.18004', 'colon': '0.30709', 'connective tissue': '0.16091', 'ear': '0.18004', 'embryo': '0.16091', 'endocrine gland': '0.18004', 'epithelium': '0.30709', 'esophagus': '0.18…	TRUE	TRUE	FALSE	FALSE	0	0	FALSE	FALSE	FALSE
chr18	76978965	76978966	rs993095860	0.60906	4	{'adipose tissue': '0.18004', 'adrenal gland': '0.18004', 'arterial blood vessel': '0.18004', 'blood': '0.35447', 'blood vessel': '0.18004', 'bone element': '0.26567', 'bone marrow': '0.26567', 'brain': '0.30709', 'breast': '0.18004', 'colon': '0.30709', 'connective tissue': '0.16091', 'ear': '0.18004', 'embryo': '0.16091', 'endocrine gland': '0.18004', 'epithelium': '0.30709', 'esophagus': '0.18…	TRUE	TRUE	FALSE	FALSE	0	0	FALSE	FALSE	FALSE
chr18	76978969	76978970	rs913518193	0.70497	4	{'adipose tissue': '0.20839', 'adrenal gland': '0.20839', 'arterial blood vessel': '0.20839', 'blood': '0.41777', 'blood vessel': '0.20839', 'bone element': '0.30751', 'bone marrow': '0.30751', 'brain': '0.216', 'breast': '0.20839', 'colon': '0.216', 'connective tissue': '0.18625', 'ear': '0.20839', 'embryo': '0.18625', 'endocrine gland': '0.20839', 'epithelium': '0.35545', 'esophagus': '0.20839'…	TRUE	TRUE	TRUE	FALSE	0	0	FALSE	FALSE	FALSE
chr18	76978986	76978987	rs1056345102	0.60906	4	{'adipose tissue': '0.18004', 'adrenal gland': '0.18004', 'arterial blood vessel': '0.18004', 'blood': '0.35447', 'blood vessel': '0.18004', 'bone element': '0.26567', 'bone marrow': '0.26567', 'brain': '0.30709', 'breast': '0.18004', 'colon': '0.30709', 'connective tissue': '0.16091', 'ear': '0.18004', 'embryo': '0.16091', 'endocrine gland': '0.18004', 'epithelium': '0.30709', 'esophagus': '0.18…	TRUE	TRUE	FALSE	FALSE	0	0	FALSE	FALSE	FALSE
chr18	76978987	76978988	rs553254866	0.60906	4	{'adipose tissue': '0.18004', 'adrenal gland': '0.18004', 'arterial blood vessel': '0.18004', 'blood': '0.35447', 'blood vessel': '0.18004', 'bone element': '0.26567', 'bone marrow': '0.26567', 'brain': '0.30709', 'breast': '0.18004', 'colon': '0.30709', 'connective tissue': '0.16091', 'ear': '0.18004', 'embryo': '0.16091', 'endocrine gland': '0.18004', 'epithelium': '0.30709', 'esophagus': '0.18…	TRUE	TRUE	FALSE	FALSE	0	0	FALSE	FALSE	FALSE
chr18	76978992	76978993	rs946285460	0.60906	4	{'adipose tissue': '0.18004', 'adrenal gland': '0.18004', 'arterial blood vessel': '0.18004', 'blood': '0.35447', 'blood vessel': '0.18004', 'bone element': '0.26567', 'bone marrow': '0.26567', 'brain': '0.30709', 'breast': '0.18004', 'colon': '0.30709', 'connective tissue': '0.16091', 'ear': '0.18004', 'embryo': '0.16091', 'endocrine gland': '0.18004', 'epithelium': '0.30709', 'esophagus': '0.18…	TRUE	TRUE	FALSE	FALSE	0	0	FALSE	FALSE	FALSE
chr18	76978994	76978995	rs898645857	0.70497	4	{'adipose tissue': '0.20839', 'adrenal gland': '0.20839', 'arterial blood vessel': '0.20839', 'blood': '0.41029', 'blood vessel': '0.20839', 'bone element': '0.30751', 'bone marrow': '0.30751', 'brain': '0.25442', 'breast': '0.20839', 'colon': '0.216', 'connective tissue': '0.18625', 'ear': '0.20839', 'embryo': '0.18625', 'endocrine gland': '0.20839', 'epithelium': '0.35545', 'esophagus': '0.2083…	TRUE	TRUE	TRUE	FALSE	0	0	FALSE	FALSE	FALSE
chr18	76978996	76978997	rs1043271240	0.70497	4	{'adipose tissue': '0.20839', 'adrenal gland': '0.20839', 'arterial blood vessel': '0.20839', 'blood': '0.41029', 'blood vessel': '0.20839', 'bone element': '0.30751', 'bone marrow': '0.30751', 'brain': '0.25442', 'breast': '0.20839', 'colon': '0.216', 'connective tissue': '0.18625', 'ear': '0.20839', 'embryo': '0.18625', 'endocrine gland': '0.20839', 'epithelium': '0.35545', 'esophagus': '0.2083…	TRUE	TRUE	TRUE	FALSE	0	0	FALSE	FALSE	FALSE
chr18	76978998	76978999	rs1414642355	0.82852	2b	{'adipose tissue': '0.24491', 'adrenal gland': '0.24491', 'arterial blood vessel': '0.24491', 'blood': '0.49098', 'blood vessel': '0.24491', 'bone element': '0.3614', 'bone marrow': '0.3614', 'brain': '0.27656', 'breast': '0.24491', 'colon': '0.25386', 'connective tissue': '0.21889', 'ear': '0.24491', 'embryo': '0.21889', 'endocrine gland': '0.42718', 'epithelium': '0.41774', 'esophagus': '0.2449…	TRUE	TRUE	TRUE	FALSE	0	1.99	TRUE	FALSE	FALSE
chr18	76979009	76979010	rs1207855568	0.60906	4	{'adipose tissue': '0.18004', 'adrenal gland': '0.18004', 'arterial blood vessel': '0.18004', 'blood': '0.35447', 'blood vessel': '0.18004', 'bone element': '0.26567', 'bone marrow': '0.26567', 'brain': '0.21981', 'breast': '0.18004', 'colon': '0.30709', 'connective tissue': '0.16091', 'ear': '0.18004', 'embryo': '0.18004', 'endocrine gland': '0.18004', 'epithelium': '0.30709', 'esophagus': '0.18…	TRUE	TRUE	FALSE	FALSE	0	0	FALSE	FALSE	FALSE
chr18	76979011	76979012	rs147910406	0.70497	4	{'adipose tissue': '0.20839', 'adrenal gland': '0.20839', 'arterial blood vessel': '0.20839', 'blood': '0.41029', 'blood vessel': '0.20839', 'bone element': '0.30751', 'bone marrow': '0.30751', 'brain': '0.25442', 'breast': '0.20839', 'colon': '0.216', 'connective tissue': '0.18625', 'ear': '0.20839', 'embryo': '0.20839', 'endocrine gland': '0.20839', 'epithelium': '0.35545', 'esophagus': '0.2083…	TRUE	TRUE	TRUE	FALSE	0	0	FALSE	FALSE	FALSE
chr18	76979013	76979014	rs1025389867	0.70497	4	{'adipose tissue': '0.20839', 'adrenal gland': '0.20839', 'arterial blood vessel': '0.20839', 'blood': '0.41029', 'blood vessel': '0.20839', 'bone element': '0.30751', 'bone marrow': '0.30751', 'brain': '0.25442', 'breast': '0.20839', 'colon': '0.216', 'connective tissue': '0.18625', 'ear': '0.20839', 'embryo': '0.18625', 'endocrine gland': '0.20839', 'epithelium': '0.35545', 'esophagus': '0.1862…	TRUE	TRUE	TRUE	FALSE	0	0	FALSE	FALSE	FALSE
chr18	76979016	76979017	rs181056002	0.70497	4	{'adipose tissue': '0.20839', 'adrenal gland': '0.20839', 'arterial blood vessel': '0.20839', 'blood': '0.41029', 'blood vessel': '0.20839', 'bone element': '0.30751', 'bone marrow': '0.30751', 'brain': '0.25442', 'breast': '0.20839', 'colon': '0.216', 'connective tissue': '0.18625', 'ear': '0.20839', 'embryo': '0.18625', 'endocrine gland': '0.20839', 'epithelium': '0.35545', 'esophagus': '0.1862…	TRUE	TRUE	TRUE	FALSE	0	0	FALSE	FALSE	FALSE
chr18	76979021	76979022	rs942808414	0.70497	4	{'adipose tissue': '0.20839', 'adrenal gland': '0.20839', 'arterial blood vessel': '0.20839', 'blood': '0.41029', 'blood vessel': '0.20839', 'bone element': '0.30751', 'bone marrow': '0.30751', 'brain': '0.25442', 'breast': '0.20839', 'colon': '0.216', 'connective tissue': '0.18625', 'ear': '0.20839', 'embryo': '0.18625', 'endocrine gland': '0.20839', 'epithelium': '0.35545', 'esophagus': '0.1862…	TRUE	TRUE	TRUE	FALSE	0	0	FALSE	FALSE	FALSE
chr18	76979022	76979023	rs17026	0.55436	1f	{'adipose tissue': '0.16387', 'adrenal gland': '0.16387', 'arterial blood vessel': '0.16387', 'blood': '0.24181', 'blood vessel': '0.16387', 'bone element': '0.24181', 'bone marrow': '0.24181', 'brain': '0.20007', 'breast': '0.16387', 'colon': '0.27951', 'connective tissue': '0.14646', 'ear': '0.16387', 'embryo': '0.14646', 'endocrine gland': '0.16387', 'epithelium': '0.27951', 'esophagus': '0.14…	TRUE	TRUE	FALSE	FALSE	0	0	FALSE	FALSE	TRUE
chr18	76979024	76979025	rs1019554872	0.60906	4	{'adipose tissue': '0.18004', 'adrenal gland': '0.18004', 'arterial blood vessel': '0.18004', 'blood': '0.26567', 'blood vessel': '0.18004', 'bone element': '0.26567', 'bone marrow': '0.26567', 'brain': '0.21981', 'breast': '0.18004', 'colon': '0.30709', 'connective tissue': '0.16091', 'ear': '0.18004', 'embryo': '0.16091', 'endocrine gland': '0.18004', 'epithelium': '0.30709', 'esophagus': '0.16…	TRUE	TRUE	FALSE	FALSE	0	0	FALSE	FALSE	FALSE
chr18	76979027	76979028	rs546085768	0.60906	4	{'adipose tissue': '0.18004', 'adrenal gland': '0.18004', 'arterial blood vessel': '0.18004', 'blood': '0.26567', 'blood vessel': '0.18004', 'bone element': '0.35447', 'bone marrow': '0.35447', 'brain': '0.21981', 'breast': '0.18004', 'colon': '0.30709', 'connective tissue': '0.16091', 'ear': '0.18004', 'embryo': '0.16091', 'endocrine gland': '0.18004', 'epithelium': '0.30709', 'esophagus': '0.16…	TRUE	TRUE	FALSE	FALSE	0	0	FALSE	FALSE	FALSE
chr18	76979033	76979034	rs1305621068	0.60906	4	{'adipose tissue': '0.18004', 'adrenal gland': '0.18004', 'arterial blood vessel': '0.18004', 'blood': '0.26567', 'blood vessel': '0.18004', 'bone element': '0.35447', 'bone marrow': '0.35447', 'brain': '0.21981', 'breast': '0.18004', 'colon': '0.30709', 'connective tissue': '0.16091', 'ear': '0.18004', 'embryo': '0.16091', 'endocrine gland': '0.18004', 'epithelium': '0.30709', 'esophagus': '0.16…	TRUE	TRUE	FALSE	FALSE	0	0	FALSE	FALSE	FALSE
chr18	76979042	76979043	rs564012851	0.75124	2b	{'adipose tissue': '0.22207', 'adrenal gland': '0.22207', 'arterial blood vessel': '0.38734', 'blood': '0.31928', 'blood vessel': '0.38734', 'bone element': '0.44518', 'bone marrow': '0.43722', 'brain': '0.27112', 'breast': '0.22207', 'colon': '0.23018', 'connective tissue': '0.19848', 'ear': '0.22207', 'embryo': '0.19848', 'endocrine gland': '0.38734', 'epithelium': '0.37878', 'esophagus': '0.19…	TRUE	TRUE	TRUE	FALSE	0	0.16	TRUE	FALSE	FALSE
chr18	76979063	76979064	rs998164596	0.60906	4	{'adipose tissue': '0.18004', 'adrenal gland': '0.18004', 'arterial blood vessel': '0.18004', 'blood': '0.26567', 'blood vessel': '0.18004', 'bone element': '0.35447', 'bone marrow': '0.35447', 'brain': '0.21981', 'breast': '0.18004', 'colon': '0.30709', 'connective tissue': '0.16091', 'ear': '0.18004', 'embryo': '0.16091', 'endocrine gland': '0.18004', 'epithelium': '0.30709', 'esophagus': '0.16…	TRUE	TRUE	FALSE	FALSE	0	0	FALSE	FALSE	FALSE
chr18	76979065	76979066	rs1397125698	0.60906	4	{'adipose tissue': '0.18004', 'adrenal gland': '0.18004', 'arterial blood vessel': '0.18004', 'blood': '0.06809', 'blood vessel': '0.18004', 'bone element': '0.35447', 'bone marrow': '0.35447', 'brain': '0.21981', 'breast': '0.18004', 'colon': '0.30709', 'connective tissue': '0.16091', 'ear': '0.18004', 'embryo': '0.16091', 'endocrine gland': '0.18004', 'epithelium': '0.30709', 'esophagus': '0.16…	TRUE	TRUE	FALSE	FALSE	0	0	FALSE	FALSE	FALSE
chr18	76979066	76979067	rs1047037350	0.60906	4	{'adipose tissue': '0.18004', 'adrenal gland': '0.18004', 'arterial blood vessel': '0.18004', 'blood': '0.06809', 'blood vessel': '0.18004', 'bone element': '0.35447', 'bone marrow': '0.35447', 'brain': '0.21981', 'breast': '0.18004', 'colon': '0.30709', 'connective tissue': '0.16091', 'ear': '0.18004', 'embryo': '0.16091', 'endocrine gland': '0.18004', 'epithelium': '0.30709', 'esophagus': '0.16…	TRUE	TRUE	FALSE	FALSE	0	0	FALSE	FALSE	FALSE
chr18	76979070	76979071	rs1171844510	0.60906	4	{'adipose tissue': '0.18004', 'adrenal gland': '0.18004', 'arterial blood vessel': '0.18004', 'blood': '0.06809', 'blood vessel': '0.18004', 'bone element': '0.35447', 'bone marrow': '0.35447', 'brain': '0.21981', 'breast': '0.18004', 'colon': '0.30709', 'connective tissue': '0.16091', 'ear': '0.18004', 'embryo': '0.16091', 'endocrine gland': '0.18004', 'epithelium': '0.30709', 'esophagus': '0.16…	TRUE	TRUE	FALSE	FALSE	0	0	FALSE	FALSE	FALSE
chr18	76979071	76979072	rs1464305612	0.60906	4	{'adipose tissue': '0.18004', 'adrenal gland': '0.18004', 'arterial blood vessel': '0.18004', 'blood': '0.06809', 'blood vessel': '0.18004', 'bone element': '0.35447', 'bone marrow': '0.35447', 'brain': '0.21981', 'breast': '0.18004', 'colon': '0.30709', 'connective tissue': '0.16091', 'ear': '0.18004', 'embryo': '0.16091', 'endocrine gland': '0.18004', 'epithelium': '0.30709', 'esophagus': '0.16…	TRUE	TRUE	FALSE	FALSE	0	0	FALSE	FALSE	FALSE
chr18	76979072	76979073	rs1379594585	0.60906	4	{'adipose tissue': '0.18004', 'adrenal gland': '0.18004', 'arterial blood vessel': '0.18004', 'blood': '0.06809', 'blood vessel': '0.18004', 'bone element': '0.35447', 'bone marrow': '0.35447', 'brain': '0.21981', 'breast': '0.18004', 'colon': '0.30709', 'connective tissue': '0.16091', 'ear': '0.18004', 'embryo': '0.16091', 'endocrine gland': '0.18004', 'epithelium': '0.30709', 'esophagus': '0.16…	TRUE	TRUE	FALSE	FALSE	0	0	FALSE	FALSE	FALSE
chr18	76979074	76979075	rs1346024146	0.60906	4	{'adipose tissue': '0.18004', 'adrenal gland': '0.18004', 'arterial blood vessel': '0.18004', 'blood': '0.06809', 'blood vessel': '0.18004', 'bone element': '0.35447', 'bone marrow': '0.35447', 'brain': '0.21981', 'breast': '0.18004', 'colon': '0.30709', 'connective tissue': '0.16091', 'ear': '0.18004', 'embryo': '0.16091', 'endocrine gland': '0.18004', 'epithelium': '0.30709', 'esophagus': '0.16…	TRUE	TRUE	FALSE	FALSE	0	0	FALSE	FALSE	FALSE
chr18	76979081	76979082	rs866788526	0.60906	4	{'adipose tissue': '0.18004', 'adrenal gland': '0.18004', 'arterial blood vessel': '0.18004', 'blood': '0.06809', 'blood vessel': '0.18004', 'bone element': '0.35447', 'bone marrow': '0.35447', 'brain': '0.21981', 'breast': '0.18004', 'colon': '0.30709', 'connective tissue': '0.16091', 'ear': '0.18004', 'embryo': '0.16091', 'endocrine gland': '0.18004', 'epithelium': '0.30709', 'esophagus': '0.16…	TRUE	TRUE	FALSE	FALSE	0	0	FALSE	FALSE	FALSE
chr18	76979083	76979084	rs1472317685	0.60906	4	{'adipose tissue': '0.18004', 'adrenal gland': '0.18004', 'arterial blood vessel': '0.18004', 'blood': '0.06809', 'blood vessel': '0.18004', 'bone element': '0.35447', 'bone marrow': '0.35447', 'brain': '0.21981', 'breast': '0.18004', 'colon': '0.30709', 'connective tissue': '0.16091', 'ear': '0.18004', 'embryo': '0.16091', 'endocrine gland': '0.18004', 'epithelium': '0.30709', 'esophagus': '0.16…	TRUE	TRUE	FALSE	FALSE	0	0	FALSE	FALSE	FALSE
chr18	76979086	76979087	rs1249772664	0.70497	4	{'adipose tissue': '0.20839', 'adrenal gland': '0.36348', 'arterial blood vessel': '0.36348', 'blood': '0.19091', 'blood vessel': '0.36348', 'bone element': '0.41777', 'bone marrow': '0.41029', 'brain': '0.23532', 'breast': '0.20839', 'colon': '0.216', 'connective tissue': '0.18625', 'ear': '0.20839', 'embryo': '0.22143', 'endocrine gland': '0.36348', 'epithelium': '0.35545', 'esophagus': '0.1862…	TRUE	TRUE	TRUE	FALSE	0	0	FALSE	FALSE	FALSE
chr18	76979092	76979093	rs1184399637	0.70497	4	{'adipose tissue': '0.20839', 'adrenal gland': '0.36348', 'arterial blood vessel': '0.36348', 'blood': '0.19091', 'blood vessel': '0.36348', 'bone element': '0.41777', 'bone marrow': '0.41029', 'brain': '0.23532', 'breast': '0.20839', 'colon': '0.216', 'connective tissue': '0.18625', 'ear': '0.20839', 'embryo': '0.22143', 'endocrine gland': '0.36348', 'epithelium': '0.35545', 'esophagus': '0.1862…	TRUE	TRUE	TRUE	FALSE	0	0	FALSE	FALSE	FALSE
chr18	76979095	76979096	rs1438966655	0.70497	4	{'adipose tissue': '0.20839', 'adrenal gland': '0.36348', 'arterial blood vessel': '0.36348', 'blood': '0.19091', 'blood vessel': '0.36348', 'bone element': '0.41777', 'bone marrow': '0.41029', 'brain': '0.23532', 'breast': '0.20839', 'colon': '0.216', 'connective tissue': '0.18625', 'ear': '0.20839', 'embryo': '0.22143', 'endocrine gland': '0.36348', 'epithelium': '0.35545', 'esophagus': '0.1862…	TRUE	TRUE	TRUE	FALSE	0	0	FALSE	FALSE	FALSE
chr18	76979102	76979103	rs1032616005	0.70497	4	{'adipose tissue': '0.20839', 'adrenal gland': '0.20839', 'arterial blood vessel': '0.20839', 'blood': '0.07882', 'blood vessel': '0.20839', 'bone element': '0.41029', 'bone marrow': '0.41029', 'brain': '0.25442', 'breast': '0.20839', 'colon': '0.35545', 'connective tissue': '0.18625', 'ear': '0.20839', 'embryo': '0.18625', 'endocrine gland': '0.36348', 'epithelium': '0.35545', 'esophagus': '0.18…	TRUE	TRUE	TRUE	FALSE	0	0	FALSE	FALSE	FALSE
chr18	76979105	76979106	rs1347492546	0.60906	4	{'adipose tissue': '0.18004', 'adrenal gland': '0.18004', 'arterial blood vessel': '0.18004', 'blood': '0.06809', 'blood vessel': '0.18004', 'bone element': '0.35447', 'bone marrow': '0.35447', 'brain': '0.21981', 'breast': '0.18004', 'colon': '0.30709', 'connective tissue': '0.16091', 'ear': '0.18004', 'embryo': '0.16091', 'endocrine gland': '0.18004', 'epithelium': '0.30709', 'esophagus': '0.16…	TRUE	TRUE	FALSE	FALSE	0	0	FALSE	FALSE	FALSE
chr18	76979106	76979107	rs887064906	0.60906	4	{'adipose tissue': '0.18004', 'adrenal gland': '0.18004', 'arterial blood vessel': '0.18004', 'blood': '0.06809', 'blood vessel': '0.18004', 'bone element': '0.35447', 'bone marrow': '0.35447', 'brain': '0.21981', 'breast': '0.18004', 'colon': '0.30709', 'connective tissue': '0.16091', 'ear': '0.18004', 'embryo': '0.16091', 'endocrine gland': '0.18004', 'epithelium': '0.30709', 'esophagus': '0.16…	TRUE	TRUE	FALSE	FALSE	0	0	FALSE	FALSE	FALSE
chr18	76979108	76979109	rs763246453	0.60906	4	{'adipose tissue': '0.18004', 'adrenal gland': '0.18004', 'arterial blood vessel': '0.18004', 'blood': '0.06809', 'blood vessel': '0.18004', 'bone element': '0.35447', 'bone marrow': '0.35447', 'brain': '0.21981', 'breast': '0.18004', 'colon': '0.30709', 'connective tissue': '0.16091', 'ear': '0.18004', 'embryo': '0.16091', 'endocrine gland': '0.18004', 'epithelium': '0.30709', 'esophagus': '0.16…	TRUE	TRUE	FALSE	FALSE	0	0	FALSE	FALSE	FALSE
chr18	76979115	76979116	rs913281266	0.70497	4	{'adipose tissue': '0.20839', 'adrenal gland': '0.20839', 'arterial blood vessel': '0.36348', 'blood': '0.19091', 'blood vessel': '0.36348', 'bone element': '0.41777', 'bone marrow': '0.41029', 'brain': '0.23532', 'breast': '0.20839', 'colon': '0.35545', 'connective tissue': '0.18625', 'ear': '0.20839', 'embryo': '0.18625', 'endocrine gland': '0.36348', 'epithelium': '0.35545', 'esophagus': '0.18…	TRUE	TRUE	TRUE	FALSE	0	0	FALSE	FALSE	FALSE
chr18	76979120	76979121	rs1016769549	0.60906	4	{'adipose tissue': '0.18004', 'adrenal gland': '0.18004', 'arterial blood vessel': '0.18004', 'blood': '0.06809', 'blood vessel': '0.18004', 'bone element': '0.35447', 'bone marrow': '0.35447', 'brain': '0.21981', 'breast': '0.18004', 'colon': '0.30709', 'connective tissue': '0.16091', 'ear': '0.18004', 'embryo': '0.16091', 'endocrine gland': '0.18004', 'epithelium': '0.30709', 'esophagus': '0.16…	TRUE	TRUE	FALSE	FALSE	0	0	FALSE	FALSE	FALSE
chr18	76979121	76979122	rs374762861	0.60906	4	{'adipose tissue': '0.18004', 'adrenal gland': '0.18004', 'arterial blood vessel': '0.18004', 'blood': '0.06809', 'blood vessel': '0.18004', 'bone element': '0.35447', 'bone marrow': '0.35447', 'brain': '0.21981', 'breast': '0.18004', 'colon': '0.30709', 'connective tissue': '0.16091', 'ear': '0.18004', 'embryo': '0.16091', 'endocrine gland': '0.18004', 'epithelium': '0.30709', 'esophagus': '0.16…	TRUE	TRUE	FALSE	FALSE	0	0	FALSE	FALSE	FALSE
chr18	76979127	76979128	rs1192256573	0.60906	4	{'adipose tissue': '0.18004', 'adrenal gland': '0.18004', 'arterial blood vessel': '0.18004', 'blood': '0.06809', 'blood vessel': '0.18004', 'bone element': '0.35447', 'bone marrow': '0.35447', 'brain': '0.21981', 'breast': '0.18004', 'colon': '0.30709', 'connective tissue': '0.16091', 'ear': '0.18004', 'embryo': '0.16091', 'endocrine gland': '0.18004', 'epithelium': '0.30709', 'esophagus': '0.16…	TRUE	TRUE	FALSE	FALSE	0	0	FALSE	FALSE	FALSE
chr18	76979130	76979131	rs981380342	0.60906	4	{'adipose tissue': '0.18004', 'adrenal gland': '0.18004', 'arterial blood vessel': '0.18004', 'blood': '0.06809', 'blood vessel': '0.18004', 'bone element': '0.35447', 'bone marrow': '0.35447', 'brain': '0.21981', 'breast': '0.16091', 'colon': '0.30709', 'connective tissue': '0.16091', 'ear': '0.18004', 'embryo': '0.16091', 'endocrine gland': '0.18004', 'epithelium': '0.30709', 'esophagus': '0.16…	TRUE	TRUE	FALSE	FALSE	0	0	FALSE	FALSE	FALSE
chr18	76979131	76979132	rs78844309	0.60906	4	{'adipose tissue': '0.18004', 'adrenal gland': '0.18004', 'arterial blood vessel': '0.18004', 'blood': '0.06809', 'blood vessel': '0.18004', 'bone element': '0.35447', 'bone marrow': '0.35447', 'brain': '0.21981', 'breast': '0.16091', 'colon': '0.30709', 'connective tissue': '0.16091', 'ear': '0.18004', 'embryo': '0.16091', 'endocrine gland': '0.18004', 'epithelium': '0.30709', 'esophagus': '0.16…	TRUE	TRUE	FALSE	FALSE	0	0	FALSE	FALSE	FALSE
chr18	76979137	76979138	rs1410027726	0.60906	4	{'adipose tissue': '0.18004', 'adrenal gland': '0.18004', 'arterial blood vessel': '0.18004', 'blood': '0.06809', 'blood vessel': '0.18004', 'bone element': '0.35447', 'bone marrow': '0.35447', 'brain': '0.21981', 'breast': '0.16091', 'colon': '0.30709', 'connective tissue': '0.16091', 'ear': '0.18004', 'embryo': '0.16091', 'endocrine gland': '0.18004', 'epithelium': '0.30709', 'esophagus': '0.16…	TRUE	TRUE	FALSE	FALSE	0	0	FALSE	FALSE	FALSE
chr18	76979140	76979141	rs1001965748	0.60906	4	{'adipose tissue': '0.18004', 'adrenal gland': '0.18004', 'arterial blood vessel': '0.18004', 'blood': '0.06809', 'blood vessel': '0.18004', 'bone element': '0.35447', 'bone marrow': '0.35447', 'brain': '0.21981', 'breast': '0.16091', 'colon': '0.30709', 'connective tissue': '0.16091', 'ear': '0.18004', 'embryo': '0.16091', 'endocrine gland': '0.18004', 'epithelium': '0.30709', 'esophagus': '0.16…	TRUE	TRUE	FALSE	FALSE	0	0	FALSE	FALSE	FALSE
chr18	76979141	76979142	rs1034741874	0.60906	4	{'adipose tissue': '0.18004', 'adrenal gland': '0.18004', 'arterial blood vessel': '0.18004', 'blood': '0.06809', 'blood vessel': '0.18004', 'bone element': '0.35447', 'bone marrow': '0.35447', 'brain': '0.21981', 'breast': '0.16091', 'colon': '0.30709', 'connective tissue': '0.16091', 'ear': '0.18004', 'embryo': '0.16091', 'endocrine gland': '0.18004', 'epithelium': '0.30709', 'esophagus': '0.16…	TRUE	TRUE	FALSE	FALSE	0	0	FALSE	FALSE	FALSE
chr18	76979142	76979143	rs185089765	0.60906	4	{'adipose tissue': '0.18004', 'adrenal gland': '0.18004', 'arterial blood vessel': '0.18004', 'blood': '0.06809', 'blood vessel': '0.18004', 'bone element': '0.35447', 'bone marrow': '0.35447', 'brain': '0.21981', 'breast': '0.16091', 'colon': '0.30709', 'connective tissue': '0.16091', 'ear': '0.18004', 'embryo': '0.16091', 'endocrine gland': '0.18004', 'epithelium': '0.30709', 'esophagus': '0.16…	TRUE	TRUE	FALSE	FALSE	0	0	FALSE	FALSE	FALSE
chr18	76979146	76979147	rs1363056863	0.60906	4	{'adipose tissue': '0.18004', 'adrenal gland': '0.18004', 'arterial blood vessel': '0.18004', 'blood': '0.06809', 'blood vessel': '0.18004', 'bone element': '0.35447', 'bone marrow': '0.35447', 'brain': '0.21981', 'breast': '0.16091', 'colon': '0.30709', 'connective tissue': '0.16091', 'ear': '0.18004', 'embryo': '0.16091', 'endocrine gland': '0.18004', 'epithelium': '0.30709', 'esophagus': '0.16…	TRUE	TRUE	FALSE	FALSE	0	0	FALSE	FALSE	FALSE
chr18	76979147	76979148	rs73968246	0.55436	1f	{'adipose tissue': '0.16387', 'adrenal gland': '0.16387', 'arterial blood vessel': '0.16387', 'blood': '0.06198', 'blood vessel': '0.16387', 'bone element': '0.32264', 'bone marrow': '0.32264', 'brain': '0.20007', 'breast': '0.14646', 'colon': '0.27951', 'connective tissue': '0.14646', 'ear': '0.16387', 'embryo': '0.14646', 'endocrine gland': '0.16387', 'epithelium': '0.27951', 'esophagus': '0.14…	TRUE	TRUE	FALSE	FALSE	0	0	FALSE	FALSE	TRUE
chr18	76979155	76979156	rs1049004	0.55436	1f	{'adipose tissue': '0.16387', 'adrenal gland': '0.16387', 'arterial blood vessel': '0.16387', 'blood': '0.06198', 'blood vessel': '0.16387', 'bone element': '0.32264', 'bone marrow': '0.32264', 'brain': '0.20007', 'breast': '0.14646', 'colon': '0.27951', 'connective tissue': '0.14646', 'ear': '0.16387', 'embryo': '0.14646', 'endocrine gland': '0.16387', 'epithelium': '0.20007', 'esophagus': '0.14…	TRUE	TRUE	FALSE	FALSE	0	0	FALSE	FALSE	TRUE
chr18	76979158	76979159	rs1265788995	0.60906	4	{'adipose tissue': '0.18004', 'adrenal gland': '0.18004', 'arterial blood vessel': '0.18004', 'blood': '0.06809', 'blood vessel': '0.18004', 'bone element': '0.35447', 'bone marrow': '0.35447', 'brain': '0.21981', 'breast': '0.16091', 'colon': '0.30709', 'connective tissue': '0.16091', 'ear': '0.18004', 'embryo': '0.16091', 'endocrine gland': '0.18004', 'epithelium': '0.21981', 'esophagus': '0.16…	TRUE	TRUE	FALSE	FALSE	0	0	FALSE	FALSE	FALSE
chr18	76979161	76979162	rs1210062345	0.60906	4	{'adipose tissue': '0.16091', 'adrenal gland': '0.18004', 'arterial blood vessel': '0.18004', 'blood': '0.06809', 'blood vessel': '0.18004', 'bone element': '0.35447', 'bone marrow': '0.35447', 'brain': '0.21981', 'breast': '0.16091', 'colon': '0.30709', 'connective tissue': '0.16091', 'ear': '0.18004', 'embryo': '0.16091', 'endocrine gland': '0.18004', 'epithelium': '0.21981', 'esophagus': '0.16…	TRUE	TRUE	FALSE	FALSE	0	0	FALSE	FALSE	FALSE
chr18	76979163	76979164	rs1350716400	0.60906	4	{'adipose tissue': '0.16091', 'adrenal gland': '0.18004', 'arterial blood vessel': '0.18004', 'blood': '0.06809', 'blood vessel': '0.18004', 'bone element': '0.35447', 'bone marrow': '0.35447', 'brain': '0.21981', 'breast': '0.16091', 'colon': '0.30709', 'connective tissue': '0.16091', 'ear': '0.18004', 'embryo': '0.16091', 'endocrine gland': '0.18004', 'epithelium': '0.21981', 'esophagus': '0.16…	TRUE	TRUE	FALSE	FALSE	0	0	FALSE	FALSE	FALSE
chr18	76979164	76979165	rs1332058915	0.60906	4	{'adipose tissue': '0.16091', 'adrenal gland': '0.18004', 'arterial blood vessel': '0.18004', 'blood': '0.06809', 'blood vessel': '0.18004', 'bone element': '0.35447', 'bone marrow': '0.35447', 'brain': '0.21981', 'breast': '0.16091', 'colon': '0.30709', 'connective tissue': '0.16091', 'ear': '0.18004', 'embryo': '0.16091', 'endocrine gland': '0.18004', 'epithelium': '0.21981', 'esophagus': '0.16…	TRUE	TRUE	FALSE	FALSE	0	0	FALSE	FALSE	FALSE
chr18	76979165	76979166	rs566207079	0.60906	4	{'adipose tissue': '0.16091', 'adrenal gland': '0.18004', 'arterial blood vessel': '0.18004', 'blood': '0.06809', 'blood vessel': '0.18004', 'bone element': '0.35447', 'bone marrow': '0.35447', 'brain': '0.21981', 'breast': '0.16091', 'colon': '0.30709', 'connective tissue': '0.16091', 'ear': '0.18004', 'embryo': '0.16091', 'endocrine gland': '0.18004', 'epithelium': '0.21981', 'esophagus': '0.16…	TRUE	TRUE	FALSE	FALSE	0	0	FALSE	FALSE	FALSE
chr18	76979172	76979173	rs1046855113	0.60906	4	{'adipose tissue': '0.16091', 'adrenal gland': '0.18004', 'arterial blood vessel': '0.18004', 'blood': '0.06809', 'blood vessel': '0.18004', 'bone element': '0.35447', 'bone marrow': '0.35447', 'brain': '0.21981', 'breast': '0.16091', 'colon': '0.30709', 'connective tissue': '0.16091', 'ear': '0.18004', 'embryo': '0.16091', 'endocrine gland': '0.18004', 'epithelium': '0.21981', 'esophagus': '0.16…	TRUE	TRUE	FALSE	FALSE	0	0	FALSE	FALSE	FALSE
chr18	76979176	76979177	rs886827551	0.60906	4	{'adipose tissue': '0.16091', 'adrenal gland': '0.18004', 'arterial blood vessel': '0.18004', 'blood': '0.06809', 'blood vessel': '0.18004', 'bone element': '0.35447', 'bone marrow': '0.35447', 'brain': '0.21981', 'breast': '0.16091', 'colon': '0.30709', 'connective tissue': '0.16091', 'ear': '0.18004', 'embryo': '0.16091', 'endocrine gland': '0.18004', 'epithelium': '0.21981', 'esophagus': '0.16…	TRUE	TRUE	FALSE	FALSE	0	0	FALSE	FALSE	FALSE
chr18	76979177	76979178	rs528766856	0.60906	4	{'adipose tissue': '0.16091', 'adrenal gland': '0.18004', 'arterial blood vessel': '0.18004', 'blood': '0.06809', 'blood vessel': '0.18004', 'bone element': '0.35447', 'bone marrow': '0.35447', 'brain': '0.21981', 'breast': '0.16091', 'colon': '0.30709', 'connective tissue': '0.16091', 'ear': '0.18004', 'embryo': '0.16091', 'endocrine gland': '0.18004', 'epithelium': '0.21981', 'esophagus': '0.16…	TRUE	TRUE	FALSE	FALSE	0	0	FALSE	FALSE	FALSE
chr18	76979181	76979182	rs926157088	0.60906	4	{'adipose tissue': '0.16091', 'adrenal gland': '0.18004', 'arterial blood vessel': '0.18004', 'blood': '0.06809', 'blood vessel': '0.18004', 'bone element': '0.35447', 'bone marrow': '0.35447', 'brain': '0.21981', 'breast': '0.16091', 'colon': '0.30709', 'connective tissue': '0.16091', 'ear': '0.18004', 'embryo': '0.16091', 'endocrine gland': '0.18004', 'epithelium': '0.21981', 'esophagus': '0.16…	TRUE	TRUE	FALSE	FALSE	0	0	FALSE	FALSE	FALSE
chr18	76979200	76979201	rs1288039771	0.57087	2b	{'adipose tissue': '0.17931', 'adrenal gland': '0.29434', 'arterial blood vessel': '0.17931', 'blood': '0.15459', 'blood vessel': '0.17931', 'bone element': '0.3383', 'bone marrow': '0.33225', 'brain': '0.19056', 'breast': '0.15082', 'colon': '0.17491', 'connective tissue': '0.17931', 'ear': '0.16875', 'embryo': '0.17931', 'endocrine gland': '0.29434', 'epithelium': '0.20603', 'esophagus': '0.150…	TRUE	TRUE	TRUE	FALSE	0	0.45	TRUE	FALSE	FALSE
chr18	76979219	76979220	rs942840151	0.012	5	{'adipose tissue': '0.00377', 'adrenal gland': '0.00619', 'arterial blood vessel': '0.00377', 'blood': '0.00325', 'blood vessel': '0.00377', 'bone element': '0.00711', 'bone marrow': '0.00698', 'brain': '0.00401', 'breast': '0.00317', 'colon': '0.00368', 'connective tissue': '0.00377', 'ear': '0.00355', 'embryo': '0.00377', 'endocrine gland': '0.00619', 'epithelium': '0.00433', 'esophagus': '0.00…	FALSE	TRUE	TRUE	FALSE	0	1.91	TRUE	FALSE	FALSE
chr18	76979232	76979233	rs1048947	0.19549	1f	{'adipose tissue': '0.0614', 'adrenal gland': '0.10079', 'arterial blood vessel': '0.0614', 'blood': '0.05294', 'blood vessel': '0.0614', 'bone element': '0.11585', 'bone marrow': '0.11378', 'brain': '0.06525', 'breast': '0.05165', 'colon': '0.0599', 'connective tissue': '0.0614', 'ear': '0.05779', 'embryo': '0.0614', 'endocrine gland': '0.10079', 'epithelium': '0.07055', 'esophagus': '0.05165', …	FALSE	TRUE	TRUE	FALSE	0	0	FALSE	FALSE	TRUE
chr18	76979233	76979234	rs1267717777	0.23589	5	{'adipose tissue': '0.07409', 'adrenal gland': '0.12162', 'arterial blood vessel': '0.07409', 'blood': '0.06388', 'blood vessel': '0.07409', 'bone element': '0.13979', 'bone marrow': '0.13729', 'brain': '0.07874', 'breast': '0.06232', 'colon': '0.07228', 'connective tissue': '0.07409', 'ear': '0.06973', 'embryo': '0.07409', 'endocrine gland': '0.12162', 'epithelium': '0.08513', 'esophagus': '0.06…	FALSE	TRUE	TRUE	FALSE	0	0	FALSE	FALSE	FALSE
chr18	76979238	76979239	rs1386400140	0.23589	5	{'adipose tissue': '0.06232', 'adrenal gland': '0.06973', 'arterial blood vessel': '0.06232', 'blood': '0.06388', 'blood vessel': '0.06232', 'bone element': '0.13729', 'bone marrow': '0.13729', 'brain': '0.07874', 'breast': '0.06232', 'colon': '0.11894', 'connective tissue': '0.07409', 'ear': '0.06973', 'embryo': '0.06232', 'endocrine gland': '0.06973', 'epithelium': '0.08513', 'esophagus': '0.06…	FALSE	TRUE	TRUE	FALSE	0	0	FALSE	FALSE	FALSE
chr18	76979241	76979242	rs115331771	0.23589	5	{'adipose tissue': '0.06232', 'adrenal gland': '0.06973', 'arterial blood vessel': '0.06232', 'blood': '0.06388', 'blood vessel': '0.06232', 'bone element': '0.13729', 'bone marrow': '0.13729', 'brain': '0.07874', 'breast': '0.06232', 'colon': '0.11894', 'connective tissue': '0.07409', 'ear': '0.06973', 'embryo': '0.06232', 'endocrine gland': '0.06973', 'epithelium': '0.08513', 'esophagus': '0.06…	FALSE	TRUE	TRUE	FALSE	0	0	FALSE	FALSE	FALSE
chr18	76979242	76979243	rs1447974214	0.23589	5	{'adipose tissue': '0.06232', 'adrenal gland': '0.06973', 'arterial blood vessel': '0.06232', 'blood': '0.06388', 'blood vessel': '0.06232', 'bone element': '0.13729', 'bone marrow': '0.13729', 'brain': '0.07874', 'breast': '0.06232', 'colon': '0.11894', 'connective tissue': '0.07409', 'ear': '0.06973', 'embryo': '0.06232', 'endocrine gland': '0.06973', 'epithelium': '0.08513', 'esophagus': '0.06…	FALSE	TRUE	TRUE	FALSE	0	0	FALSE	FALSE	FALSE
chr18	76979243	76979244	rs1245850548	0.23589	5	{'adipose tissue': '0.06232', 'adrenal gland': '0.06973', 'arterial blood vessel': '0.06232', 'blood': '0.06388', 'blood vessel': '0.06232', 'bone element': '0.13729', 'bone marrow': '0.13729', 'brain': '0.07874', 'breast': '0.06232', 'colon': '0.11894', 'connective tissue': '0.07409', 'ear': '0.06973', 'embryo': '0.06232', 'endocrine gland': '0.06973', 'epithelium': '0.08513', 'esophagus': '0.06…	FALSE	TRUE	TRUE	FALSE	0	0	FALSE	FALSE	FALSE
chr18	76979244	76979245	rs1196256944	0.23589	5	{'adipose tissue': '0.06232', 'adrenal gland': '0.06973', 'arterial blood vessel': '0.06232', 'blood': '0.06388', 'blood vessel': '0.06232', 'bone element': '0.13729', 'bone marrow': '0.13729', 'brain': '0.07874', 'breast': '0.06232', 'colon': '0.11894', 'connective tissue': '0.07409', 'ear': '0.06973', 'embryo': '0.06232', 'endocrine gland': '0.06973', 'epithelium': '0.08513', 'esophagus': '0.06…	FALSE	TRUE	TRUE	FALSE	0	0	FALSE	FALSE	FALSE
chr18	76979251	76979252	rs1217435231	0.13454	5	{'adipose tissue': '0.03555', 'adrenal gland': '0.03977', 'arterial blood vessel': '0.03555', 'blood': '0.01504', 'blood vessel': '0.03555', 'bone element': '0.0783', 'bone marrow': '0.0783', 'brain': '0.04856', 'breast': '0.03555', 'colon': '0.06784', 'connective tissue': '0.03555', 'ear': '0.03977', 'embryo': '0.03555', 'endocrine gland': '0.03977', 'epithelium': '0.04856', 'esophagus': '0.0355…	FALSE	TRUE	FALSE	FALSE	0	0	FALSE	FALSE	FALSE
chr18	76979252	76979253	rs757196336	0.13454	5	{'adipose tissue': '0.03555', 'adrenal gland': '0.03977', 'arterial blood vessel': '0.03555', 'blood': '0.01504', 'blood vessel': '0.03555', 'bone element': '0.0783', 'bone marrow': '0.0783', 'brain': '0.04856', 'breast': '0.03555', 'colon': '0.06784', 'connective tissue': '0.03555', 'ear': '0.03977', 'embryo': '0.03555', 'endocrine gland': '0.03977', 'epithelium': '0.04856', 'esophagus': '0.0355…	FALSE	TRUE	FALSE	FALSE	0	0	FALSE	FALSE	FALSE
chr18	76979254	76979255	rs1568257538	0.23589	5	{'adipose tissue': '0.06232', 'adrenal gland': '0.06973', 'arterial blood vessel': '0.06232', 'blood': '0.06388', 'blood vessel': '0.06232', 'bone element': '0.13729', 'bone marrow': '0.13729', 'brain': '0.07874', 'breast': '0.06232', 'colon': '0.11894', 'connective tissue': '0.07409', 'ear': '0.06973', 'embryo': '0.06232', 'endocrine gland': '0.06973', 'epithelium': '0.08513', 'esophagus': '0.06…	FALSE	TRUE	TRUE	FALSE	0	0	FALSE	FALSE	FALSE
chr18	76979255	76979256	rs1568257548	0.23589	5	{'adipose tissue': '0.06232', 'adrenal gland': '0.06973', 'arterial blood vessel': '0.06232', 'blood': '0.06388', 'blood vessel': '0.06232', 'bone element': '0.13729', 'bone marrow': '0.13729', 'brain': '0.07874', 'breast': '0.06232', 'colon': '0.11894', 'connective tissue': '0.07409', 'ear': '0.06973', 'embryo': '0.06232', 'endocrine gland': '0.06973', 'epithelium': '0.08513', 'esophagus': '0.06…	FALSE	TRUE	TRUE	FALSE	0	0	FALSE	FALSE	FALSE
chr18	76979259	76979260	rs1007914365	0.23589	5	{'adipose tissue': '0.06232', 'adrenal gland': '0.06973', 'arterial blood vessel': '0.06232', 'blood': '0.06388', 'blood vessel': '0.06232', 'bone element': '0.13729', 'bone marrow': '0.13729', 'brain': '0.07874', 'breast': '0.06232', 'colon': '0.11894', 'connective tissue': '0.07409', 'ear': '0.06973', 'embryo': '0.06232', 'endocrine gland': '0.06973', 'epithelium': '0.08513', 'esophagus': '0.06…	FALSE	TRUE	TRUE	FALSE	0	0	FALSE	FALSE	FALSE
chr18	76979260	76979261	rs934069219	0.23589	5	{'adipose tissue': '0.06232', 'adrenal gland': '0.06973', 'arterial blood vessel': '0.06232', 'blood': '0.06388', 'blood vessel': '0.06232', 'bone element': '0.13729', 'bone marrow': '0.13729', 'brain': '0.07874', 'breast': '0.06232', 'colon': '0.11894', 'connective tissue': '0.07409', 'ear': '0.06973', 'embryo': '0.06232', 'endocrine gland': '0.06973', 'epithelium': '0.08513', 'esophagus': '0.06…	FALSE	TRUE	TRUE	FALSE	0	0	FALSE	FALSE	FALSE
chr18	76979267	76979268	rs1292334553	0.13454	5	{'adipose tissue': '0.03555', 'adrenal gland': '0.03977', 'arterial blood vessel': '0.03555', 'blood': '0.01504', 'blood vessel': '0.03555', 'bone element': '0.0783', 'bone marrow': '0.0783', 'brain': '0.04856', 'breast': '0.03555', 'colon': '0.06784', 'connective tissue': '0.03555', 'ear': '0.03977', 'embryo': '0.03555', 'endocrine gland': '0.03977', 'epithelium': '0.04856', 'esophagus': '0.0355…	FALSE	TRUE	FALSE	FALSE	0	0	FALSE	FALSE	FALSE
chr18	76979268	76979269	rs6565924	0.22271	1f	{'adipose tissue': '0.05884', 'adrenal gland': '0.06583', 'arterial blood vessel': '0.05884', 'blood': '0.0249', 'blood vessel': '0.05884', 'bone element': '0.12962', 'bone marrow': '0.12962', 'brain': '0.08038', 'breast': '0.05884', 'colon': '0.11229', 'connective tissue': '0.05884', 'ear': '0.06583', 'embryo': '0.05884', 'endocrine gland': '0.06583', 'epithelium': '0.08038', 'esophagus': '0.058…	FALSE	TRUE	FALSE	FALSE	0	0	FALSE	FALSE	TRUE
chr18	76979269	76979270	rs1362714429	0.13454	5	{'adipose tissue': '0.03555', 'adrenal gland': '0.03977', 'arterial blood vessel': '0.03555', 'blood': '0.01504', 'blood vessel': '0.03555', 'bone element': '0.0783', 'bone marrow': '0.0783', 'brain': '0.04856', 'breast': '0.03555', 'colon': '0.06784', 'connective tissue': '0.03555', 'ear': '0.03977', 'embryo': '0.03555', 'endocrine gland': '0.03977', 'epithelium': '0.04856', 'esophagus': '0.0355…	FALSE	TRUE	FALSE	FALSE	0	0	FALSE	FALSE	FALSE
chr18	76979271	76979272	rs1452324957	0.60906	4	{'adipose tissue': '0.16091', 'adrenal gland': '0.18004', 'arterial blood vessel': '0.16091', 'blood': '0.06809', 'blood vessel': '0.16091', 'bone element': '0.35447', 'bone marrow': '0.35447', 'brain': '0.21981', 'breast': '0.16091', 'colon': '0.30709', 'connective tissue': '0.16091', 'ear': '0.18004', 'embryo': '0.16091', 'endocrine gland': '0.18004', 'epithelium': '0.21981', 'esophagus': '0.16…	TRUE	TRUE	FALSE	FALSE	0	0	FALSE	FALSE	FALSE
chr18	76979274	76979275	rs745629053	0.60906	4	{'adipose tissue': '0.16091', 'adrenal gland': '0.18004', 'arterial blood vessel': '0.16091', 'blood': '0.06809', 'blood vessel': '0.16091', 'bone element': '0.35447', 'bone marrow': '0.35447', 'brain': '0.21981', 'breast': '0.16091', 'colon': '0.30709', 'connective tissue': '0.16091', 'ear': '0.18004', 'embryo': '0.16091', 'endocrine gland': '0.18004', 'epithelium': '0.21981', 'esophagus': '0.16…	TRUE	TRUE	FALSE	FALSE	0	0	FALSE	FALSE	FALSE
chr18	76979276	76979277	rs1158506260	0.60906	4	{'adipose tissue': '0.16091', 'adrenal gland': '0.18004', 'arterial blood vessel': '0.16091', 'blood': '0.06809', 'blood vessel': '0.16091', 'bone element': '0.35447', 'bone marrow': '0.35447', 'brain': '0.21981', 'breast': '0.16091', 'colon': '0.30709', 'connective tissue': '0.16091', 'ear': '0.18004', 'embryo': '0.16091', 'endocrine gland': '0.18004', 'epithelium': '0.21981', 'esophagus': '0.16…	TRUE	TRUE	FALSE	FALSE	0	0	FALSE	FALSE	FALSE
chr18	76979278	76979279	rs570957368	0.60906	4	{'adipose tissue': '0.16091', 'adrenal gland': '0.18004', 'arterial blood vessel': '0.16091', 'blood': '0.06809', 'blood vessel': '0.16091', 'bone element': '0.35447', 'bone marrow': '0.35447', 'brain': '0.21981', 'breast': '0.16091', 'colon': '0.30709', 'connective tissue': '0.16091', 'ear': '0.18004', 'embryo': '0.16091', 'endocrine gland': '0.18004', 'epithelium': '0.21981', 'esophagus': '0.16…	TRUE	TRUE	FALSE	FALSE	0	0	FALSE	FALSE	FALSE
chr18	76979281	76979282	rs1032259577	0.60906	4	{'adipose tissue': '0.16091', 'adrenal gland': '0.18004', 'arterial blood vessel': '0.16091', 'blood': '0.06809', 'blood vessel': '0.16091', 'bone element': '0.35447', 'bone marrow': '0.35447', 'brain': '0.21981', 'breast': '0.16091', 'colon': '0.30709', 'connective tissue': '0.16091', 'ear': '0.18004', 'embryo': '0.16091', 'endocrine gland': '0.18004', 'epithelium': '0.21981', 'esophagus': '0.16…	TRUE	TRUE	FALSE	FALSE	0	0	FALSE	FALSE	FALSE
chr18	76979286	76979287	rs887067948	0.60906	4	{'adipose tissue': '0.16091', 'adrenal gland': '0.18004', 'arterial blood vessel': '0.16091', 'blood': '0.06809', 'blood vessel': '0.16091', 'bone element': '0.35447', 'bone marrow': '0.35447', 'brain': '0.21981', 'breast': '0.16091', 'colon': '0.30709', 'connective tissue': '0.16091', 'ear': '0.18004', 'embryo': '0.16091', 'endocrine gland': '0.18004', 'epithelium': '0.21981', 'esophagus': '0.16…	TRUE	TRUE	FALSE	FALSE	0	0	FALSE	FALSE	FALSE
chr18	76979289	76979290	rs958114592	0.60906	4	{'adipose tissue': '0.16091', 'adrenal gland': '0.18004', 'arterial blood vessel': '0.16091', 'blood': '0.06809', 'blood vessel': '0.16091', 'bone element': '0.35447', 'bone marrow': '0.35447', 'brain': '0.21981', 'breast': '0.16091', 'colon': '0.30709', 'connective tissue': '0.16091', 'ear': '0.18004', 'embryo': '0.16091', 'endocrine gland': '0.18004', 'epithelium': '0.21981', 'esophagus': '0.16…	TRUE	TRUE	FALSE	FALSE	0	0	FALSE	FALSE	FALSE
chr18	76979297	76979298	rs189693329	0.60906	4	{'adipose tissue': '0.16091', 'adrenal gland': '0.18004', 'arterial blood vessel': '0.16091', 'blood': '0.06809', 'blood vessel': '0.16091', 'bone element': '0.35447', 'bone marrow': '0.35447', 'brain': '0.21981', 'breast': '0.16091', 'colon': '0.30709', 'connective tissue': '0.16091', 'ear': '0.18004', 'embryo': '0.16091', 'endocrine gland': '0.18004', 'epithelium': '0.21981', 'esophagus': '0.16…	TRUE	TRUE	FALSE	FALSE	0	0	FALSE	FALSE	FALSE
chr18	76979302	76979303	rs941294169	0.66864	3a	{'adipose tissue': '0.17665', 'adrenal gland': '0.19765', 'arterial blood vessel': '0.17665', 'blood': '0.07475', 'blood vessel': '0.17665', 'bone element': '0.38915', 'bone marrow': '0.38915', 'brain': '0.24131', 'breast': '0.17665', 'colon': '0.33713', 'connective tissue': '0.17665', 'ear': '0.19765', 'embryo': '0.17665', 'endocrine gland': '0.19765', 'epithelium': '0.24131', 'esophagus': '0.17…	TRUE	TRUE	FALSE	FALSE	0	0.67	TRUE	FALSE	FALSE
chr18	76979306	76979307	rs1324113477	0.56761	3a	{'adipose tissue': '0.14996', 'adrenal gland': '0.16779', 'arterial blood vessel': '0.14996', 'blood': '0.06346', 'blood vessel': '0.14996', 'bone element': '0.33035', 'bone marrow': '0.33035', 'brain': '0.20485', 'breast': '0.14996', 'colon': '0.28619', 'connective tissue': '0.14996', 'ear': '0.16779', 'embryo': '0.14996', 'endocrine gland': '0.16779', 'epithelium': '0.20485', 'esophagus': '0.14…	TRUE	TRUE	FALSE	FALSE	0	1.4	TRUE	FALSE	FALSE
chr18	76979307	76979308	rs57440695	0.60906	4	{'adipose tissue': '0.16091', 'adrenal gland': '0.18004', 'arterial blood vessel': '0.16091', 'blood': '0.06809', 'blood vessel': '0.16091', 'bone element': '0.35447', 'bone marrow': '0.35447', 'brain': '0.21981', 'breast': '0.16091', 'colon': '0.30709', 'connective tissue': '0.16091', 'ear': '0.18004', 'embryo': '0.16091', 'endocrine gland': '0.18004', 'epithelium': '0.21981', 'esophagus': '0.16…	TRUE	TRUE	FALSE	FALSE	0	0	FALSE	FALSE	FALSE
chr18	76979308	76979309	rs905042061	0.70497	4	{'adipose tissue': '0.18625', 'adrenal gland': '0.20839', 'arterial blood vessel': '0.18625', 'blood': '0.19091', 'blood vessel': '0.18625', 'bone element': '0.41029', 'bone marrow': '0.41029', 'brain': '0.23532', 'breast': '0.18625', 'colon': '0.216', 'connective tissue': '0.18625', 'ear': '0.20839', 'embryo': '0.18625', 'endocrine gland': '0.20839', 'epithelium': '0.25442', 'esophagus': '0.1862…	TRUE	TRUE	TRUE	FALSE	0	0	FALSE	FALSE	FALSE
chr18	76979309	76979310	rs1002058979	0.70497	4	{'adipose tissue': '0.18625', 'adrenal gland': '0.20839', 'arterial blood vessel': '0.18625', 'blood': '0.19091', 'blood vessel': '0.18625', 'bone element': '0.41029', 'bone marrow': '0.41029', 'brain': '0.23532', 'breast': '0.18625', 'colon': '0.216', 'connective tissue': '0.18625', 'ear': '0.20839', 'embryo': '0.18625', 'endocrine gland': '0.20839', 'epithelium': '0.25442', 'esophagus': '0.1862…	TRUE	TRUE	TRUE	FALSE	0	0	FALSE	FALSE	FALSE
chr18	76979311	76979312	rs1034845734	0.70497	4	{'adipose tissue': '0.18625', 'adrenal gland': '0.20839', 'arterial blood vessel': '0.18625', 'blood': '0.19091', 'blood vessel': '0.18625', 'bone element': '0.41029', 'bone marrow': '0.41029', 'brain': '0.23532', 'breast': '0.18625', 'colon': '0.216', 'connective tissue': '0.18625', 'ear': '0.20839', 'embryo': '0.18625', 'endocrine gland': '0.20839', 'epithelium': '0.25442', 'esophagus': '0.1862…	TRUE	TRUE	TRUE	FALSE	0	0	FALSE	FALSE	FALSE
chr18	76979312	76979313	rs1374784939	0.70497	4	{'adipose tissue': '0.18625', 'adrenal gland': '0.20839', 'arterial blood vessel': '0.18625', 'blood': '0.19091', 'blood vessel': '0.18625', 'bone element': '0.41029', 'bone marrow': '0.41029', 'brain': '0.23532', 'breast': '0.18625', 'colon': '0.216', 'connective tissue': '0.18625', 'ear': '0.20839', 'embryo': '0.18625', 'endocrine gland': '0.3166', 'epithelium': '0.25442', 'esophagus': '0.18625…	TRUE	TRUE	TRUE	FALSE	0	0	FALSE	FALSE	FALSE
chr18	76979317	76979318	rs896277872	0.70497	4	{'adipose tissue': '0.18625', 'adrenal gland': '0.20839', 'arterial blood vessel': '0.18625', 'blood': '0.19091', 'blood vessel': '0.18625', 'bone element': '0.41029', 'bone marrow': '0.41029', 'brain': '0.23532', 'breast': '0.18625', 'colon': '0.216', 'connective tissue': '0.18625', 'ear': '0.20839', 'embryo': '0.18625', 'endocrine gland': '0.3166', 'epithelium': '0.25442', 'esophagus': '0.18625…	TRUE	TRUE	TRUE	FALSE	0	0	FALSE	FALSE	FALSE
chr18	76979321	76979322	rs1009283520	0.70497	4	{'adipose tissue': '0.18625', 'adrenal gland': '0.20839', 'arterial blood vessel': '0.18625', 'blood': '0.19091', 'blood vessel': '0.18625', 'bone element': '0.41029', 'bone marrow': '0.41029', 'brain': '0.23532', 'breast': '0.18625', 'colon': '0.216', 'connective tissue': '0.18625', 'ear': '0.20839', 'embryo': '0.18625', 'endocrine gland': '0.3166', 'epithelium': '0.25442', 'esophagus': '0.18625…	TRUE	TRUE	TRUE	FALSE	0	0	FALSE	FALSE	FALSE
chr18	76979322	76979323	rs1020627999	0.60906	4	{'adipose tissue': '0.16091', 'adrenal gland': '0.18004', 'arterial blood vessel': '0.16091', 'blood': '0.06809', 'blood vessel': '0.16091', 'bone element': '0.35447', 'bone marrow': '0.35447', 'brain': '0.21981', 'breast': '0.16091', 'colon': '0.30709', 'connective tissue': '0.16091', 'ear': '0.18004', 'embryo': '0.16091', 'endocrine gland': '0.27353', 'epithelium': '0.21981', 'esophagus': '0.16…	TRUE	TRUE	FALSE	FALSE	0	0	FALSE	FALSE	FALSE
chr18	76979325	76979326	rs968090123	0.60906	4	{'adipose tissue': '0.16091', 'adrenal gland': '0.18004', 'arterial blood vessel': '0.16091', 'blood': '0.06809', 'blood vessel': '0.16091', 'bone element': '0.35447', 'bone marrow': '0.35447', 'brain': '0.21981', 'breast': '0.16091', 'colon': '0.30709', 'connective tissue': '0.16091', 'ear': '0.18004', 'embryo': '0.16091', 'endocrine gland': '0.27353', 'epithelium': '0.21981', 'esophagus': '0.16…	TRUE	TRUE	FALSE	FALSE	0	0	FALSE	FALSE	FALSE
chr18	76979326	76979327	rs979057094	0.60906	4	{'adipose tissue': '0.16091', 'adrenal gland': '0.18004', 'arterial blood vessel': '0.16091', 'blood': '0.06809', 'blood vessel': '0.16091', 'bone element': '0.35447', 'bone marrow': '0.35447', 'brain': '0.21981', 'breast': '0.16091', 'colon': '0.30709', 'connective tissue': '0.16091', 'ear': '0.18004', 'embryo': '0.16091', 'endocrine gland': '0.27353', 'epithelium': '0.21981', 'esophagus': '0.16…	TRUE	TRUE	FALSE	FALSE	0	0	FALSE	FALSE	FALSE
chr18	76979328	76979329	rs771742093	0.60906	4	{'adipose tissue': '0.16091', 'adrenal gland': '0.18004', 'arterial blood vessel': '0.16091', 'blood': '0.06809', 'blood vessel': '0.16091', 'bone element': '0.35447', 'bone marrow': '0.35447', 'brain': '0.21981', 'breast': '0.16091', 'colon': '0.30709', 'connective tissue': '0.16091', 'ear': '0.18004', 'embryo': '0.16091', 'endocrine gland': '0.27353', 'epithelium': '0.21981', 'esophagus': '0.16…	TRUE	TRUE	FALSE	FALSE	0	0	FALSE	FALSE	FALSE
chr18	76979334	76979335	rs1339946255	0.60906	4	{'adipose tissue': '0.16091', 'adrenal gland': '0.18004', 'arterial blood vessel': '0.16091', 'blood': '0.06809', 'blood vessel': '0.16091', 'bone element': '0.35447', 'bone marrow': '0.35447', 'brain': '0.21981', 'breast': '0.16091', 'colon': '0.30709', 'connective tissue': '0.16091', 'ear': '0.18004', 'embryo': '0.16091', 'endocrine gland': '0.27353', 'epithelium': '0.21981', 'esophagus': '0.16…	TRUE	TRUE	FALSE	FALSE	0	0	FALSE	FALSE	FALSE
chr18	76979337	76979338	rs1269652157	0.60906	4	{'adipose tissue': '0.16091', 'adrenal gland': '0.18004', 'arterial blood vessel': '0.16091', 'blood': '0.06809', 'blood vessel': '0.16091', 'bone element': '0.35447', 'bone marrow': '0.35447', 'brain': '0.21981', 'breast': '0.16091', 'colon': '0.30709', 'connective tissue': '0.16091', 'ear': '0.18004', 'embryo': '0.16091', 'endocrine gland': '0.27353', 'epithelium': '0.21981', 'esophagus': '0.16…	TRUE	TRUE	FALSE	FALSE	0	0	FALSE	FALSE	FALSE

## Sheet: s4.2
chrom	start	end	rsids	probability	ranking
chr18	76979346	76979347	rs1214931031	0.60906	4
chr18	76979347	76979348	rs572990107	0.60906	4
chr18	76979349	76979350	rs964250411	0.8288	2b
chr18	76979353	76979354	rs975585899	0.62064	2b
chr18	76979357	76979358	rs928668177	0.79882	2b
chr18	76979358	76979359	rs140490985	0.40272	2b
chr18	76979360	76979361	rs922770363	0.7516	2b
chr18	76979361	76979362	rs934079188	0.60906	4
chr18	76979368	76979369	rs1372941722	0.60906	4
chr18	76979370	76979371	rs1414205180	0.60906	4
chr18	76979375	76979376	rs983236605	0.60906	4
chr18	76979379	76979380	rs1199964182	0.60906	4
chr18	76979383	76979384	rs150413993	0.60906	4
chr18	76979384	76979385	rs779939798	0.60906	4
chr18	76979385	76979386	rs941333264	0.60906	4
chr18	76979397	76979398	rs1181662592	0.85	2a
chr18	76979399	76979400	rs528980723	0.8575	2a
chr18	76979409	76979410	rs747219334	0.60906	4
chr18	76979410	76979411	rs1038352543	0.60906	4
chr18	76979411	76979412	rs768879183	0.60906	4
chr18	76979418	76979419	rs1180783715	0.60906	4
chr18	76979424	76979425	rs1482067709	0.60906	4
chr18	76979428	76979429	rs370441176	0.60906	4
chr18	76979446	76979447	rs1276801057	0.60906	4
chr18	76979455	76979456	rs1163311208	0.60906	4
chr18	76979456	76979457	rs1324503204	0.60906	4
chr18	76979466	76979467	rs1056316186	0.60906	4
chr18	76979470	76979471	rs896289081	0.60906	4
chr18	76979471	76979472	rs556034476	0.60906	4
chr18	76979476	76979477	rs1447795838	0.60906	4
chr18	76979483	76979484	rs1042507593	0.60906	4
chr18	76979484	76979485	rs903584192	0.60906	4
chr18	76979485	76979486	rs1470773289	0.60906	4
chr18	76979488	76979489	rs1429541601	0.60906	4
chr18	76979493	76979494	rs1047236487	0.60906	4
chr18	76979494	76979495	rs1000968021	0.60906	4
chr18	76979495	76979496	rs7229288	0.55436	1f
chr18	76979497	76979498	rs563792742	0.60906	4
chr18	76979500	76979501	rs1472414066	0.60906	4
chr18	76979501	76979502	rs1040806394	0.60906	4
chr18	76979502	76979503	rs532885743	0.60906	4
chr18	76979504	76979505	rs1461978752	0.60906	4
chr18	76979508	76979509	rs569615370	0.60906	4
chr18	76979510	76979511	rs1313314753	0.60906	4
chr18	76979516	76979517	rs899538445	0.82852	2b
chr18	76979518	76979519	rs1231219857	0.82852	2b
chr18	76979519	76979520	rs559875588	0.31692	2b
chr18	76979525	76979526	rs1292506644	0.59421	2b
chr18	76979526	76979527	rs1318346073	0.55744	2b
chr18	76979529	76979530	rs528725110	0.50442	2b
chr18	76979532	76979533	rs1406364713	0.76041	2b
chr18	76979538	76979539	rs761910796	0.60906	4
chr18	76979547	76979548	rs1346508710	0.60906	4
chr18	76979548	76979549	rs1480014952	0.60906	4
chr18	76979549	76979550	rs1200577480	0.60906	4
chr18	76979550	76979551	rs1257478514	0.60906	4
chr18	76979553	76979554	rs893696946	0.60906	4
chr18	76979554	76979555	rs1009375491	0.60906	4
chr18	76979569	76979570	rs568844892	0.60906	4
chr18	76979570	76979571	rs770284861	0.60906	4
chr18	76979573	76979574	rs955509374	0.60906	4
chr18	76979589	76979590	rs1173033908	0.60906	4
chr18	76979591	76979592	rs1371603074	0.60906	4
chr18	76979593	76979594	rs1461517100	0.60906	4
chr18	76979594	76979595	rs1303562928	0.60906	4
chr18	76979597	76979598	rs548852933	0.60906	4
chr18	76979608	76979609	rs982903884	0.60906	4
chr18	76979610	76979611	rs1002947107	0.60906	4
chr18	76979617	76979618	rs1035697639	0.5881	2b
chr18	76979619	76979620	rs1364859732	0.59421	2b
chr18	76979626	76979627	rs568666525	0.7516	2b
chr18	76979635	76979636	rs908641140	0.70497	4
chr18	76979638	76979639	rs991476522	0.70497	4
chr18	76979639	76979640	rs111830087	0.70497	4
chr18	76979640	76979641	rs974521924	0.70497	4
chr18	76979644	76979645	rs926574426	0.70497	4
chr18	76979645	76979646	rs551013441	0.60906	4
chr18	76979646	76979647	rs1425085490	0.60906	4
chr18	76979648	76979649	rs1306629352	0.60906	4
chr18	76979654	76979655	rs1166450607	0.70497	4
chr18	76979655	76979656	rs983017875	0.70497	4
chr18	76979657	76979658	rs1262677990	0.70497	4
chr18	76979665	76979666	rs1190690253	0.60906	4
chr18	76979666	76979667	rs1056369222	0.60906	4
chr18	76979670	76979671	rs773568008	0.70497	4
chr18	76979671	76979672	rs763551743	0.70497	4
chr18	76979674	76979675	rs1342039244	0.70497	4
chr18	76979678	76979679	rs1042210629	0.70497	4
chr18	76979689	76979690	rs976502726	0.60906	4
chr18	76979695	76979696	rs570922145	0.60906	4
chr18	76979696	76979697	rs932323311	0.60906	4
chr18	76979714	76979715	rs1196346860	0.60906	4
chr18	76979724	76979725	rs1343034427	0.60906	4
chr18	76979728	76979729	rs1000617089	0.60906	4
chr18	76979729	76979730	rs1428198586	0.60906	4
chr18	76979734	76979735	rs1296293500	0.60906	4
chr18	76979736	76979737	rs1463272071	0.60906	4
chr18	76979746	76979747	rs1373889641	0.60906	4
chr18	76979748	76979749	rs1568258228	0.60906	4
chr18	76979750	76979751	rs1175568417	0.60906	4
chr18	76979753	76979754	rs1039112163	0.60906	4
chr18	76979758	76979759	rs1053433720	0.60906	4
chr18	76979759	76979760	rs766644613	0.60906	4
chr18	76979761	76979762	rs375524516	0.60906	4
chr18	76979763	76979764	rs1432968059	0.60906	4
chr18	76979774	76979775	rs369937501	0.61379	2b
chr18	76979778	76979779	rs945325319	0.78832	2b
chr18	76979780	76979781	rs1172915558	0.33595	2b
chr18	76979785	76979786	rs1568258280	0.5129	2b
chr18	76979794	76979795	rs1029844167	0.51348	2b
chr18	76979800	76979801	rs752033039	0.60906	4
chr18	76979802	76979803	rs1361136951	0.60906	4

## Sheet: s4.3
chrom	start	end	rsids	probability	ranking
chr18	76979805	76979806	rs138147184	0.60906	4
chr18	76979808	76979809	rs372741209	0.60906	4
chr18	76979811	76979812	rs1320931428	0.60906	4
chr18	76979813	76979814	rs1284722548	0.60906	4
chr18	76979815	76979816	rs1004815511	0.60906	4
chr18	76979826	76979827	rs1042277618	0.60906	4
chr18	76979828	76979829	rs566658206	0.60906	4
chr18	76979830	76979831	rs906378061	0.60906	4
chr18	76979831	76979832	rs539030752	0.60906	4
chr18	76979836	76979837	rs963123102	0.60906	4
chr18	76979844	76979845	rs1468500097	0.7614	2b
chr18	76979848	76979849	rs1408560666	0.7614	2b
chr18	76979851	76979852	rs1177265894	0.56945	2b
chr18	76979857	76979858	rs974153347	0.67136	2b
chr18	76979860	76979861	rs763847226	0.32745	2b
chr18	76979865	76979866	rs1302997075	0.64885	2b
chr18	76979866	76979867	rs1184534587	0.47489	2b
chr18	76979875	76979876	rs748770218	0.60906	4
chr18	76979878	76979879	rs959338610	0.60906	4
chr18	76979880	76979881	rs1459745595	0.60906	4
chr18	76979885	76979886	rs200013001	0.60906	4
chr18	76979888	76979889	rs1165954952	0.60906	4
chr18	76979891	76979892	rs535332130	0.60906	4
chr18	76979893	76979894	rs1277244778	0.60906	4
chr18	76979899	76979900	rs952812857	0.60906	4
chr18	76979906	76979907	rs1299082142	0.70497	4
chr18	76979907	76979908	rs917869575	0.70497	4
chr18	76979911	76979912	rs1311816718	0.7614	2b
chr18	76979912	76979913	rs1262765269	0.81166	2b
chr18	76979917	76979918	rs184197418	0.70497	4
chr18	76979921	76979922	rs1312105256	0.99917	3a
chr18	76979923	76979924	rs1015817039	0.63048	3a
chr18	76979924	76979925	rs1383542563	0.49417	3a
chr18	76979926	76979927	rs753361238	0.60906	4
chr18	76979928	76979929	rs965546342	0.60906	4
chr18	76979929	76979930	rs976891213	0.60906	4
chr18	76979933	76979934	rs921033644	0.60906	4
chr18	76979939	76979940	rs1341335452	0.64776	2b
chr18	76979948	76979949	rs945306158	0.35835	2b
chr18	76979951	76979952	rs1252800804	0.64343	2b
chr18	76979952	76979953	rs1482088635	0.70497	4
chr18	76979956	76979957	rs748812588	0.70497	4
chr18	76979958	76979959	rs989623342	0.72333	2b
chr18	76979970	76979971	rs1351332281	0.84573	2b
chr18	76979971	76979972	rs1568258630	0.82852	2b
chr18	76979972	76979973	rs1212413529	0.82852	2b
chr18	76979976	76979977	rs756741675	0.65734	2b
chr18	76979977	76979978	rs754441853	0.44535	3a
chr18	76979979	76979980	rs1388918043	0.44535	3a
chr18	76979980	76979981	rs1428393296	0.44535	3a
chr18	76979981	76979982	rs778535348	0.44535	3a
chr18	76979983	76979984	rs558508660	0.60906	4
chr18	76979986	76979987	rs376170380	0.33881	3a
chr18	76979989	76979990	rs1382790733	0.90505	3a
chr18	76979993	76979994	rs1162171944	0.60906	4
chr18	76979994	76979995	rs1048871	0.60906	4
chr18	76979995	76979996	rs1407109553	0.60906	4
chr18	76979998	76979999	rs1454687021	0.60906	4
chr18	76979999	76980000	rs777020778	0.60906	4
chr18	76980000	76980001	rs1364399869	0.60906	4
chr18	76980003	76980004	rs746208269	0.77916	2a
chr18	76980004	76980005	rs779654409	1	2a
chr18	76980005	76980006	rs746809343	0.88933	2a
chr18	76980007	76980008	rs1479671372	0.52494	2a
chr18	76980008	76980009	rs1310155270	0.9	2a
chr18	76980009	76980010	rs1209144688	0.78	2a
chr18	76980010	76980011	rs1263444069	0.557	2a
chr18	76980016	76980017	rs894957720	0.70497	4
chr18	76980019	76980020	rs770345084	0.60906	4
chr18	76980022	76980023	rs1220223720	0.60906	4
chr18	76980027	76980028	rs768824136	0.70497	4
chr18	76980029	76980030	rs1485831853	0.70497	4
chr18	76980034	76980035	rs1187559707	0.70497	4
chr18	76980038	76980039	rs761815177	0.60906	4
chr18	76980042	76980043	rs781412529	0.60906	4
chr18	76980044	76980045	rs1213758190	0.60906	4
chr18	76980052	76980053	rs1177670696	0.60906	4
chr18	76980053	76980054	rs1051363385	0.60906	4
chr18	76980054	76980055	rs1176126230	0.60906	4
chr18	76980062	76980063	rs577246097	0.60906	4
chr18	76980063	76980064	rs1471049518	0.60906	4
chr18	76980064	76980065	rs1004431347	0.60906	4
chr18	76980068	76980069	rs1344613436	0.70497	4
chr18	76980071	76980072	rs1290614241	0.70497	4
chr18	76980073	76980074	rs1027479296	0.70497	4
chr18	76980074	76980075	rs762948210	0.70497	4
chr18	76980078	76980079	rs888449487	0.70497	4
chr18	76980081	76980082	rs1282391199	0.60906	4
chr18	76980082	76980083	rs1283633298	0.60906	4
chr18	76980084	76980085	rs1325285705	0.60906	4
chr18	76980085	76980086	rs1568258938	0.60906	4
chr18	76980094	76980095	rs1016186910	0.60906	4
chr18	76980095	76980096	rs1408510563	0.60906	4
chr18	76980102	76980103	rs1222829398	0.70497	4
chr18	76980111	76980112	rs1015869164	0.70497	4
chr18	76980115	76980116	rs1275280985	0.60906	4
chr18	76980116	76980117	rs534429234	0.60906	4
chr18	76980118	76980119	rs965598202	0.60906	4
chr18	76980121	76980122	rs1213320001	0.60906	4
chr18	76980125	76980126	rs149219355	0.60906	4
chr18	76980126	76980127	rs1471217818	0.60906	4
chr18	76980127	76980128	rs898636214	0.60906	4
chr18	76980134	76980135	rs1203561014	0.83234	2b
chr18	76980142	76980143	rs1435823442	0.73193	2b
chr18	76980144	76980145	rs1028521560	0.70497	4
chr18	76980147	76980148	rs1225370330	0.70497	4
chr18	76980156	76980157	rs1444899416	0.82852	2b
chr18	76980159	76980160	rs989284443	0.68851	2b
chr18	76980160	76980161	rs879461505	0.7516	2b

## Sheet: s4.4
chrom	start	end	rsids	probability	ranking
chr18	76980167	76980168	rs966361607	0.60906	4
chr18	76980176	76980177	rs368566615	0.60906	4
chr18	76980177	76980178	rs1329924436	0.60906	4
chr18	76980178	76980179	rs1424144115	0.60906	4
chr18	76980181	76980182	rs1404880847	0.60906	4
chr18	76980193	76980194	rs996017531	0.8227	3a
chr18	76980201	76980202	rs1173650442	0.60906	4
chr18	76980202	76980203	rs1429943886	0.60906	4
chr18	76980222	76980223	rs927614828	0.64343	2b
chr18	76980226	76980227	rs1033789479	0.81166	2b
chr18	76980229	76980230	rs939299135	0.57802	2b
chr18	76980235	76980236	rs1204942044	0.70497	4
chr18	76980236	76980237	rs1461049609	0.70497	4
chr18	76980250	76980251	rs1261426928	0.71	5
chr18	76980251	76980252	rs748415639	0	5
chr18	76980253	76980254	rs1205689976	0.35991	5
chr18	76980257	76980258	rs959432937	0.64596	5
chr18	76980258	76980259	rs769727478	0.012	5
chr18	76980264	76980265	rs560029031	0.13454	5
chr18	76980267	76980268	rs1401787298	0.13454	5
chr18	76980268	76980269	rs1439458377	0.13454	5
chr18	76980273	76980274	rs1278267919	0.23589	5
chr18	76980278	76980279	rs368901076	0.06275	5
chr18	76980279	76980280	rs1048483053	0.363	5
chr18	76980284	76980285	rs1398939579	0.00333	5
chr18	76980295	76980296	rs773036856	0.23589	5
chr18	76980296	76980297	rs372582716	0.23589	5
chr18	76980308	76980309	rs555984052	0.13454	5
chr18	76980323	76980324	rs967031751	0.00143	5
chr18	76980324	76980325	rs542059086	0.00454	5
chr18	76980330	76980331	rs978001135	0	5
chr18	76980341	76980342	rs562375053	0.74944	5
chr18	76980342	76980343	rs774462039	0.74944	5
chr18	76980343	76980344	rs762090022	0.74944	5
chr18	76980350	76980351	rs767821814	0.13454	5
chr18	76980354	76980355	rs1285485338	0.13454	5
chr18	76980356	76980357	rs750295461	0.13454	5
chr18	76980362	76980363	rs760538407	0.74944	5
chr18	76980363	76980364	rs766227267	0.33982	5
chr18	76980368	76980369	rs753749041	0	5
chr18	76980371	76980372	rs1157138874	0.13454	5
chr18	76980372	76980373	rs1407514637	0.13454	5
chr18	76980376	76980377	rs373454610	0.13454	5
chr18	76980378	76980379	rs778445201	0.13454	5
chr18	76980379	76980380	rs9199	0.22271	1f
chr18	76980382	76980383	rs1404218536	0.13454	5
chr18	76980384	76980385	rs758095224	0.13454	5
chr18	76980385	76980386	rs371134243	0.13454	5
chr18	76980394	76980395	rs921712379	0.13454	5
chr18	76980398	76980399	rs998482397	0.13454	5
chr18	76980399	76980400	rs1278663451	0.13454	5
chr18	76980400	76980401	rs1350908542	0.13454	5
chr18	76980403	76980404	rs1287072134	0.13454	5
chr18	76980404	76980405	rs770077639	0.13454	5
chr18	76980409	76980410	rs145141322	0.13454	5
chr18	76980410	76980411	rs1292972114	0.13454	5
chr18	76980414	76980415	rs544017750	0.23589	5
chr18	76980415	76980416	rs1490958412	0.23589	5
chr18	76980424	76980425	rs1180465918	0.13454	5
chr18	76984776	76984777	rs1381150031	0.60906	4
chr18	76984777	76984778	rs572017418	0.60906	4
chr18	76984787	76984788	rs546073354	0.60906	4
chr18	76984794	76984795	rs1474874825	0.13454	5
chr18	76984795	76984796	rs747036508	0.13454	5
chr18	76984796	76984797	rs771241682	0.13454	5
chr18	76984799	76984800	rs1323137479	0.13454	5
chr18	76984800	76984801	rs1224287587	0.13454	5
chr18	76984805	76984806	rs776714220	0.13454	5
chr18	76984809	76984810	rs1337832380	0.13454	5
chr18	76984810	76984811	rs1265091212	0.13454	5
chr18	76984815	76984816	rs745680511	0.13454	5
chr18	76984816	76984817	rs1204624947	0.13454	5
chr18	76984817	76984818	rs769419674	0.13454	5
chr18	76984818	76984819	rs775430708	0.13454	5
chr18	76984819	76984820	rs762840053	0.13454	5
chr18	76984820	76984821	rs367734828	0.13454	5
chr18	76984822	76984823	rs773902573	0.13454	5
chr18	76984825	76984826	rs761219065	0.13454	5
chr18	76984833	76984834	rs767270713	0.13454	5
chr18	76984834	76984835	rs749981867	0.13454	5
chr18	76984835	76984836	rs755388710	0.13454	5
chr18	76987702	76987703	rs936758784	0.13454	5
chr18	76987711	76987712	rs1454974281	0.13454	5
chr18	76987719	76987720	rs1383894486	0.13454	5
chr18	76987738	76987739	rs1052900115	0.13454	5
chr18	76987743	76987744	rs952053284	0.13454	5
chr18	76987747	76987748	rs1399706398	0.13454	5
chr18	76987757	76987758	rs1382177898	0.13454	5
chr18	76987762	76987763	rs866789566	0.13454	5
chr18	76987765	76987766	rs892471575	0.13454	5

## Sheet: s4.5
chrom	start	end	rsids	probability	ranking
chr18	76987774	76987775	rs1384606657	0.13454	5
chr18	76987775	76987776	rs1334205757	0.13454	5
chr18	76987777	76987778	rs1181608113	0.13454	5
chr18	76987781	76987782	rs1341773010	0.18412	7
chr18	76987792	76987793	rs984643109	0.18412	7
chr18	76987794	76987795	rs1192792491	0.18412	7
chr18	76987797	76987798	rs1455033817	0.18412	7
chr18	76987802	76987803	rs1025200935	0.18412	7
chr18	76987804	76987805	rs905377007	0.18412	7
chr18	76987809	76987810	rs1358809938	0.18412	7
chr18	76987810	76987811	rs1290218878	0.18412	7
chr18	76987815	76987816	rs1313606638	0.18412	7
chr18	76987816	76987817	rs915700703	0.18412	7
chr18	76987823	76987824	rs1380377248	0.31452	6
chr18	76987828	76987829	rs1359170506	0.18412	7
chr18	76987841	76987842	rs187110029	0.18412	7
chr18	76987849	76987850	rs1568265945	0.18412	7
chr18	76987862	76987863	rs1299650171	0.18412	7
chr18	76987863	76987864	rs1277228935	0.18412	7
chr18	76987879	76987880	rs1195465118	0.18412	7
chr18	76987892	76987893	rs1016417886	0.13454	5
chr18	76987894	76987895	rs981181911	0.13454	5
chr18	76987896	76987897	rs534692438	0.13454	5
chr18	76987914	76987915	rs192773457	0.73553	2b
chr18	76987921	76987922	rs1256925643	0.73904	2b
chr18	76987925	76987926	rs1474294204	0.60906	4
chr18	76987939	76987940	rs1244118008	0.70497	4
chr18	76987943	76987944	rs934363366	0.70497	4
chr18	76987950	76987951	rs759189551	0.60906	4
chr18	76987962	76987963	rs1266799030	0.7614	2b
chr18	76987965	76987966	rs914163996	0.84573	2b
chr18	76987966	76987967	rs1225404574	0.64885	2b
chr18	76987970	76987971	rs564996991	0.73904	2b
chr18	76987976	76987977	rs1272893843	0.60906	4
chr18	76987981	76987982	rs1163421846	0.60906	4
chr18	76987983	76987984	rs1242516631	0.70497	4
chr18	76987996	76987997	rs946922858	0.70497	4
chr18	76988004	76988005	rs553944620	0.66261	2b
chr18	76988007	76988008	rs1213249225	0.40652	2b
chr18	76988020	76988021	rs527568233	0.60906	4
chr18	76988038	76988039	rs1279715605	0.60906	4
chr18	76988042	76988043	rs910446654	0.70497	4
chr18	76988057	76988058	rs1293197234	0.7614	2b
chr18	76988058	76988059	rs1283967723	0.67136	2b
chr18	76988068	76988069	rs778927704	0.64083	2b
chr18	76988069	76988070	rs943530105	0.64885	2b
chr18	76988073	76988074	rs1249457591	0.70497	4
chr18	76988077	76988078	rs1252741163	0.60906	4
chr18	76988083	76988084	rs1040509642	0.70497	4
chr18	76988087	76988088	rs1350454187	0.70497	4
chr18	77012793	77012794	rs964291720	0.13454	5
chr18	77012797	77012798	rs913231058	0.45857	5
chr18	77012806	77012807	rs1275116907	0.23349	5
chr18	77012819	77012820	rs1392301888	0	5
chr18	77012828	77012829	rs1169465971	0.13454	5
chr18	77012838	77012839	rs1477775780	0.23589	5
chr18	77012840	77012841	rs1245071128	0.23589	5
chr18	77012841	77012842	rs1332652910	0.23589	5
chr18	77012842	77012843	rs140590290	0.23589	5
chr18	77012852	77012853	rs551814816	0.13454	5
chr18	77012868	77012869	rs554018699	0	5
chr18	77012879	77012880	rs1228700876	0.23589	5
chr18	77012891	77012892	rs982819230	0.03	5
chr18	77012896	77012897	rs749972351	0.74944	5
chr18	77012908	77012909	rs1481466277	0.13454	5
chr18	77012915	77012916	rs762940425	0.13454	5
chr18	77012927	77012928	rs907432201	0.23589	5
chr18	77012931	77012932	rs1250525740	0.23589	5
chr18	77012932	77012933	rs941384591	0.23589	5
chr18	77012933	77012934	rs373243728	0.23589	5
chr18	77012945	77012946	rs1307304780	0.15502	5

## Sheet: s4.6
chrom	start	end	rsids	probability	ranking
chr18	77012947	77012948	rs1038305220	0.03	5
chr18	77012953	77012954	rs905117246	0.01	5
chr18	77012958	77012959	rs1372166279	0.01	5
chr18	77012962	77012963	rs937939586	0.012	5
chr18	77012965	77012966	rs542995864	0.13454	5
chr18	77012972	77012973	rs1055900269	0.13454	5
chr18	77012986	77012987	rs1164637589	0.7614	2b
chr18	77012991	77012992	rs1423282012	0.43292	2b
chr18	77012992	77012993	rs1174435685	0.79795	2b
chr18	77012993	77012994	rs1478377435	0.78848	2b
chr18	77012995	77012996	rs1568288291	0.57391	2b
chr18	77012997	77012998	rs766383268	0.60906	4
chr18	77012999	77013000	rs995227332	0.60906	4
chr18	77013001	77013002	rs1453570118	0.60906	4
chr18	77013011	77013012	rs1484288550	0.60906	4
chr18	77013025	77013026	rs1463796654	0.60906	4
chr18	77013037	77013038	rs112470302	0.8368	2b
chr18	77013048	77013049	rs1209804763	0.60906	4
chr18	77013054	77013055	rs1296808130	0.7614	2b
chr18	77013059	77013060	rs1276043825	0.60537	2b
chr18	77013064	77013065	rs1220493306	0.60906	4
chr18	77013066	77013067	rs1020733450	0.60906	4
chr18	77013068	77013069	rs1323621760	0.60906	4
chr18	77013073	77013074	rs192844736	0.60906	4
chr18	77013078	77013079	rs1000540340	0.60906	4
chr18	77013081	77013082	rs1017242908	0.60906	4
chr18	77013082	77013083	rs1007877237	0.60906	4
chr18	77013086	77013087	rs1019978816	0.60906	4
chr18	77013087	77013088	rs1446984366	0.60906	4
chr18	77013090	77013091	rs964007093	0.60906	4
chr18	77013096	77013097	rs964686830	0.60906	4
chr18	77013100	77013101	rs1415166678	0.60906	4
chr18	77013110	77013111	rs1156948172	0.60906	4
chr18	77013112	77013113	rs12406	0.60906	4
chr18	77013113	77013114	rs1471997715	0.60906	4
chr18	77013120	77013121	rs1030274386	0.72923	3a
chr18	77013123	77013124	rs1032181371	0.98086	3a
chr18	77013124	77013125	rs955548930	0.60906	4
chr18	77013126	77013127	rs1296140753	0.60906	4
chr18	77013135	77013136	rs982889789	0.13454	5
chr18	77013139	77013140	rs76872033	0.13454	5
chr18	77013143	77013144	rs1309045443	0.13454	5
chr18	77013144	77013145	rs1331174617	0.13454	5
chr18	77013147	77013148	rs908646503	0.13454	5
chr18	77013153	77013154	rs1273632733	0.13454	5
chr18	77013160	77013161	rs545527734	0.13454	5
chr18	77013169	77013170	rs1376680615	0.13454	5
chr18	77013170	77013171	rs913313272	0.13454	5
chr18	77013172	77013173	rs754801383	0.13454	5
chr18	77013182	77013183	rs1449032225	0.13454	5
chr18	77013194	77013195	rs946061816	0	5
chr18	77013199	77013200	rs1318645453	0.02917	5
chr18	77013207	77013208	rs1212537718	0.13454	5
chr18	77013209	77013210	rs2282557	0.13454	5
chr18	77013225	77013226	rs926635135	0.13454	5
chr18	77013236	77013237	rs1568288531	0.13454	5
chr18	77013239	77013240	rs144451854	0.13454	5
chr18	77013240	77013241	rs937611535	0.13454	5
chr18	77013246	77013247	rs919140758	0.13454	5
chr18	77013250	77013251	rs547646474	0.13454	5
chr18	77013264	77013265	rs1430799563	0.60906	4
chr18	77013267	77013268	rs1056365589	0.60906	4
chr18	77013268	77013269	rs567544412	0.60906	4
chr18	77013270	77013271	rs945203117	0.60906	4
chr18	77013286	77013287	rs1568288577	0.70497	4
chr18	77013291	77013292	rs898703422	0.60906	4
chr18	77013303	77013304	rs1042210031	0.60906	4
chr18	77013305	77013306	rs865787546	0.60906	4
chr18	77013310	77013311	rs1246376017	0.60906	4
chr18	77013321	77013322	rs1364794194	0.70497	4
chr18	77013330	77013331	rs1435607347	0.60906	4
chr18	77013338	77013339	rs147823171	0.60906	4
chr18	77013343	77013344	rs1568288614	0.60906	4
chr18	77013344	77013345	rs1568288622	0.60906	4
chr18	77013349	77013350	rs60084519	0.60906	4
chr18	77013350	77013351	rs1000617136	0.60906	4
chr18	77013366	77013367	rs1447302097	0.60906	4
chr18	77013384	77013385	rs886850107	0.60906	4
chr18	77013391	77013392	rs470871	0.70497	4
chr18	77013392	77013393	rs879113237	0.7516	2b
chr18	77013400	77013401	rs538696084	0.9975	2b
chr18	77013401	77013402	rs1352085635	0.9179	2b
chr18	77013406	77013407	rs1296648837	0.48622	3a

## Sheet: s4.7
chrom	start	end	rsids	probability	ranking
chr18	77013454	77013455	rs1429492464	0.70497	4
chr18	77013459	77013460	rs1236064313	0.70497	4
chr18	77013460	77013461	rs1277676120	0.70497	4
chr18	77013462	77013463	rs1450880105	0.70497	4
chr18	77013474	77013475	rs1019296974	0.70497	4
chr18	77013475	77013476	rs1059474	0.70497	4
chr18	77013482	77013483	rs1190081011	0.8368	2b
chr18	77013494	77013495	rs558254864	0.60906	4
chr18	77013495	77013496	rs997533118	0.60906	4
chr18	77013508	77013509	rs565463447	0.57087	2b
chr18	77013515	77013516	rs1341192078	0.60906	4
chr18	77013537	77013538	rs1272828155	0.60906	4
chr18	77013547	77013548	rs1029933098	0.13454	5
chr18	77013557	77013558	rs116151325	0.13454	5
chr18	77013559	77013560	rs1308234328	0.13454	5
chr18	77013560	77013561	rs1300718884	0.13454	5
chr18	77013561	77013562	rs1217503661	0.13454	5
chr18	77013571	77013572	rs1370427077	0.60906	4
chr18	77013573	77013574	rs1032251999	0.60906	4
chr18	77013580	77013581	rs1409658474	0.60906	4
chr18	77013587	77013588	rs1568288756	0.60906	4
chr18	77013593	77013594	rs1004346662	0.60906	4
chr18	77013594	77013595	rs1015676751	0.62301	2b
chr18	77013596	77013597	rs749336429	0.61379	2b
chr18	77013618	77013619	rs79009104	0.60906	4
chr18	77013625	77013626	rs1373236568	0.60906	4
chr18	77013627	77013628	rs1174802218	0.60906	4
chr18	77013630	77013631	rs1454935884	0.60906	4
chr18	77013634	77013635	rs779461163	0.60906	4
chr18	77013635	77013636	rs1200045374	0.60906	4
chr18	77013647	77013648	rs142303597	0.60906	4
chr18	77013649	77013650	rs1249357158	0.60906	4
chr18	77013653	77013654	rs959417395	0.60906	4
chr18	77013660	77013661	rs992538167	0.60906	4
chr18	77013661	77013662	rs981907397	0.60906	4
chr18	77013662	77013663	rs1314008383	0.60906	4
chr18	77013665	77013666	rs928654240	0.60906	4
chr18	77013676	77013677	rs917847823	0.85691	2b
chr18	77013679	77013680	rs945234738	0.50526	2b
chr18	77013688	77013689	rs151251948	0.60906	4
chr18	77013698	77013699	rs770512707	0.60906	4
chr18	77013699	77013700	rs936436686	0.60906	4
chr18	77013701	77013702	rs556480251	0.60906	4
chr18	77013702	77013703	rs568651790	0.60906	4
chr18	77013705	77013706	rs576374571	0.60906	4
chr18	77013710	77013711	rs1464156766	0.60906	4
chr18	77013713	77013714	rs900226956	0.60906	4
chr18	77013719	77013720	rs112586089	0.60906	4
chr18	77013720	77013721	rs1300968524	0.60906	4
chr18	77013724	77013725	rs1409603984	0.60906	4
chr18	77013725	77013726	rs775728401	0.60906	4
chr18	77013729	77013730	rs1051833894	0.60906	4
chr18	77013732	77013733	rs1041160116	0.60906	4
chr18	77013735	77013736	rs565363105	0.60906	4
chr18	77013741	77013742	rs373441047	0.60906	4
chr18	77013742	77013743	rs527827952	0.60906	4
chr18	77013746	77013747	rs1015743570	0.60906	4
chr18	77013749	77013750	rs541225105	0.60906	4
chr18	77013755	77013756	rs183828738	0.60906	4
chr18	77013760	77013761	rs59267293	0.60906	4
chr18	77013765	77013766	rs549825712	0.60906	4
chr18	77013768	77013769	rs959686366	0.60906	4
chr18	77013772	77013773	rs188099016	0.60906	4
chr18	77013776	77013777	rs1336847502	0.60906	4
chr18	77013777	77013778	rs1410280718	0.60906	4
chr18	77013779	77013780	rs970926992	0.60906	4
chr18	77013799	77013800	rs917907556	0.60906	4
chr18	77013812	77013813	rs1454193020	0.60906	4
chr18	77013813	77013814	rs1568288994	0.60906	4
chr18	77013815	77013816	rs966651675	0.60906	4
chr18	77013827	77013828	rs977991030	0.60906	4
chr18	77013832	77013833	rs925132483	0.60906	4
chr18	77013841	77013842	rs1395211314	0.70497	4
chr18	77013846	77013847	rs1462931370	0.70497	4
chr18	77013849	77013850	rs769598669	0.70497	4
chr18	77013857	77013858	rs1321391606	0.70497	4
chr18	77013862	77013863	rs1039253433	0.70497	4
chr18	77013864	77013865	rs138495480	0.70497	4
chr18	77013869	77013870	rs1330261990	0.70497	4
chr18	77013871	77013872	rs773035681	0.60906	4
chr18	77013872	77013873	rs991438482	0.60906	4
chr18	77013873	77013874	rs1351220110	0.60906	4
chr18	77013876	77013877	rs1270639160	0.60906	4
chr18	77013882	77013883	rs141418719	0.60906	4
chr18	77013888	77013889	rs1266218510	0.60906	4
chr18	77013897	77013898	rs3752069	0.60906	4
chr18	77013899	77013900	rs1264087979	0.60906	4
chr18	77013905	77013906	rs534457262	0.98437	3a
chr18	77013911	77013912	rs1004443215	0.76502	2b
chr18	77013916	77013917	rs117862091	0.84289	2b
chr18	77013919	77013920	rs774282439	0.76166	2b
chr18	77013921	77013922	rs147599766	0.6749	2b

## Sheet: s4.8
chrom	start	end	rsids	probability	ranking
chr18	77013924	77013925	rs1362415107	0.60906	4
chr18	77013926	77013927	rs767297067	0.60906	4
chr18	77013928	77013929	rs1319639061	0.60906	4
chr18	77013929	77013930	rs1382737265	0.60906	4
chr18	77013931	77013932	rs1216060971	0.60906	4
chr18	77013933	77013934	rs1161293090	0.60906	4
chr18	77013936	77013937	rs1426281524	0.60906	4
chr18	77013940	77013941	rs1288205530	0.60906	4
chr18	77013946	77013947	rs866922611	0.60906	4
chr18	77013954	77013955	rs536916673	0.60906	4
chr18	77013960	77013961	rs556600549	0.7614	2b
chr18	77013962	77013963	rs1205500534	0.66261	2b
chr18	77013971	77013972	rs895271001	0.60906	4
chr18	77013975	77013976	rs1014080447	0.60906	4
chr18	77013980	77013981	rs1243924560	0.60906	4
chr18	77013981	77013982	rs184884144	0.60906	4
chr18	77013991	77013992	rs893450482	0.60906	4
chr18	77013993	77013994	rs545053977	0.60906	4
chr18	77013998	77013999	rs759006742	0.60906	4
chr18	77014003	77014004	rs1568289219	0.60906	4
chr18	77014011	77014012	rs539025482	0.99633	3a
chr18	77014013	77014014	rs1292131929	0.68984	3a
chr18	77014015	77014016	rs966682730	0.60906	4
chr18	77014021	77014022	rs978063080	0.60906	4
chr18	77014028	77014029	rs1032276460	0.385	2a
chr18	77014029	77014030	rs1271449633	0.89	2a
chr18	77014045	77014046	rs957909824	0.60906	4
chr18	77014046	77014047	rs1042663194	0.60906	4
chr18	77014049	77014050	rs1389765218	0.60906	4
chr18	77014052	77014053	rs1410258770	0.60906	4
chr18	77014059	77014060	rs906407729	0.9975	2b
chr18	77014061	77014062	rs764349287	0.88523	2b
chr18	77014073	77014074	rs1428099028	0.60906	4
chr18	77014075	77014076	rs1368380732	0.60906	4
chr18	77014081	77014082	rs974607502	0.60906	4
chr18	77014085	77014086	rs1202215973	0.60906	4
chr18	77014087	77014088	rs79386122	0.60906	4
chr18	77014093	77014094	rs752018785	0.60906	4
chr18	77014099	77014100	rs1356770899	0.60906	4
chr18	77014103	77014104	rs1035767890	0.70497	4
chr18	77014107	77014108	rs1247654473	0.70497	4
chr18	77014113	77014114	rs1282877204	0.60906	4
chr18	77014121	77014122	rs1356094117	0.60906	4
chr18	77014122	77014123	rs572526926	0.60906	4
chr18	77014129	77014130	rs987605522	0.60906	4
chr18	77014131	77014132	rs907605299	0.60906	4
chr18	77014139	77014140	rs541549024	0.60906	4
chr18	77014141	77014142	rs561104959	0.60906	4
chr18	77014142	77014143	rs574570079	0.60906	4
chr18	77014143	77014144	rs1037294588	0.60906	4
chr18	77014159	77014160	rs898754098	0.60906	4
chr18	77014161	77014162	rs7964	0.60906	4
chr18	77014185	77014186	rs1407743707	0.60906	4
chr18	77014198	77014199	rs952789535	0.60906	4
chr18	77014199	77014200	rs983090403	0.60906	4
chr18	77014208	77014209	rs1482220707	0.60906	4
chr18	77014217	77014218	rs1414039902	0.60906	4
chr18	77014219	77014220	rs908783365	0.60906	4
chr18	77014221	77014222	rs563417228	0.60906	4
chr18	77014230	77014231	rs1055330240	0.70497	4
chr18	77014232	77014233	rs921404119	0.70497	4
chr18	77014241	77014242	rs190378951	0.60906	4
chr18	77014242	77014243	rs1053491658	0.60906	4
chr18	77014247	77014248	rs1234310425	0.60906	4
chr18	77014248	77014249	rs1182097276	0.60906	4
chr18	77014252	77014253	rs1441415616	0.60906	4
chr18	77014253	77014254	rs1013695251	0.60906	4
chr18	77014257	77014258	rs117326003	0.60906	4
chr18	77014258	77014259	rs1324256705	0.60906	4
chr18	77014259	77014260	rs902571143	0.60906	4
chr18	77014261	77014262	rs1169481409	0.60906	4
chr18	77014265	77014266	rs1388054887	0.84289	2b
chr18	77014268	77014269	rs539957244	0.5881	2b
chr18	77014278	77014279	rs796644135	0.70497	4
chr18	77014279	77014280	rs958022011	0.70497	4
chr18	77014283	77014284	rs1338834713	0.79882	2b
chr18	77014286	77014287	rs975059959	0.86817	2b
chr18	77014294	77014295	rs1028847519	0.70497	4
chr18	77014295	77014296	rs1157568969	0.70497	4
chr18	77014308	77014309	rs1402892320	0.60075	2b
chr18	77014310	77014311	rs1042332581	0.70497	4
chr18	77014318	77014319	rs1162997798	0.70497	4
chr18	77014319	77014320	rs1472274754	0.64776	2b
chr18	77014327	77014328	rs954717899	0.739	2b
chr18	77014332	77014333	rs987291131	0.60906	4
chr18	77014335	77014336	rs906431322	0.60906	4
chr18	77014339	77014340	rs907638104	0.64343	2b
chr18	77014347	77014348	rs940405175	0.66759	2b
chr18	77014356	77014357	rs939256065	0.70497	4
chr18	77014358	77014359	rs973081629	0.70497	4
chr18	77014359	77014360	rs59454959	0.70497	4
chr18	77014360	77014361	rs1012962676	0.70497	4
chr18	77014361	77014362	rs1364555419	0.70497	4
chr18	77014362	77014363	rs181653363	0.70497	4
chr18	77014363	77014364	rs1433527891	0.70497	4
chr18	77014364	77014365	rs888493042	0.70497	4

## Sheet: s4.9
chrom	start	end	rsids	probability	ranking
chr18	77014371	77014372	rs764278427	0.60906	4
chr18	77014375	77014376	rs1164563680	0.60906	4
chr18	77014378	77014379	rs1406509329	0.60906	4
chr18	77014384	77014385	rs1340424838	0.60906	4
chr18	77014388	77014389	rs1015875087	0.70497	4
chr18	77014390	77014391	rs895377488	0.70497	4
chr18	77014393	77014394	rs754116665	0.72333	2b
chr18	77014396	77014397	rs1184221198	0.64083	2b
chr18	77014403	77014404	rs567818285	0.70497	4
chr18	77014404	77014405	rs1347395064	0.70497	4
chr18	77014406	77014407	rs1046569470	0.70497	4
chr18	77014412	77014413	rs954158838	0.70497	4
chr18	77014429	77014430	rs902604913	0.70497	4
chr18	77014434	77014435	rs914957705	0.70497	4
chr18	77014442	77014443	rs1247008779	0.60906	4
chr18	77014443	77014444	rs1341663317	0.60906	4
chr18	77014444	77014445	rs536430256	0.60906	4
chr18	77014445	77014446	rs866168201	0.60906	4
chr18	77014447	77014448	rs879922057	0.60906	4
chr18	77014448	77014449	rs1293442057	0.60906	4
chr18	77014450	77014451	rs1195187702	0.60906	4
chr18	77014452	77014453	rs945092399	0.8288	2b
chr18	77014460	77014461	rs978176966	0.64591	2b
chr18	77014467	77014468	rs1245986112	0.42482	2b
chr18	77014469	77014470	rs999609731	0.70497	4
chr18	77014470	77014471	rs1053822823	0.70497	4
chr18	77014472	77014473	rs939268477	0.70497	4
chr18	77014473	77014474	rs1054933003	0.70497	4
chr18	77014474	77014475	rs1173877704	0.70497	4
chr18	77014475	77014476	rs1396575994	0.70497	4
chr18	77014479	77014480	rs1464216777	0.60906	4
chr18	77014482	77014483	rs893778529	0.60906	4
chr18	77014485	77014486	rs112651420	0.60906	4
chr18	77014486	77014487	rs558256407	0.60906	4
chr18	77014492	77014493	rs539344753	0.60906	4
chr18	77014496	77014497	rs954614225	0.60906	4
chr18	77014498	77014499	rs746326298	0.60906	4
chr18	77014499	77014500	rs888514044	0.60906	4
chr18	77014501	77014502	rs558954021	0.60906	4
chr18	77014502	77014503	rs1323075863	0.60906	4
chr18	77014505	77014506	rs1222232993	0.60906	4
chr18	77014515	77014516	rs1363477562	0.60906	4
chr18	77014526	77014527	rs961803471	0.60906	4
chr18	77014530	77014531	rs973112898	0.66759	2b
chr18	77014531	77014532	rs1568289775	0.55744	2b
chr18	77014535	77014536	rs1304609808	0.49614	2b
chr18	77014540	77014541	rs4494640	0.56945	2b
chr18	77014542	77014543	rs535095829	0.60906	4
chr18	77014543	77014544	rs958634426	0.60906	4
chr18	77014547	77014548	rs1296092595	0.60906	4
chr18	77014559	77014560	rs1568289796	0.7614	2b
chr18	77014560	77014561	rs1231300882	0.7614	2b
chr18	77014563	77014564	rs998445306	0.39582	2b
chr18	77014564	77014565	rs1255518643	0.70497	4
chr18	77014569	77014570	rs991142810	0.34995	2b
chr18	77014579	77014580	rs780423229	0.76502	2b
chr18	77014582	77014583	rs949625940	0.90289	2b
chr18	77014588	77014589	rs989635594	0.90289	2b
chr18	77014589	77014590	rs1179171802	0.63331	2b
chr18	77014601	77014602	rs1046641818	0.70497	4
chr18	77014615	77014616	rs924099694	0.60906	4
chr18	77014617	77014618	rs1022433763	0.60906	4
chr18	77014625	77014626	rs1255509102	0.60906	4
chr18	77014631	77014632	rs1201806135	0.60906	4
chr18	77014634	77014635	rs1326347860	0.60906	4
chr18	77014635	77014636	rs1264293983	0.60906	4
chr18	77014640	77014641	rs935432705	0.60906	4
chr18	77014646	77014647	rs1228239314	0.60906	4
chr18	77014647	77014648	rs1334361447	0.60906	4
chr18	77014649	77014650	rs966881235	0.60906	4
chr18	77014650	77014651	rs1269172447	0.60906	4
chr18	77014654	77014655	rs1392796899	0.60906	4
chr18	77014661	77014662	rs186857565	0.60906	4
chr18	77014666	77014667	rs574907838	0.70497	4
chr18	77014683	77014684	rs893860498	0.70497	4
chr18	77014691	77014692	rs9959403	0.82852	2b
chr18	77014699	77014700	rs1454833093	0.56046	2b
chr18	77014705	77014706	rs939014603	0.60906	4
chr18	77014707	77014708	rs1408284095	0.60906	4
chr18	77014717	77014718	rs1050408404	0.8288	2b
chr18	77014718	77014719	rs1452882962	0.33771	2b
chr18	77014720	77014721	rs1568289959	0.55744	2b
chr18	77014730	77014731	rs990738220	0.60906	4
chr18	77014733	77014734	rs890406621	0.70497	4
chr18	77014738	77014739	rs148001344	0.70497	4
chr18	77014742	77014743	rs576679075	0.70497	4
chr18	77014745	77014746	rs376335561	0.68464	3a
chr18	77014746	77014747	rs1385329508	0.68464	3a
chr18	77014748	77014749	rs1208665341	0.82517	3a
chr18	77014749	77014750	rs1300774325	0.60906	4
chr18	77014750	77014751	rs866068833	0.60906	4
chr18	77014755	77014756	rs8083543	0.60906	4
chr18	77014757	77014758	rs772998874	0.60906	4
chr18	77014758	77014759	rs1286515250	0.60906	4
chr18	77014768	77014769	rs1027830800	0.82144	2b
chr18	77014773	77014774	rs940102614	0.76026	2b

[truncated: 5 more sheets: s4.10, s4.11, s4.12, s4.13, s4.14]
