# Supplementary material for: Decoding the genetic basis of demyelination: Prediction of potential pathogenic coding and regulatory noncoding MBP SNPs in multiple sclerosis
Source: PLoS One. 2026 May 21;21(5):e0347598. doi: 10.1371/journal.pone.0347598 (PMC13193510; doi:10.1371/journal.pone.0347598)
Supplement: S3.3 Table — Regulatory scores for MBP 3′ UTR SNPs (SNP 248–356). (XLSX) [file pone.0347598.s005.xlsx]

## Sheet: ورقة1
chrom	start	end	rsids	probability	ranking
chr18	76979805	76979806	rs138147184	0.60906	4
chr18	76979808	76979809	rs372741209	0.60906	4
chr18	76979811	76979812	rs1320931428	0.60906	4
chr18	76979813	76979814	rs1284722548	0.60906	4
chr18	76979815	76979816	rs1004815511	0.60906	4
chr18	76979826	76979827	rs1042277618	0.60906	4
chr18	76979828	76979829	rs566658206	0.60906	4
chr18	76979830	76979831	rs906378061	0.60906	4
chr18	76979831	76979832	rs539030752	0.60906	4
chr18	76979836	76979837	rs963123102	0.60906	4
chr18	76979844	76979845	rs1468500097	0.7614	2b
chr18	76979848	76979849	rs1408560666	0.7614	2b
chr18	76979851	76979852	rs1177265894	0.56945	2b
chr18	76979857	76979858	rs974153347	0.67136	2b
chr18	76979860	76979861	rs763847226	0.32745	2b
chr18	76979865	76979866	rs1302997075	0.64885	2b
chr18	76979866	76979867	rs1184534587	0.47489	2b
chr18	76979875	76979876	rs748770218	0.60906	4
chr18	76979878	76979879	rs959338610	0.60906	4
chr18	76979880	76979881	rs1459745595	0.60906	4
chr18	76979885	76979886	rs200013001	0.60906	4
chr18	76979888	76979889	rs1165954952	0.60906	4
chr18	76979891	76979892	rs535332130	0.60906	4
chr18	76979893	76979894	rs1277244778	0.60906	4
chr18	76979899	76979900	rs952812857	0.60906	4
chr18	76979906	76979907	rs1299082142	0.70497	4
chr18	76979907	76979908	rs917869575	0.70497	4
chr18	76979911	76979912	rs1311816718	0.7614	2b
chr18	76979912	76979913	rs1262765269	0.81166	2b
chr18	76979917	76979918	rs184197418	0.70497	4
chr18	76979921	76979922	rs1312105256	0.99917	3a
chr18	76979923	76979924	rs1015817039	0.63048	3a
chr18	76979924	76979925	rs1383542563	0.49417	3a
chr18	76979926	76979927	rs753361238	0.60906	4
chr18	76979928	76979929	rs965546342	0.60906	4
chr18	76979929	76979930	rs976891213	0.60906	4
chr18	76979933	76979934	rs921033644	0.60906	4
chr18	76979939	76979940	rs1341335452	0.64776	2b
chr18	76979948	76979949	rs945306158	0.35835	2b
chr18	76979951	76979952	rs1252800804	0.64343	2b
chr18	76979952	76979953	rs1482088635	0.70497	4
chr18	76979956	76979957	rs748812588	0.70497	4
chr18	76979958	76979959	rs989623342	0.72333	2b
chr18	76979970	76979971	rs1351332281	0.84573	2b
chr18	76979971	76979972	rs1568258630	0.82852	2b
chr18	76979972	76979973	rs1212413529	0.82852	2b
chr18	76979976	76979977	rs756741675	0.65734	2b
chr18	76979977	76979978	rs754441853	0.44535	3a
chr18	76979979	76979980	rs1388918043	0.44535	3a
chr18	76979980	76979981	rs1428393296	0.44535	3a
chr18	76979981	76979982	rs778535348	0.44535	3a
chr18	76979983	76979984	rs558508660	0.60906	4
chr18	76979986	76979987	rs376170380	0.33881	3a
chr18	76979989	76979990	rs1382790733	0.90505	3a
chr18	76979993	76979994	rs1162171944	0.60906	4
chr18	76979994	76979995	rs1048871	0.60906	4
chr18	76979995	76979996	rs1407109553	0.60906	4
chr18	76979998	76979999	rs1454687021	0.60906	4
chr18	76979999	76980000	rs777020778	0.60906	4
chr18	76980000	76980001	rs1364399869	0.60906	4
chr18	76980003	76980004	rs746208269	0.77916	2a
chr18	76980004	76980005	rs779654409	1	2a
chr18	76980005	76980006	rs746809343	0.88933	2a
chr18	76980007	76980008	rs1479671372	0.52494	2a
chr18	76980008	76980009	rs1310155270	0.9	2a
chr18	76980009	76980010	rs1209144688	0.78	2a
chr18	76980010	76980011	rs1263444069	0.557	2a
chr18	76980016	76980017	rs894957720	0.70497	4
chr18	76980019	76980020	rs770345084	0.60906	4
chr18	76980022	76980023	rs1220223720	0.60906	4
chr18	76980027	76980028	rs768824136	0.70497	4
chr18	76980029	76980030	rs1485831853	0.70497	4
chr18	76980034	76980035	rs1187559707	0.70497	4
chr18	76980038	76980039	rs761815177	0.60906	4
chr18	76980042	76980043	rs781412529	0.60906	4
chr18	76980044	76980045	rs1213758190	0.60906	4
chr18	76980052	76980053	rs1177670696	0.60906	4
chr18	76980053	76980054	rs1051363385	0.60906	4
chr18	76980054	76980055	rs1176126230	0.60906	4
chr18	76980062	76980063	rs577246097	0.60906	4
chr18	76980063	76980064	rs1471049518	0.60906	4
chr18	76980064	76980065	rs1004431347	0.60906	4
chr18	76980068	76980069	rs1344613436	0.70497	4
chr18	76980071	76980072	rs1290614241	0.70497	4
chr18	76980073	76980074	rs1027479296	0.70497	4
chr18	76980074	76980075	rs762948210	0.70497	4
chr18	76980078	76980079	rs888449487	0.70497	4
chr18	76980081	76980082	rs1282391199	0.60906	4
chr18	76980082	76980083	rs1283633298	0.60906	4
chr18	76980084	76980085	rs1325285705	0.60906	4
chr18	76980085	76980086	rs1568258938	0.60906	4
chr18	76980094	76980095	rs1016186910	0.60906	4
chr18	76980095	76980096	rs1408510563	0.60906	4
chr18	76980102	76980103	rs1222829398	0.70497	4
chr18	76980111	76980112	rs1015869164	0.70497	4
chr18	76980115	76980116	rs1275280985	0.60906	4
chr18	76980116	76980117	rs534429234	0.60906	4
chr18	76980118	76980119	rs965598202	0.60906	4
chr18	76980121	76980122	rs1213320001	0.60906	4
chr18	76980125	76980126	rs149219355	0.60906	4
chr18	76980126	76980127	rs1471217818	0.60906	4
chr18	76980127	76980128	rs898636214	0.60906	4
chr18	76980134	76980135	rs1203561014	0.83234	2b
chr18	76980142	76980143	rs1435823442	0.73193	2b
chr18	76980144	76980145	rs1028521560	0.70497	4
chr18	76980147	76980148	rs1225370330	0.70497	4
chr18	76980156	76980157	rs1444899416	0.82852	2b
chr18	76980159	76980160	rs989284443	0.68851	2b
chr18	76980160	76980161	rs879461505	0.7516	2b
