# Supplementary material for: Decoding the genetic basis of demyelination: Prediction of potential pathogenic coding and regulatory noncoding MBP SNPs in multiple sclerosis
Source: PLoS One. 2026 May 21;21(5):e0347598. doi: 10.1371/journal.pone.0347598 (PMC13193510; doi:10.1371/journal.pone.0347598)
Supplement: S3.4 Table — Regulatory scores for MBP 3′ UTR SNPs (SNP 357–446). (XLSX) [file pone.0347598.s006.xlsx]

## Sheet: ورقة1
chrom	start	end	rsids	probability	ranking
chr18	76980167	76980168	rs966361607	0.60906	4
chr18	76980176	76980177	rs368566615	0.60906	4
chr18	76980177	76980178	rs1329924436	0.60906	4
chr18	76980178	76980179	rs1424144115	0.60906	4
chr18	76980181	76980182	rs1404880847	0.60906	4
chr18	76980193	76980194	rs996017531	0.8227	3a
chr18	76980201	76980202	rs1173650442	0.60906	4
chr18	76980202	76980203	rs1429943886	0.60906	4
chr18	76980222	76980223	rs927614828	0.64343	2b
chr18	76980226	76980227	rs1033789479	0.81166	2b
chr18	76980229	76980230	rs939299135	0.57802	2b
chr18	76980235	76980236	rs1204942044	0.70497	4
chr18	76980236	76980237	rs1461049609	0.70497	4
chr18	76980250	76980251	rs1261426928	0.71	5
chr18	76980251	76980252	rs748415639	0	5
chr18	76980253	76980254	rs1205689976	0.35991	5
chr18	76980257	76980258	rs959432937	0.64596	5
chr18	76980258	76980259	rs769727478	0.012	5
chr18	76980264	76980265	rs560029031	0.13454	5
chr18	76980267	76980268	rs1401787298	0.13454	5
chr18	76980268	76980269	rs1439458377	0.13454	5
chr18	76980273	76980274	rs1278267919	0.23589	5
chr18	76980278	76980279	rs368901076	0.06275	5
chr18	76980279	76980280	rs1048483053	0.363	5
chr18	76980284	76980285	rs1398939579	0.00333	5
chr18	76980295	76980296	rs773036856	0.23589	5
chr18	76980296	76980297	rs372582716	0.23589	5
chr18	76980308	76980309	rs555984052	0.13454	5
chr18	76980323	76980324	rs967031751	0.00143	5
chr18	76980324	76980325	rs542059086	0.00454	5
chr18	76980330	76980331	rs978001135	0	5
chr18	76980341	76980342	rs562375053	0.74944	5
chr18	76980342	76980343	rs774462039	0.74944	5
chr18	76980343	76980344	rs762090022	0.74944	5
chr18	76980350	76980351	rs767821814	0.13454	5
chr18	76980354	76980355	rs1285485338	0.13454	5
chr18	76980356	76980357	rs750295461	0.13454	5
chr18	76980362	76980363	rs760538407	0.74944	5
chr18	76980363	76980364	rs766227267	0.33982	5
chr18	76980368	76980369	rs753749041	0	5
chr18	76980371	76980372	rs1157138874	0.13454	5
chr18	76980372	76980373	rs1407514637	0.13454	5
chr18	76980376	76980377	rs373454610	0.13454	5
chr18	76980378	76980379	rs778445201	0.13454	5
chr18	76980379	76980380	rs9199	0.22271	1f
chr18	76980382	76980383	rs1404218536	0.13454	5
chr18	76980384	76980385	rs758095224	0.13454	5
chr18	76980385	76980386	rs371134243	0.13454	5
chr18	76980394	76980395	rs921712379	0.13454	5
chr18	76980398	76980399	rs998482397	0.13454	5
chr18	76980399	76980400	rs1278663451	0.13454	5
chr18	76980400	76980401	rs1350908542	0.13454	5
chr18	76980403	76980404	rs1287072134	0.13454	5
chr18	76980404	76980405	rs770077639	0.13454	5
chr18	76980409	76980410	rs145141322	0.13454	5
chr18	76980410	76980411	rs1292972114	0.13454	5
chr18	76980414	76980415	rs544017750	0.23589	5
chr18	76980415	76980416	rs1490958412	0.23589	5
chr18	76980424	76980425	rs1180465918	0.13454	5
chr18	76984776	76984777	rs1381150031	0.60906	4
chr18	76984777	76984778	rs572017418	0.60906	4
chr18	76984787	76984788	rs546073354	0.60906	4
chr18	76984794	76984795	rs1474874825	0.13454	5
chr18	76984795	76984796	rs747036508	0.13454	5
chr18	76984796	76984797	rs771241682	0.13454	5
chr18	76984799	76984800	rs1323137479	0.13454	5
chr18	76984800	76984801	rs1224287587	0.13454	5
chr18	76984805	76984806	rs776714220	0.13454	5
chr18	76984809	76984810	rs1337832380	0.13454	5
chr18	76984810	76984811	rs1265091212	0.13454	5
chr18	76984815	76984816	rs745680511	0.13454	5
chr18	76984816	76984817	rs1204624947	0.13454	5
chr18	76984817	76984818	rs769419674	0.13454	5
chr18	76984818	76984819	rs775430708	0.13454	5
chr18	76984819	76984820	rs762840053	0.13454	5
chr18	76984820	76984821	rs367734828	0.13454	5
chr18	76984822	76984823	rs773902573	0.13454	5
chr18	76984825	76984826	rs761219065	0.13454	5
chr18	76984833	76984834	rs767270713	0.13454	5
chr18	76984834	76984835	rs749981867	0.13454	5
chr18	76984835	76984836	rs755388710	0.13454	5
chr18	76987702	76987703	rs936758784	0.13454	5
chr18	76987711	76987712	rs1454974281	0.13454	5
chr18	76987719	76987720	rs1383894486	0.13454	5
chr18	76987738	76987739	rs1052900115	0.13454	5
chr18	76987743	76987744	rs952053284	0.13454	5
chr18	76987747	76987748	rs1399706398	0.13454	5
chr18	76987757	76987758	rs1382177898	0.13454	5
chr18	76987762	76987763	rs866789566	0.13454	5
chr18	76987765	76987766	rs892471575	0.13454	5
