# Supplementary material for: Decoding the genetic basis of demyelination: Prediction of potential pathogenic coding and regulatory noncoding MBP SNPs in multiple sclerosis
Source: PLoS One. 2026 May 21;21(5):e0347598. doi: 10.1371/journal.pone.0347598 (PMC13193510; doi:10.1371/journal.pone.0347598)
Supplement: S3.5 Table — Regulatory scores for MBP 3′ UTR SNPs (SNP 447–517). (XLSX) [file pone.0347598.s007.xlsx]

## Sheet: ورقة1
chrom	start	end	rsids	probability	ranking
chr18	76987774	76987775	rs1384606657	0.13454	5
chr18	76987775	76987776	rs1334205757	0.13454	5
chr18	76987777	76987778	rs1181608113	0.13454	5
chr18	76987781	76987782	rs1341773010	0.18412	7
chr18	76987792	76987793	rs984643109	0.18412	7
chr18	76987794	76987795	rs1192792491	0.18412	7
chr18	76987797	76987798	rs1455033817	0.18412	7
chr18	76987802	76987803	rs1025200935	0.18412	7
chr18	76987804	76987805	rs905377007	0.18412	7
chr18	76987809	76987810	rs1358809938	0.18412	7
chr18	76987810	76987811	rs1290218878	0.18412	7
chr18	76987815	76987816	rs1313606638	0.18412	7
chr18	76987816	76987817	rs915700703	0.18412	7
chr18	76987823	76987824	rs1380377248	0.31452	6
chr18	76987828	76987829	rs1359170506	0.18412	7
chr18	76987841	76987842	rs187110029	0.18412	7
chr18	76987849	76987850	rs1568265945	0.18412	7
chr18	76987862	76987863	rs1299650171	0.18412	7
chr18	76987863	76987864	rs1277228935	0.18412	7
chr18	76987879	76987880	rs1195465118	0.18412	7
chr18	76987892	76987893	rs1016417886	0.13454	5
chr18	76987894	76987895	rs981181911	0.13454	5
chr18	76987896	76987897	rs534692438	0.13454	5
chr18	76987914	76987915	rs192773457	0.73553	2b
chr18	76987921	76987922	rs1256925643	0.73904	2b
chr18	76987925	76987926	rs1474294204	0.60906	4
chr18	76987939	76987940	rs1244118008	0.70497	4
chr18	76987943	76987944	rs934363366	0.70497	4
chr18	76987950	76987951	rs759189551	0.60906	4
chr18	76987962	76987963	rs1266799030	0.7614	2b
chr18	76987965	76987966	rs914163996	0.84573	2b
chr18	76987966	76987967	rs1225404574	0.64885	2b
chr18	76987970	76987971	rs564996991	0.73904	2b
chr18	76987976	76987977	rs1272893843	0.60906	4
chr18	76987981	76987982	rs1163421846	0.60906	4
chr18	76987983	76987984	rs1242516631	0.70497	4
chr18	76987996	76987997	rs946922858	0.70497	4
chr18	76988004	76988005	rs553944620	0.66261	2b
chr18	76988007	76988008	rs1213249225	0.40652	2b
chr18	76988020	76988021	rs527568233	0.60906	4
chr18	76988038	76988039	rs1279715605	0.60906	4
chr18	76988042	76988043	rs910446654	0.70497	4
chr18	76988057	76988058	rs1293197234	0.7614	2b
chr18	76988058	76988059	rs1283967723	0.67136	2b
chr18	76988068	76988069	rs778927704	0.64083	2b
chr18	76988069	76988070	rs943530105	0.64885	2b
chr18	76988073	76988074	rs1249457591	0.70497	4
chr18	76988077	76988078	rs1252741163	0.60906	4
chr18	76988083	76988084	rs1040509642	0.70497	4
chr18	76988087	76988088	rs1350454187	0.70497	4
chr18	77012793	77012794	rs964291720	0.13454	5
chr18	77012797	77012798	rs913231058	0.45857	5
chr18	77012806	77012807	rs1275116907	0.23349	5
chr18	77012819	77012820	rs1392301888	0	5
chr18	77012828	77012829	rs1169465971	0.13454	5
chr18	77012838	77012839	rs1477775780	0.23589	5
chr18	77012840	77012841	rs1245071128	0.23589	5
chr18	77012841	77012842	rs1332652910	0.23589	5
chr18	77012842	77012843	rs140590290	0.23589	5
chr18	77012852	77012853	rs551814816	0.13454	5
chr18	77012868	77012869	rs554018699	0	5
chr18	77012879	77012880	rs1228700876	0.23589	5
chr18	77012891	77012892	rs982819230	0.03	5
chr18	77012896	77012897	rs749972351	0.74944	5
chr18	77012908	77012909	rs1481466277	0.13454	5
chr18	77012915	77012916	rs762940425	0.13454	5
chr18	77012927	77012928	rs907432201	0.23589	5
chr18	77012931	77012932	rs1250525740	0.23589	5
chr18	77012932	77012933	rs941384591	0.23589	5
chr18	77012933	77012934	rs373243728	0.23589	5
chr18	77012945	77012946	rs1307304780	0.15502	5
