# Supplementary material for: Decoding the genetic basis of demyelination: Prediction of potential pathogenic coding and regulatory noncoding MBP SNPs in multiple sclerosis
Source: PLoS One. 2026 May 21;21(5):e0347598. doi: 10.1371/journal.pone.0347598 (PMC13193510; doi:10.1371/journal.pone.0347598)
Supplement: S3.6 Table — Regulatory scores for MBP 3′ UTR SNPs (SNP 518–600). (XLSX) [file pone.0347598.s008.xlsx]

## Sheet: ورقة1
chrom	start	end	rsids	probability	ranking
chr18	77012947	77012948	rs1038305220	0.03	5
chr18	77012953	77012954	rs905117246	0.01	5
chr18	77012958	77012959	rs1372166279	0.01	5
chr18	77012962	77012963	rs937939586	0.012	5
chr18	77012965	77012966	rs542995864	0.13454	5
chr18	77012972	77012973	rs1055900269	0.13454	5
chr18	77012986	77012987	rs1164637589	0.7614	2b
chr18	77012991	77012992	rs1423282012	0.43292	2b
chr18	77012992	77012993	rs1174435685	0.79795	2b
chr18	77012993	77012994	rs1478377435	0.78848	2b
chr18	77012995	77012996	rs1568288291	0.57391	2b
chr18	77012997	77012998	rs766383268	0.60906	4
chr18	77012999	77013000	rs995227332	0.60906	4
chr18	77013001	77013002	rs1453570118	0.60906	4
chr18	77013011	77013012	rs1484288550	0.60906	4
chr18	77013025	77013026	rs1463796654	0.60906	4
chr18	77013037	77013038	rs112470302	0.8368	2b
chr18	77013048	77013049	rs1209804763	0.60906	4
chr18	77013054	77013055	rs1296808130	0.7614	2b
chr18	77013059	77013060	rs1276043825	0.60537	2b
chr18	77013064	77013065	rs1220493306	0.60906	4
chr18	77013066	77013067	rs1020733450	0.60906	4
chr18	77013068	77013069	rs1323621760	0.60906	4
chr18	77013073	77013074	rs192844736	0.60906	4
chr18	77013078	77013079	rs1000540340	0.60906	4
chr18	77013081	77013082	rs1017242908	0.60906	4
chr18	77013082	77013083	rs1007877237	0.60906	4
chr18	77013086	77013087	rs1019978816	0.60906	4
chr18	77013087	77013088	rs1446984366	0.60906	4
chr18	77013090	77013091	rs964007093	0.60906	4
chr18	77013096	77013097	rs964686830	0.60906	4
chr18	77013100	77013101	rs1415166678	0.60906	4
chr18	77013110	77013111	rs1156948172	0.60906	4
chr18	77013112	77013113	rs12406	0.60906	4
chr18	77013113	77013114	rs1471997715	0.60906	4
chr18	77013120	77013121	rs1030274386	0.72923	3a
chr18	77013123	77013124	rs1032181371	0.98086	3a
chr18	77013124	77013125	rs955548930	0.60906	4
chr18	77013126	77013127	rs1296140753	0.60906	4
chr18	77013135	77013136	rs982889789	0.13454	5
chr18	77013139	77013140	rs76872033	0.13454	5
chr18	77013143	77013144	rs1309045443	0.13454	5
chr18	77013144	77013145	rs1331174617	0.13454	5
chr18	77013147	77013148	rs908646503	0.13454	5
chr18	77013153	77013154	rs1273632733	0.13454	5
chr18	77013160	77013161	rs545527734	0.13454	5
chr18	77013169	77013170	rs1376680615	0.13454	5
chr18	77013170	77013171	rs913313272	0.13454	5
chr18	77013172	77013173	rs754801383	0.13454	5
chr18	77013182	77013183	rs1449032225	0.13454	5
chr18	77013194	77013195	rs946061816	0	5
chr18	77013199	77013200	rs1318645453	0.02917	5
chr18	77013207	77013208	rs1212537718	0.13454	5
chr18	77013209	77013210	rs2282557	0.13454	5
chr18	77013225	77013226	rs926635135	0.13454	5
chr18	77013236	77013237	rs1568288531	0.13454	5
chr18	77013239	77013240	rs144451854	0.13454	5
chr18	77013240	77013241	rs937611535	0.13454	5
chr18	77013246	77013247	rs919140758	0.13454	5
chr18	77013250	77013251	rs547646474	0.13454	5
chr18	77013264	77013265	rs1430799563	0.60906	4
chr18	77013267	77013268	rs1056365589	0.60906	4
chr18	77013268	77013269	rs567544412	0.60906	4
chr18	77013270	77013271	rs945203117	0.60906	4
chr18	77013286	77013287	rs1568288577	0.70497	4
chr18	77013291	77013292	rs898703422	0.60906	4
chr18	77013303	77013304	rs1042210031	0.60906	4
chr18	77013305	77013306	rs865787546	0.60906	4
chr18	77013310	77013311	rs1246376017	0.60906	4
chr18	77013321	77013322	rs1364794194	0.70497	4
chr18	77013330	77013331	rs1435607347	0.60906	4
chr18	77013338	77013339	rs147823171	0.60906	4
chr18	77013343	77013344	rs1568288614	0.60906	4
chr18	77013344	77013345	rs1568288622	0.60906	4
chr18	77013349	77013350	rs60084519	0.60906	4
chr18	77013350	77013351	rs1000617136	0.60906	4
chr18	77013366	77013367	rs1447302097	0.60906	4
chr18	77013384	77013385	rs886850107	0.60906	4
chr18	77013391	77013392	rs470871	0.70497	4
chr18	77013392	77013393	rs879113237	0.7516	2b
chr18	77013400	77013401	rs538696084	0.9975	2b
chr18	77013401	77013402	rs1352085635	0.9179	2b
chr18	77013406	77013407	rs1296648837	0.48622	3a
