# Supplementary material for: Decoding the genetic basis of demyelination: Prediction of potential pathogenic coding and regulatory noncoding MBP SNPs in multiple sclerosis
Source: PLoS One. 2026 May 21;21(5):e0347598. doi: 10.1371/journal.pone.0347598 (PMC13193510; doi:10.1371/journal.pone.0347598)
Supplement: S3.7 Table — Regulatory scores for MBP 3′ UTR SNPs (SNP 601–692). (XLSX) [file pone.0347598.s009.xlsx]

## Sheet: ورقة1
chrom	start	end	rsids	probability	ranking
chr18	77013454	77013455	rs1429492464	0.70497	4
chr18	77013459	77013460	rs1236064313	0.70497	4
chr18	77013460	77013461	rs1277676120	0.70497	4
chr18	77013462	77013463	rs1450880105	0.70497	4
chr18	77013474	77013475	rs1019296974	0.70497	4
chr18	77013475	77013476	rs1059474	0.70497	4
chr18	77013482	77013483	rs1190081011	0.8368	2b
chr18	77013494	77013495	rs558254864	0.60906	4
chr18	77013495	77013496	rs997533118	0.60906	4
chr18	77013508	77013509	rs565463447	0.57087	2b
chr18	77013515	77013516	rs1341192078	0.60906	4
chr18	77013537	77013538	rs1272828155	0.60906	4
chr18	77013547	77013548	rs1029933098	0.13454	5
chr18	77013557	77013558	rs116151325	0.13454	5
chr18	77013559	77013560	rs1308234328	0.13454	5
chr18	77013560	77013561	rs1300718884	0.13454	5
chr18	77013561	77013562	rs1217503661	0.13454	5
chr18	77013571	77013572	rs1370427077	0.60906	4
chr18	77013573	77013574	rs1032251999	0.60906	4
chr18	77013580	77013581	rs1409658474	0.60906	4
chr18	77013587	77013588	rs1568288756	0.60906	4
chr18	77013593	77013594	rs1004346662	0.60906	4
chr18	77013594	77013595	rs1015676751	0.62301	2b
chr18	77013596	77013597	rs749336429	0.61379	2b
chr18	77013618	77013619	rs79009104	0.60906	4
chr18	77013625	77013626	rs1373236568	0.60906	4
chr18	77013627	77013628	rs1174802218	0.60906	4
chr18	77013630	77013631	rs1454935884	0.60906	4
chr18	77013634	77013635	rs779461163	0.60906	4
chr18	77013635	77013636	rs1200045374	0.60906	4
chr18	77013647	77013648	rs142303597	0.60906	4
chr18	77013649	77013650	rs1249357158	0.60906	4
chr18	77013653	77013654	rs959417395	0.60906	4
chr18	77013660	77013661	rs992538167	0.60906	4
chr18	77013661	77013662	rs981907397	0.60906	4
chr18	77013662	77013663	rs1314008383	0.60906	4
chr18	77013665	77013666	rs928654240	0.60906	4
chr18	77013676	77013677	rs917847823	0.85691	2b
chr18	77013679	77013680	rs945234738	0.50526	2b
chr18	77013688	77013689	rs151251948	0.60906	4
chr18	77013698	77013699	rs770512707	0.60906	4
chr18	77013699	77013700	rs936436686	0.60906	4
chr18	77013701	77013702	rs556480251	0.60906	4
chr18	77013702	77013703	rs568651790	0.60906	4
chr18	77013705	77013706	rs576374571	0.60906	4
chr18	77013710	77013711	rs1464156766	0.60906	4
chr18	77013713	77013714	rs900226956	0.60906	4
chr18	77013719	77013720	rs112586089	0.60906	4
chr18	77013720	77013721	rs1300968524	0.60906	4
chr18	77013724	77013725	rs1409603984	0.60906	4
chr18	77013725	77013726	rs775728401	0.60906	4
chr18	77013729	77013730	rs1051833894	0.60906	4
chr18	77013732	77013733	rs1041160116	0.60906	4
chr18	77013735	77013736	rs565363105	0.60906	4
chr18	77013741	77013742	rs373441047	0.60906	4
chr18	77013742	77013743	rs527827952	0.60906	4
chr18	77013746	77013747	rs1015743570	0.60906	4
chr18	77013749	77013750	rs541225105	0.60906	4
chr18	77013755	77013756	rs183828738	0.60906	4
chr18	77013760	77013761	rs59267293	0.60906	4
chr18	77013765	77013766	rs549825712	0.60906	4
chr18	77013768	77013769	rs959686366	0.60906	4
chr18	77013772	77013773	rs188099016	0.60906	4
chr18	77013776	77013777	rs1336847502	0.60906	4
chr18	77013777	77013778	rs1410280718	0.60906	4
chr18	77013779	77013780	rs970926992	0.60906	4
chr18	77013799	77013800	rs917907556	0.60906	4
chr18	77013812	77013813	rs1454193020	0.60906	4
chr18	77013813	77013814	rs1568288994	0.60906	4
chr18	77013815	77013816	rs966651675	0.60906	4
chr18	77013827	77013828	rs977991030	0.60906	4
chr18	77013832	77013833	rs925132483	0.60906	4
chr18	77013841	77013842	rs1395211314	0.70497	4
chr18	77013846	77013847	rs1462931370	0.70497	4
chr18	77013849	77013850	rs769598669	0.70497	4
chr18	77013857	77013858	rs1321391606	0.70497	4
chr18	77013862	77013863	rs1039253433	0.70497	4
chr18	77013864	77013865	rs138495480	0.70497	4
chr18	77013869	77013870	rs1330261990	0.70497	4
chr18	77013871	77013872	rs773035681	0.60906	4
chr18	77013872	77013873	rs991438482	0.60906	4
chr18	77013873	77013874	rs1351220110	0.60906	4
chr18	77013876	77013877	rs1270639160	0.60906	4
chr18	77013882	77013883	rs141418719	0.60906	4
chr18	77013888	77013889	rs1266218510	0.60906	4
chr18	77013897	77013898	rs3752069	0.60906	4
chr18	77013899	77013900	rs1264087979	0.60906	4
chr18	77013905	77013906	rs534457262	0.98437	3a
chr18	77013911	77013912	rs1004443215	0.76502	2b
chr18	77013916	77013917	rs117862091	0.84289	2b
chr18	77013919	77013920	rs774282439	0.76166	2b
chr18	77013921	77013922	rs147599766	0.6749	2b
