# Supplementary material for: Decoding the genetic basis of demyelination: Prediction of potential pathogenic coding and regulatory noncoding MBP SNPs in multiple sclerosis
Source: PLoS One. 2026 May 21;21(5):e0347598. doi: 10.1371/journal.pone.0347598 (PMC13193510; doi:10.1371/journal.pone.0347598)
Supplement: S3.8 Table — Regulatory scores for MBP 3′ UTR SNPs (SNP 693–788). (XLSX) [file pone.0347598.s010.xlsx]

## Sheet: ورقة1
chrom	start	end	rsids	probability	ranking
chr18	77013924	77013925	rs1362415107	0.60906	4
chr18	77013926	77013927	rs767297067	0.60906	4
chr18	77013928	77013929	rs1319639061	0.60906	4
chr18	77013929	77013930	rs1382737265	0.60906	4
chr18	77013931	77013932	rs1216060971	0.60906	4
chr18	77013933	77013934	rs1161293090	0.60906	4
chr18	77013936	77013937	rs1426281524	0.60906	4
chr18	77013940	77013941	rs1288205530	0.60906	4
chr18	77013946	77013947	rs866922611	0.60906	4
chr18	77013954	77013955	rs536916673	0.60906	4
chr18	77013960	77013961	rs556600549	0.7614	2b
chr18	77013962	77013963	rs1205500534	0.66261	2b
chr18	77013971	77013972	rs895271001	0.60906	4
chr18	77013975	77013976	rs1014080447	0.60906	4
chr18	77013980	77013981	rs1243924560	0.60906	4
chr18	77013981	77013982	rs184884144	0.60906	4
chr18	77013991	77013992	rs893450482	0.60906	4
chr18	77013993	77013994	rs545053977	0.60906	4
chr18	77013998	77013999	rs759006742	0.60906	4
chr18	77014003	77014004	rs1568289219	0.60906	4
chr18	77014011	77014012	rs539025482	0.99633	3a
chr18	77014013	77014014	rs1292131929	0.68984	3a
chr18	77014015	77014016	rs966682730	0.60906	4
chr18	77014021	77014022	rs978063080	0.60906	4
chr18	77014028	77014029	rs1032276460	0.385	2a
chr18	77014029	77014030	rs1271449633	0.89	2a
chr18	77014045	77014046	rs957909824	0.60906	4
chr18	77014046	77014047	rs1042663194	0.60906	4
chr18	77014049	77014050	rs1389765218	0.60906	4
chr18	77014052	77014053	rs1410258770	0.60906	4
chr18	77014059	77014060	rs906407729	0.9975	2b
chr18	77014061	77014062	rs764349287	0.88523	2b
chr18	77014073	77014074	rs1428099028	0.60906	4
chr18	77014075	77014076	rs1368380732	0.60906	4
chr18	77014081	77014082	rs974607502	0.60906	4
chr18	77014085	77014086	rs1202215973	0.60906	4
chr18	77014087	77014088	rs79386122	0.60906	4
chr18	77014093	77014094	rs752018785	0.60906	4
chr18	77014099	77014100	rs1356770899	0.60906	4
chr18	77014103	77014104	rs1035767890	0.70497	4
chr18	77014107	77014108	rs1247654473	0.70497	4
chr18	77014113	77014114	rs1282877204	0.60906	4
chr18	77014121	77014122	rs1356094117	0.60906	4
chr18	77014122	77014123	rs572526926	0.60906	4
chr18	77014129	77014130	rs987605522	0.60906	4
chr18	77014131	77014132	rs907605299	0.60906	4
chr18	77014139	77014140	rs541549024	0.60906	4
chr18	77014141	77014142	rs561104959	0.60906	4
chr18	77014142	77014143	rs574570079	0.60906	4
chr18	77014143	77014144	rs1037294588	0.60906	4
chr18	77014159	77014160	rs898754098	0.60906	4
chr18	77014161	77014162	rs7964	0.60906	4
chr18	77014185	77014186	rs1407743707	0.60906	4
chr18	77014198	77014199	rs952789535	0.60906	4
chr18	77014199	77014200	rs983090403	0.60906	4
chr18	77014208	77014209	rs1482220707	0.60906	4
chr18	77014217	77014218	rs1414039902	0.60906	4
chr18	77014219	77014220	rs908783365	0.60906	4
chr18	77014221	77014222	rs563417228	0.60906	4
chr18	77014230	77014231	rs1055330240	0.70497	4
chr18	77014232	77014233	rs921404119	0.70497	4
chr18	77014241	77014242	rs190378951	0.60906	4
chr18	77014242	77014243	rs1053491658	0.60906	4
chr18	77014247	77014248	rs1234310425	0.60906	4
chr18	77014248	77014249	rs1182097276	0.60906	4
chr18	77014252	77014253	rs1441415616	0.60906	4
chr18	77014253	77014254	rs1013695251	0.60906	4
chr18	77014257	77014258	rs117326003	0.60906	4
chr18	77014258	77014259	rs1324256705	0.60906	4
chr18	77014259	77014260	rs902571143	0.60906	4
chr18	77014261	77014262	rs1169481409	0.60906	4
chr18	77014265	77014266	rs1388054887	0.84289	2b
chr18	77014268	77014269	rs539957244	0.5881	2b
chr18	77014278	77014279	rs796644135	0.70497	4
chr18	77014279	77014280	rs958022011	0.70497	4
chr18	77014283	77014284	rs1338834713	0.79882	2b
chr18	77014286	77014287	rs975059959	0.86817	2b
chr18	77014294	77014295	rs1028847519	0.70497	4
chr18	77014295	77014296	rs1157568969	0.70497	4
chr18	77014308	77014309	rs1402892320	0.60075	2b
chr18	77014310	77014311	rs1042332581	0.70497	4
chr18	77014318	77014319	rs1162997798	0.70497	4
chr18	77014319	77014320	rs1472274754	0.64776	2b
chr18	77014327	77014328	rs954717899	0.739	2b
chr18	77014332	77014333	rs987291131	0.60906	4
chr18	77014335	77014336	rs906431322	0.60906	4
chr18	77014339	77014340	rs907638104	0.64343	2b
chr18	77014347	77014348	rs940405175	0.66759	2b
chr18	77014356	77014357	rs939256065	0.70497	4
chr18	77014358	77014359	rs973081629	0.70497	4
chr18	77014359	77014360	rs59454959	0.70497	4
chr18	77014360	77014361	rs1012962676	0.70497	4
chr18	77014361	77014362	rs1364555419	0.70497	4
chr18	77014362	77014363	rs181653363	0.70497	4
chr18	77014363	77014364	rs1433527891	0.70497	4
chr18	77014364	77014365	rs888493042	0.70497	4
