# Supplementary material for: Decoding the genetic basis of demyelination: Prediction of potential pathogenic coding and regulatory noncoding MBP SNPs in multiple sclerosis
Source: PLoS One. 2026 May 21;21(5):e0347598. doi: 10.1371/journal.pone.0347598 (PMC13193510; doi:10.1371/journal.pone.0347598)
Supplement: S3.9 Table — Regulatory scores for MBP 3′ UTR SNPs (SNP 789–884). (XLSX) [file pone.0347598.s011.xlsx]

## Sheet: ورقة1
chrom	start	end	rsids	probability	ranking
chr18	77014371	77014372	rs764278427	0.60906	4
chr18	77014375	77014376	rs1164563680	0.60906	4
chr18	77014378	77014379	rs1406509329	0.60906	4
chr18	77014384	77014385	rs1340424838	0.60906	4
chr18	77014388	77014389	rs1015875087	0.70497	4
chr18	77014390	77014391	rs895377488	0.70497	4
chr18	77014393	77014394	rs754116665	0.72333	2b
chr18	77014396	77014397	rs1184221198	0.64083	2b
chr18	77014403	77014404	rs567818285	0.70497	4
chr18	77014404	77014405	rs1347395064	0.70497	4
chr18	77014406	77014407	rs1046569470	0.70497	4
chr18	77014412	77014413	rs954158838	0.70497	4
chr18	77014429	77014430	rs902604913	0.70497	4
chr18	77014434	77014435	rs914957705	0.70497	4
chr18	77014442	77014443	rs1247008779	0.60906	4
chr18	77014443	77014444	rs1341663317	0.60906	4
chr18	77014444	77014445	rs536430256	0.60906	4
chr18	77014445	77014446	rs866168201	0.60906	4
chr18	77014447	77014448	rs879922057	0.60906	4
chr18	77014448	77014449	rs1293442057	0.60906	4
chr18	77014450	77014451	rs1195187702	0.60906	4
chr18	77014452	77014453	rs945092399	0.8288	2b
chr18	77014460	77014461	rs978176966	0.64591	2b
chr18	77014467	77014468	rs1245986112	0.42482	2b
chr18	77014469	77014470	rs999609731	0.70497	4
chr18	77014470	77014471	rs1053822823	0.70497	4
chr18	77014472	77014473	rs939268477	0.70497	4
chr18	77014473	77014474	rs1054933003	0.70497	4
chr18	77014474	77014475	rs1173877704	0.70497	4
chr18	77014475	77014476	rs1396575994	0.70497	4
chr18	77014479	77014480	rs1464216777	0.60906	4
chr18	77014482	77014483	rs893778529	0.60906	4
chr18	77014485	77014486	rs112651420	0.60906	4
chr18	77014486	77014487	rs558256407	0.60906	4
chr18	77014492	77014493	rs539344753	0.60906	4
chr18	77014496	77014497	rs954614225	0.60906	4
chr18	77014498	77014499	rs746326298	0.60906	4
chr18	77014499	77014500	rs888514044	0.60906	4
chr18	77014501	77014502	rs558954021	0.60906	4
chr18	77014502	77014503	rs1323075863	0.60906	4
chr18	77014505	77014506	rs1222232993	0.60906	4
chr18	77014515	77014516	rs1363477562	0.60906	4
chr18	77014526	77014527	rs961803471	0.60906	4
chr18	77014530	77014531	rs973112898	0.66759	2b
chr18	77014531	77014532	rs1568289775	0.55744	2b
chr18	77014535	77014536	rs1304609808	0.49614	2b
chr18	77014540	77014541	rs4494640	0.56945	2b
chr18	77014542	77014543	rs535095829	0.60906	4
chr18	77014543	77014544	rs958634426	0.60906	4
chr18	77014547	77014548	rs1296092595	0.60906	4
chr18	77014559	77014560	rs1568289796	0.7614	2b
chr18	77014560	77014561	rs1231300882	0.7614	2b
chr18	77014563	77014564	rs998445306	0.39582	2b
chr18	77014564	77014565	rs1255518643	0.70497	4
chr18	77014569	77014570	rs991142810	0.34995	2b
chr18	77014579	77014580	rs780423229	0.76502	2b
chr18	77014582	77014583	rs949625940	0.90289	2b
chr18	77014588	77014589	rs989635594	0.90289	2b
chr18	77014589	77014590	rs1179171802	0.63331	2b
chr18	77014601	77014602	rs1046641818	0.70497	4
chr18	77014615	77014616	rs924099694	0.60906	4
chr18	77014617	77014618	rs1022433763	0.60906	4
chr18	77014625	77014626	rs1255509102	0.60906	4
chr18	77014631	77014632	rs1201806135	0.60906	4
chr18	77014634	77014635	rs1326347860	0.60906	4
chr18	77014635	77014636	rs1264293983	0.60906	4
chr18	77014640	77014641	rs935432705	0.60906	4
chr18	77014646	77014647	rs1228239314	0.60906	4
chr18	77014647	77014648	rs1334361447	0.60906	4
chr18	77014649	77014650	rs966881235	0.60906	4
chr18	77014650	77014651	rs1269172447	0.60906	4
chr18	77014654	77014655	rs1392796899	0.60906	4
chr18	77014661	77014662	rs186857565	0.60906	4
chr18	77014666	77014667	rs574907838	0.70497	4
chr18	77014683	77014684	rs893860498	0.70497	4
chr18	77014691	77014692	rs9959403	0.82852	2b
chr18	77014699	77014700	rs1454833093	0.56046	2b
chr18	77014705	77014706	rs939014603	0.60906	4
chr18	77014707	77014708	rs1408284095	0.60906	4
chr18	77014717	77014718	rs1050408404	0.8288	2b
chr18	77014718	77014719	rs1452882962	0.33771	2b
chr18	77014720	77014721	rs1568289959	0.55744	2b
chr18	77014730	77014731	rs990738220	0.60906	4
chr18	77014733	77014734	rs890406621	0.70497	4
chr18	77014738	77014739	rs148001344	0.70497	4
chr18	77014742	77014743	rs576679075	0.70497	4
chr18	77014745	77014746	rs376335561	0.68464	3a
chr18	77014746	77014747	rs1385329508	0.68464	3a
chr18	77014748	77014749	rs1208665341	0.82517	3a
chr18	77014749	77014750	rs1300774325	0.60906	4
chr18	77014750	77014751	rs866068833	0.60906	4
chr18	77014755	77014756	rs8083543	0.60906	4
chr18	77014757	77014758	rs772998874	0.60906	4
chr18	77014758	77014759	rs1286515250	0.60906	4
chr18	77014768	77014769	rs1027830800	0.82144	2b
chr18	77014773	77014774	rs940102614	0.76026	2b
