# Supplementary material for: Decoding the genetic basis of demyelination: Prediction of potential pathogenic coding and regulatory noncoding MBP SNPs in multiple sclerosis
Source: PLoS One. 2026 May 21;21(5):e0347598. doi: 10.1371/journal.pone.0347598 (PMC13193510; doi:10.1371/journal.pone.0347598)
Supplement: S3.10 Table — Regulatory scores for MBP 3′ UTR SNPs (SNP 885–971). (XLSX) [file pone.0347598.s012.xlsx]

## Sheet: ورقة1
chrom	start	end	rsids	probability	ranking
chr18	77014787	77014788	rs1328455163	0.82852	2b
chr18	77014788	77014789	rs958448579	0.82852	2b
chr18	77014790	77014791	rs1568290074	0.82852	2b
chr18	77014791	77014792	rs1290451642	0.82852	2b
chr18	77014792	77014793	rs1214211616	0.39582	2b
chr18	77014807	77014808	rs991568407	0.60906	4
chr18	77014810	77014811	rs1267019528	0.60906	4
chr18	77014817	77014818	rs901203221	0.60906	4
chr18	77014818	77014819	rs1446612597	0.60906	4
chr18	77014827	77014828	rs1385967707	0.70497	4
chr18	77014830	77014831	rs548196209	0.70497	4
chr18	77014834	77014835	rs1487350779	0.70497	4
chr18	77014836	77014837	rs1208876018	0.60906	4
chr18	77014838	77014839	rs1445815692	0.60906	4
chr18	77014863	77014864	rs1250878697	0.58955	5
chr18	77014871	77014872	rs1473363337	0.58955	5
chr18	77014873	77014874	rs561618728	0.58955	5
chr18	77014874	77014875	rs1289959731	0.58955	5
chr18	77014875	77014876	rs1243334286	0.58955	5
chr18	77014876	77014877	rs1361088462	0.58955	5
chr18	77014892	77014893	rs982349334	0.58955	5
chr18	77014895	77014896	rs924164883	0.58955	5
chr18	77014903	77014904	rs1324663216	0.58955	5
chr18	77014911	77014912	rs1297637600	0.7075	5
chr18	77014919	77014920	rs370872500	0.58955	5
chr18	77014933	77014934	rs1426825950	0.73375	5
chr18	77014938	77014939	rs1366394250	0.83183	5
chr18	77014945	77014946	rs1167458975	0.18412	7
chr18	77014947	77014948	rs189656783	0.18412	7
chr18	77014950	77014951	rs1375354597	0.18412	7
chr18	77014966	77014967	rs915311571	0.49716	6
chr18	77014975	77014976	rs1194521835	0	6
chr18	77014976	77014977	rs1034775657	0.2909	6
chr18	77014980	77014981	rs932081330	0.67105	6
chr18	77014984	77014985	rs1267236223	0.55602	6
chr18	77014989	77014990	rs181062822	0.18412	7
chr18	77014993	77014994	rs990431198	0.18412	7
chr18	77015002	77015003	rs916216959	0.42214	6
chr18	77015004	77015005	rs1271374965	0.34523	6
chr18	77015006	77015007	rs1228098662	0.48581	6
chr18	77015011	77015012	rs951980214	0.47023	6
chr18	77015013	77015014	rs141646568	0.93069	6
chr18	77015028	77015029	rs944649151	0.51723	6
chr18	77015039	77015040	rs1036256717	0.18412	7
chr18	77015043	77015044	rs1233838734	0.18412	7
chr18	77015047	77015048	rs897719356	0.18412	7
chr18	77015049	77015050	rs1314699417	0.18412	7
chr18	77015054	77015055	rs994638356	0.18412	7
chr18	77015067	77015068	rs1027451090	0.18412	7
chr18	77015070	77015071	rs1328429172	0.18412	7
chr18	77015076	77015077	rs552928047	0.18412	7
chr18	77015077	77015078	rs1319850161	0.18412	7
chr18	77015080	77015081	rs1408358061	0.18412	7
chr18	77015089	77015090	rs1243873009	0.18412	7
chr18	77015092	77015093	rs1251654837	0.18412	7
chr18	77015109	77015110	rs940526709	0.18412	7
chr18	77015114	77015115	rs1202101111	0.62726	6
chr18	77015116	77015117	rs1037561708	0.4372	6
chr18	77015125	77015126	rs1232601988	0.5804	6
chr18	77015133	77015134	rs894257330	0.13454	5
chr18	77015135	77015136	rs1180667525	0.13454	5
chr18	77015139	77015140	rs1435667763	0.13454	5
chr18	77015154	77015155	rs1274542359	0.58729	2b
chr18	77015155	77015156	rs566407471	0.34744	2b
chr18	77015156	77015157	rs1024421183	0.48622	3a
chr18	77015165	77015166	rs1261164622	0.60906	4
chr18	77015170	77015171	rs767328160	0.60906	4
chr18	77015178	77015179	rs1250451458	0.60906	4
chr18	77015199	77015200	rs934035540	0.81241	2b
chr18	77015207	77015208	rs185098399	0.44535	3a
chr18	77015239	77015240	rs1440318193	0.60906	4
chr18	77015241	77015242	rs1485678125	0.60906	4
chr18	77015242	77015243	rs1049776014	0.60906	4
chr18	77015247	77015248	rs1404605611	0.60906	4
chr18	77015253	77015254	rs1179221936	0.60906	4
chr18	77015257	77015258	rs1416667514	0.60906	4
chr18	77015258	77015259	rs977054404	0.60906	4
chr18	77015260	77015261	rs1157154566	0.60906	4
chr18	77015261	77015262	rs1031265141	0.60906	4
chr18	77015267	77015268	rs956900760	0.82852	2b
chr18	77015269	77015270	rs1011171097	0.82852	2b
chr18	77015275	77015276	rs1391136472	1	2b
chr18	77015277	77015278	rs1431893727	0.6749	2b
chr18	77015279	77015280	rs1370034055	0.60906	4
chr18	77015280	77015281	rs1415546023	0.60906	4
chr18	77015281	77015282	rs1555713857	0.60906	4
chr18	77015284	77015285	rs1304647166	0.60906	4
