# Supplementary material for: Decoding the genetic basis of demyelination: Prediction of potential pathogenic coding and regulatory noncoding MBP SNPs in multiple sclerosis
Source: PLoS One. 2026 May 21;21(5):e0347598. doi: 10.1371/journal.pone.0347598 (PMC13193510; doi:10.1371/journal.pone.0347598)
Supplement: S3.11 Table — Regulatory scores for MBP 3′ UTR SNPs (SNP 972–1065). (XLSX) [file pone.0347598.s013.xlsx]

## Sheet: ورقة1
chrom	start	end	rsids	probability	ranking
chr18	77015303	77015304	rs574639249	0.44535	3a
chr18	77015314	77015315	rs1283331709	0.60906	4
chr18	77015331	77015332	rs1221825568	0.68464	3a
chr18	77015332	77015333	rs189708233	0.68464	3a
chr18	77015334	77015335	rs999682815	0.82517	3a
chr18	77015336	77015337	rs376586590	0.60906	4
chr18	77015347	77015348	rs1245419465	1	2a
chr18	77015349	77015350	rs1035210348	1	2a
chr18	77015351	77015352	rs760449545	0.63094	2a
chr18	77015357	77015358	rs960455455	0.89367	2b
chr18	77015358	77015359	rs1345084941	0.82679	2b
chr18	77015361	77015362	rs1011925455	0.84289	2b
chr18	77015363	77015364	rs763942713	0.82852	2b
chr18	77015367	77015368	rs932086574	0.72519	2b
chr18	77015368	77015369	rs986212928	0.77783	2b
chr18	77015369	77015370	rs1443570185	0.60906	4
chr18	77015372	77015373	rs1382878067	0.60906	4
chr18	77015374	77015375	rs1225740119	0.60906	4
chr18	77015375	77015376	rs753991881	0.60906	4
chr18	77015377	77015378	rs1273377373	0.60906	4
chr18	77015383	77015384	rs1213450971	0.60906	4
chr18	77015384	77015385	rs1448512120	0.60906	4
chr18	77015385	77015386	rs944724419	0.60906	4
chr18	77015387	77015388	rs1348145386	0.60906	4
chr18	77015396	77015397	rs1222056773	0.60906	4
chr18	77015413	77015414	rs1357506549	0.60906	4
chr18	77015417	77015418	rs1568290777	0.60906	4
chr18	77015420	77015421	rs568457112	0.60906	4
chr18	77015428	77015429	rs147137062	0.60906	4
chr18	77015441	77015442	rs1568290794	0.8368	2b
chr18	77015446	77015447	rs907781333	0.64249	2b
chr18	77015450	77015451	rs556836957	0.60906	4
chr18	77015451	77015452	rs576640710	0.60906	4
chr18	77015459	77015460	rs897750381	0.60906	4
chr18	77015461	77015462	rs1346171064	0.60906	4
chr18	77015462	77015463	rs1235219702	0.60906	4
chr18	77015465	77015466	rs545664087	0.60906	4
chr18	77015466	77015467	rs930561371	0.60906	4
chr18	77015474	77015475	rs1482585392	0.70497	4
chr18	77015479	77015480	rs1423640231	0.70497	4
chr18	77015483	77015484	rs1049403697	0.70497	4
chr18	77015484	77015485	rs894297710	0.70497	4
chr18	77015505	77015506	rs552826249	0.60906	4
chr18	77015506	77015507	rs1418794299	0.60906	4
chr18	77015508	77015509	rs572836342	0.60906	4
chr18	77015511	77015512	rs541458492	0.60906	4
chr18	77015531	77015532	rs1476325519	0.60906	4
chr18	77015532	77015533	rs183398239	0.60906	4
chr18	77015544	77015545	rs1489935344	0.60906	4
chr18	77015546	77015547	rs7236968	0.8288	2b
chr18	77015548	77015549	rs187100049	0.59421	2b
chr18	77015561	77015562	rs140658405	0.60906	4
chr18	77015580	77015581	rs1277855062	0.60906	4
chr18	77015582	77015583	rs530584412	0.60906	4
chr18	77015592	77015593	rs551874335	0.44955	3a
chr18	77015593	77015594	rs1031337288	0.58328	3a
chr18	77015598	77015599	rs1403464347	0.60906	4
chr18	77015606	77015607	rs1372621502	0.60906	4
chr18	77015614	77015615	rs1178378087	0.60906	4
chr18	77015624	77015625	rs142844021	0.75124	2b
chr18	77015628	77015629	rs1465506003	0.01267	2b
chr18	77015629	77015630	rs989735742	0.73843	2b
chr18	77015630	77015631	rs1353441821	0.63769	2b
chr18	77015631	77015632	rs1167655789	0.51348	2b
chr18	77015635	77015636	rs1411634760	0.76041	2b
chr18	77015638	77015639	rs946737766	0.60906	4
chr18	77015639	77015640	rs1321073598	0.60906	4
chr18	77015640	77015641	rs1198497463	0.60906	4
chr18	77015651	77015652	rs1044394315	0.13454	5
chr18	77015652	77015653	rs1270696968	0.13454	5
chr18	77015654	77015655	rs1192010270	0.13454	5
chr18	77015660	77015661	rs1480401626	0.13454	5
chr18	77015661	77015662	rs7232502	0.13454	5
chr18	77015662	77015663	rs1206678005	0.13454	5
chr18	77015674	77015675	rs12959006	0.055	5
chr18	77015675	77015676	rs192162300	0	5
chr18	77015682	77015683	rs1371342594	0.13454	5
chr18	77015683	77015684	rs986676494	0.13454	5
chr18	77015694	77015695	rs1275931382	0	5
chr18	77015695	77015696	rs1056575271	0.01	5
chr18	77015699	77015700	rs1326106432	0	5
chr18	77015704	77015705	rs183485580	0.13454	5
chr18	77015707	77015708	rs1387028877	0.13454	5
chr18	77015714	77015715	rs944753966	0.56066	5
chr18	77015715	77015716	rs1210038173	0.02831	5
chr18	77015719	77015720	rs1296000124	0.02831	5
chr18	77015725	77015726	rs972078930	0.45857	5
chr18	77015726	77015727	rs117335468	0.00143	5
chr18	77015739	77015740	rs867433691	0.13454	5
chr18	77015740	77015741	rs1175625409	0.23589	5
chr18	77015741	77015742	rs1187121257	0.23589	5
chr18	77015742	77015743	rs62105705	0.19549	1f
chr18	77015743	77015744	rs1005866452	0.23589	5
chr18	77015745	77015746	rs1015283322	0.23589	5
