# Supplementary material for: Decoding the genetic basis of demyelination: Prediction of potential pathogenic coding and regulatory noncoding MBP SNPs in multiple sclerosis
Source: PLoS One. 2026 May 21;21(5):e0347598. doi: 10.1371/journal.pone.0347598 (PMC13193510; doi:10.1371/journal.pone.0347598)
Supplement: S3.12 Table — Regulatory scores for MBP 3′ UTR SNPs (SNP 1066–1155). (XLSX) [file pone.0347598.s014.xlsx]

## Sheet: ورقة1
chrom	start	end	rsids	probability	ranking
chr18	77015750	77015751	rs147406960	0.13454	5
chr18	77015751	77015752	rs1406034208	0.13454	5
chr18	77015760	77015761	rs1179079410	0.01	5
chr18	77015763	77015764	rs536166384	0.6995	5
chr18	77015781	77015782	rs1242539093	0.13454	5
chr18	77015784	77015785	rs1193090337	0.13454	5
chr18	77015789	77015790	rs1423173918	0.13454	5
chr18	77015793	77015794	rs1432594972	0.13454	5
chr18	77015794	77015795	rs118032229	0.13454	5
chr18	77015803	77015804	rs1390814981	0.005	5
chr18	77015808	77015809	rs1238757107	0.13454	5
chr18	77015821	77015822	rs906988243	0.13454	5
chr18	77015827	77015828	rs998595550	0.13454	5
chr18	77015828	77015829	rs781703731	0.13454	5
chr18	77015840	77015841	rs1350211814	0.13454	5
chr18	77015843	77015844	rs569496406	0.13454	5
chr18	77015854	77015855	rs911294018	0.60906	4
chr18	77015855	77015856	rs770523788	0.60906	4
chr18	77015859	77015860	rs1452770094	0.60906	4
chr18	77015861	77015862	rs539232882	0.60906	4
chr18	77015862	77015863	rs745349296	0.60906	4
chr18	77015871	77015872	rs552795703	0.60906	4
chr18	77015873	77015874	rs1384707730	0.60906	4
chr18	77015875	77015876	rs1366466005	0.60906	4
chr18	77015883	77015884	rs1181800158	0.60906	4
chr18	77015902	77015903	rs1022559632	0.60906	4
chr18	77015904	77015905	rs573008158	0.60906	4
chr18	77015905	77015906	rs946738421	0.60906	4
chr18	77015909	77015910	rs1204987036	0.60906	4
chr18	77015918	77015919	rs376158605	0.60906	4
chr18	77015930	77015931	rs1207346783	0.70497	4
chr18	77015933	77015934	rs75064842	0.70497	4
chr18	77015938	77015939	rs1313789926	0.70497	4
chr18	77015948	77015949	rs1243108074	0.72519	2b
chr18	77015952	77015953	rs1342254304	0.82852	2b
chr18	77015968	77015969	rs1019068591	0.60906	4
chr18	77015973	77015974	rs517525	0.85505	3a
chr18	77015977	77015978	rs1381510809	0.60906	4
chr18	77015980	77015981	rs368213302	0.64776	2b
chr18	77015984	77015985	rs543897089	0.99513	2b
chr18	77015987	77015988	rs972111800	0.73843	2b
chr18	77015990	77015991	rs1420588329	0.70497	4
chr18	77015993	77015994	rs564156465	0.70497	4
chr18	77015996	77015997	rs188499304	0.70497	4
chr18	77015997	77015998	rs952098982	0.70497	4
chr18	77016006	77016007	rs896692218	0.76026	2b
chr18	77016008	77016009	rs192712056	0.82541	2b
chr18	77016011	77016012	rs1193118323	0.60906	4
chr18	77016012	77016013	rs985160343	0.60906	4
chr18	77016016	77016017	rs867466458	0.60906	4
chr18	77016025	77016026	rs182667708	0.60906	4
chr18	77016026	77016027	rs558319819	0.60906	4
chr18	77016034	77016035	rs1194799369	0.60906	4
chr18	77016035	77016036	rs866278919	0.60906	4
chr18	77016039	77016040	rs186944442	0.60906	4
chr18	77016041	77016042	rs1414234521	0.60906	4
chr18	77016057	77016058	rs1219702233	0.60906	4
chr18	77016062	77016063	rs1471587223	0.60906	4
chr18	77016069	77016070	rs1158266380	0.70497	4
chr18	77016077	77016078	rs1045624412	0.70497	4
chr18	77016091	77016092	rs760608937	0.23589	5
chr18	77016092	77016093	rs1044814837	0.23589	5
chr18	77016094	77016095	rs139627934	0.23589	5
chr18	77016103	77016104	rs568334122	0.13454	5
chr18	77016108	77016109	rs1014595353	0.44714	5
chr18	77016113	77016114	rs1301534776	0.23589	5
chr18	77016133	77016134	rs1407237265	0.13454	5
chr18	77016135	77016136	rs892847931	0.13454	5
chr18	77016143	77016144	rs997476656	0.13454	5
chr18	77016145	77016146	rs763343509	0.13454	5
chr18	77016146	77016147	rs530912021	0.13454	5
chr18	77016148	77016149	rs1192318422	0.13454	5
chr18	77016151	77016152	rs1476566407	0.13454	5
chr18	77016152	77016153	rs1172700290	0.32564	5
chr18	77016165	77016166	rs896317149	0.01	5
chr18	77016167	77016168	rs1227107578	0.191	5
chr18	77016178	77016179	rs1568291634	0.3675	5
chr18	77016179	77016180	rs550595692	0	5
chr18	77016182	77016183	rs191370980	0.29483	5
chr18	77016183	77016184	rs1230442214	0	5
chr18	77016184	77016185	rs570046380	0.23589	5
chr18	77016186	77016187	rs1288136923	0.23589	5
chr18	77016188	77016189	rs1568291658	0.23589	5
chr18	77016191	77016192	rs1451287393	0.23589	5
chr18	77016196	77016197	rs1008217854	0.23589	5
chr18	77016197	77016198	rs1328329582	0.23589	5
chr18	77016214	77016215	rs1019102188	0.13454	5
chr18	77016215	77016216	rs1482080626	0.13454	5
chr18	77016222	77016223	rs968176939	0.35991	5
chr18	77016228	77016229	rs185027956	0.01	5
