# Supplementary material for: Decoding the genetic basis of demyelination: Prediction of potential pathogenic coding and regulatory noncoding MBP SNPs in multiple sclerosis
Source: PLoS One. 2026 May 21;21(5):e0347598. doi: 10.1371/journal.pone.0347598 (PMC13193510; doi:10.1371/journal.pone.0347598)
Supplement: S3.13 Table — Regulatory scores for MBP 3′ UTR SNPs (SNP 1156–1236). (XLSX) [file pone.0347598.s015.xlsx]

## Sheet: ورقة1
chrom	start	end	rsids	probability	ranking
chr18	77016233	77016234	rs1469683791	0	5
chr18	77016235	77016236	rs149804561	0.74944	5
chr18	77016244	77016245	rs993604141	0	5
chr18	77016251	77016252	rs1478827826	0.20233	5
chr18	77016252	77016253	rs1026372416	0.20233	5
chr18	77016262	77016263	rs1568291708	0.13454	5
chr18	77016277	77016278	rs1180558765	0.20655	5
chr18	77016278	77016279	rs1456076513	0.07931	5
chr18	77016280	77016281	rs1568291717	0	5
chr18	77016283	77016284	rs58981767	0.28515	5
chr18	77016285	77016286	rs776430429	0.0275	5
chr18	77016289	77016290	rs190475381	0.9223	5
chr18	77016291	77016292	rs1170036181	0.13454	5
chr18	77016292	77016293	rs948250649	0.13454	5
chr18	77016306	77016307	rs535360055	0.00273	5
chr18	77016311	77016312	rs555478468	0.13454	5
chr18	77016312	77016313	rs1368172052	0.13454	5
chr18	77016316	77016317	rs1452585332	0.13454	5
chr18	77016319	77016320	rs1336625304	0.13454	5
chr18	77016324	77016325	rs981338185	0.13454	5
chr18	77016325	77016326	rs367737397	0.13454	5
chr18	77016334	77016335	rs1437385246	0.01	5
chr18	77016351	77016352	rs934493082	0.13454	5
chr18	77016353	77016354	rs1443989794	0.13454	5
chr18	77016354	77016355	rs1235649945	0.13454	5
chr18	77016361	77016362	rs988609885	0.13454	5
chr18	77016362	77016363	rs575485767	0.13454	5
chr18	77016370	77016371	rs145777013	0.13454	5
chr18	77016371	77016372	rs1283223584	0.13454	5
chr18	77016374	77016375	rs1049440416	0.13454	5
chr18	77016375	77016376	rs1214746141	0.13454	5
chr18	77016382	77016383	rs148530136	0.13454	5
chr18	77016383	77016384	rs897529016	0.13454	5
chr18	77016387	77016388	rs1245307509	0.13454	5
chr18	77016390	77016391	rs1377719157	0.13454	5
chr18	77016393	77016394	rs762288496	0.13454	5
chr18	77016394	77016395	rs112039188	0.13454	5
chr18	77016399	77016400	rs1449329407	0.13454	5
chr18	77016409	77016410	rs1326237403	0.13454	5
chr18	77016412	77016413	rs1316634778	0.13454	5
chr18	77016413	77016414	rs1276952803	0.13454	5
chr18	77016417	77016418	rs1340287851	0.15146	5
chr18	77016423	77016424	rs1051713538	0.13454	5
chr18	77016425	77016426	rs1040624782	0.60906	4
chr18	77016441	77016442	rs1021459202	0.70497	4
chr18	77016452	77016453	rs902077261	0.60906	4
chr18	77016453	77016454	rs767219193	0.60906	4
chr18	77016456	77016457	rs1241337303	0.60906	4
chr18	77016458	77016459	rs993627043	0.60906	4
chr18	77016461	77016462	rs1191196519	0.60906	4
chr18	77016471	77016472	rs1185270534	0.60906	4
chr18	77016475	77016476	rs1489420842	0.60906	4
chr18	77016476	77016477	rs1236697842	0.60906	4
chr18	77016480	77016481	rs1221942183	0.60906	4
chr18	77016484	77016485	rs1320015722	0.60906	4
chr18	77016488	77016489	rs540342099	0.60906	4
chr18	77016489	77016490	rs887901626	0.60906	4
chr18	77016491	77016492	rs1276758886	0.60906	4
chr18	77016504	77016505	rs1327036908	0.60906	4
chr18	77016511	77016512	rs1342058365	0.60906	4
chr18	77016516	77016517	rs1298433928	0.60906	4
chr18	77016517	77016518	rs1006702174	0.60906	4
chr18	77016519	77016520	rs762925515	0.60906	4
chr18	77016523	77016524	rs1347629974	0.60906	4
chr18	77016527	77016528	rs992106718	0.60906	4
chr18	77016533	77016534	rs1190273550	0.70497	4
chr18	77016538	77016539	rs372073929	0.70497	4
chr18	77016539	77016540	rs970481183	0.70497	4
chr18	77016542	77016543	rs573407910	0.70497	4
chr18	77016543	77016544	rs981412187	0.70497	4
chr18	77016545	77016546	rs1035614694	0.60906	4
chr18	77016547	77016548	rs955903341	0.60906	4
chr18	77016549	77016550	rs988683332	0.60906	4
chr18	77016578	77016579	rs1307485015	0.60906	4
chr18	77016591	77016592	rs142836347	0.7614	2b
chr18	77016592	77016593	rs914384017	0.406	2b
chr18	77016602	77016603	rs541736537	0.7614	2b
chr18	77016604	77016605	rs985597326	0.68144	2b
chr18	77016605	77016606	rs562391222	0.72519	2b
chr18	77016607	77016608	rs766574375	0.8153	2b
chr18	77016612	77016613	rs117900820	0.60906	4
