# Supplementary material for: Decoding the genetic basis of demyelination: Prediction of potential pathogenic coding and regulatory noncoding MBP SNPs in multiple sclerosis
Source: PLoS One. 2026 May 21;21(5):e0347598. doi: 10.1371/journal.pone.0347598 (PMC13193510; doi:10.1371/journal.pone.0347598)
Supplement: S3.14 Table — Regulatory scores for MBP 3′UTR SNPs (SNP 1237–1286). (XLSX) [file pone.0347598.s016.xlsx]

## Sheet: ورقة1
chrom	start	end	rsids	probability	ranking
chr18	77016619	77016620	rs943722500	0.60906	4
chr18	77016624	77016625	rs1040656030	0.99917	3a
chr18	77016626	77016627	rs902141142	0.63048	3a
chr18	77016630	77016631	rs1036139563	0.60906	4
chr18	77016631	77016632	rs1436363069	0.60906	4
chr18	77016632	77016633	rs929550168	0.60906	4
chr18	77016639	77016640	rs918990876	0.60906	4
chr18	77016645	77016646	rs1300243875	0.60906	4
chr18	77016646	77016647	rs1047919840	0.60906	4
chr18	77016652	77016653	rs550514150	0.60906	4
chr18	77016654	77016655	rs1191915476	0.60906	4
chr18	77016659	77016660	rs1256687968	0.60906	4
chr18	77016666	77016667	rs1201095147	0.72923	3a
chr18	77016670	77016671	rs1051448957	0.47482	3a
chr18	77016673	77016674	rs1262954838	0.60906	4
chr18	77016677	77016678	rs748451805	0.60906	4
chr18	77016678	77016679	rs564149360	0.60906	4
chr18	77016690	77016691	rs1043356111	0.70497	4
chr18	77016692	77016693	rs533217895	0.70497	4
chr18	77016698	77016699	rs1302947904	0.70497	4
chr18	77016700	77016701	rs1002877330	0.60906	4
chr18	77016704	77016705	rs575124634	0.60906	4
chr18	77016706	77016707	rs755862624	0.60906	4
chr18	77016708	77016709	rs989122046	0.60906	4
chr18	77016711	77016712	rs1400921004	0.60906	4
chr18	77016712	77016713	rs1210408186	0.60906	4
chr18	77016714	77016715	rs193219722	0.60906	4
chr18	77016732	77016733	rs1568292193	0.60906	4
chr18	77016733	77016734	rs1302110615	0.60906	4
chr18	77016736	77016737	rs1464355410	0.60906	4
chr18	77016737	77016738	rs999075478	0.60906	4
chr18	77016746	77016747	rs545578102	0.60906	4
chr18	77016754	77016755	rs753440518	0.70497	4
chr18	77016760	77016761	rs1568292226	0.83617	2b
chr18	77016761	77016762	rs368665621	0.1879	3a
chr18	77016770	77016771	rs777449273	0.60906	4
chr18	77016771	77016772	rs1180553910	0.60906	4
chr18	77016772	77016773	rs1031113595	0.60906	4
chr18	77016773	77016774	rs1378996110	0.60906	4
chr18	77016781	77016782	rs200137627	0.60906	4
chr18	77016782	77016783	rs1568292262	0.60906	4
chr18	77016783	77016784	rs1394103236	0.60906	4
chr18	77016789	77016790	rs746461097	0.70377	2b
chr18	77016794	77016795	rs1021483860	0.7614	2b
chr18	77016795	77016796	rs1484451713	0.091	2b
chr18	77016803	77016804	rs968976639	0.70497	4
chr18	77016806	77016807	rs528177995	0.70497	4
chr18	77016808	77016809	rs1316796567	0.70497	4
chr18	77016810	77016811	rs1256908341	0.60906	4
chr18	77016811	77016812	rs535620441	0.60906	4
