# Supplementary material for: Decoding the genetic basis of demyelination: Prediction of potential pathogenic coding and regulatory noncoding MBP SNPs in multiple sclerosis
Source: PLoS One. 2026 May 21;21(5):e0347598. doi: 10.1371/journal.pone.0347598 (PMC13193510; doi:10.1371/journal.pone.0347598)
Supplement: S4 Table — Predicted effects of SNPs on miRNA binding sites. (XLSX) [file pone.0347598.s017.xlsx]

## Sheet: ورقة1
Location	dbSNP ID	Ancestral	Allele	miR ID	Conservation	miRSite	Function	context+
		Allele					Class	score change
74724799	rs140590290	T	T	hsa-miR-142-5p	5	tggCTTTATAtat	D	-0.057
				hsa-miR-340-5p	5	tggCTTTATAtat	D	-0.071
				hsa-miR-410-3p	8	tggctTTATATAt	D	0.008
				hsa-miR-5011-5p	10	tggcttTATATAT	D	-0.115
				hsa-miR-5590-3p	5	tggCTTTATAtat	D	-0.04
74724994	rs112470302	T	T	hsa-miR-140-3p	3	tccttCTGTGGTc	D	-0.156
			C	hsa-miR-4533	3	TCCTTCCgtggtc	C	-0.073
				hsa-miR-6125	3	tCCTTCCGtggtc	C	-0.225
74725030	rs192844736	C	C	hsa-miR-6755-5p	2	aggCTACCCTggc	D	-0.113
74725096	rs76872033	T	T	hsa-miR-371a-5p	4	tacctTTTGAGAt	D	-0.013
				hsa-miR-371b-5p	4	taccTTTTGAGAt	D	-0.07
				hsa-miR-372-5p	4	tacctTTTGAGAt	D	-0.01
				hsa-miR-373-5p	4	taccTTTTGAGAt	D	-0.081
				hsa-miR-548m	2	TACCTTTtgagat	D	-0.148
				hsa-miR-616-5p	4	taccTTTTGAGAt	D	-0.081
			C	hsa-miR-4330	4	tacctTCTGAGAt	C	-0.099
74725166	rs2282557	G	G	hsa-miR-3926	4	gaTTTGGCCAcag	D	-0.285
				hsa-miR-548s	4	gatTTGGCCAcag	D	-0.178
			A	hsa-miR-4762-5p	4	GATTTGAccacag	C	-0.081
74725196	rs144451854	A	A	hsa-miR-1238-5p	2	ccagCCACTCAgt	D	-0.142
				hsa-miR-3652	2	CCAGCCActcagt	D	-0.162
				hsa-miR-4430	2	CCAGCCActcagt	D	-0.162
				hsa-miR-4481	2	ccagCCACTCAgt	D	-0.107
				hsa-miR-4505	2	CCAGCCActcagt	D	-0.121
				hsa-miR-4745-5p	2	ccagCCACTCAgt	D	-0.097
				hsa-miR-4758-5p	2	ccagCCACTCAgt	D	-0.123
				hsa-miR-5787	2	CCAGCCActcagt	D	-0.107
				hsa-miR-6842-3p	2	CCAGCCActcagt	D	-0.191
74725306	rs60084519	G	G	hsa-miR-1973	2	caGCACGGAaggc	D	-0.188
				hsa-miR-4297	2	cagcacGGAAGGC	D	-0.196
				hsa-miR-5581-5p	2	cagcacGGAAGGC	D	-0.153
			A	hsa-miR-1237-3p	2	cagcaCAGAAGGc	C	-0.086
				hsa-miR-3182	2	cagcACAGAAGgc	C	0.021
				hsa-miR-5008-3p	2	cAGCACAGAaggc	C	-0.176
				hsa-miR-6737-3p	2	cAGCACAGAaggc	C	-0.197
				hsa-miR-6889-3p	2	caGCACAGAaggc	C	-0.083
				hsa-miR-7157-3p	2	cAGCACAGAaggc	C	-0.197
74725432	rs1059474	A	A	hsa-miR-4307	2	ttAAACATAtttt	D	0.014
			G	hsa-miR-6082	2	ttaaACGTATTtt	C	-0.233
74725575	rs79009104	G	G	hsa-miR-4724-5p	3	caTTCAGTAtgac	D	0.014
			A	hsa-miR-1279	2	cattCAATATGAc	C	-0.036
74725604	rs142303597	C	C	hsa-miR-1253	2	cctgcTCTTCTCA	D	-0.066
				hsa-miR-2278	2	cCTGCTCTtctca	D	-0.097
				hsa-miR-5197-3p	2	cctgCTCTTCTca	D	-0.013
				hsa-miR-6770-5p	2	cctgctCTTCTCA	D	0.007
			A	hsa-miR-4690-5p	2	CCTGCTAttctca	C	-0.122
				hsa-miR-580-3p	2	cctgctATTCTCA	C	-0.011
				hsa-miR-6165	2	CCTGCTAttctca	C	-0.11
				hsa-miR-6510-5p	2	CCTGCTAttctca	C	-0.112
74725645	rs151251948	A	A	hsa-miR-3121-3p	2	ttgTCTATTTttc	D	0.026
74725712	rs183828738	C	C	hsa-miR-1296-3p	2	gtaCCCCACTtct	D	-0.118
				hsa-miR-4795-5p	2	gtaccCCACTTCt	D	0.017
			A	hsa-miR-4259	2	gtaCCCAACTtct	C	-0.104
74725729	rs188099016	A	A	hsa-miR-221-5p	2	gcaGCCAGGAcat	D	-0.054
				hsa-miR-3064-5p	2	gCAGCCAGgacat	D	-0.044
				hsa-miR-604	2	GCAGCCAggacat	D	-0.094
				hsa-miR-647	2	GCAGCCAggacat	D	-0.126
				hsa-miR-6504-5p	2	gCAGCCAGgacat	D	-0.044
				hsa-miR-6762-3p	2	GCAGCCAggacat	D	-0.118
				hsa-miR-8073	2	gcaGCCAGGAcat	D	-0.051
			G	hsa-miR-4449	2	gcagCCGGGACAt	C	-0.332
				hsa-miR-6834-3p	2	gcagccGGGACAT	C	0.005
74725821	rs138495480	C
			G	hsa-miR-548e-5p	5	ttcctTGCTTTTt	C	-0.015
74725839	rs141418719	C
			T	hsa-miR-1323	4	cattAGTTTTGga	C	0.044
				hsa-miR-3129-3p	2	cATTAGTTttgga	C	0.084
				hsa-miR-548o-3p	4	cattAGTTTTGga	C	0.034
				hsa-miR-5583-5p	2	cATTAGTTttgga	C	0.065
74725854	rs3752069	G	G	hsa-miR-3155a	2	ggcaGAGCCTGga	D	-0.094
				hsa-miR-3155b	2	ggcaGAGCCTGga	D	-0.094
				hsa-miR-3194-3p	2	gGCAGAGCctgga	D	-0.063
				hsa-miR-4645-5p	5	ggcagaGCCTGGA	D	-0.053
				hsa-miR-4673	5	ggcagaGCCTGGA	D	-0.063
				hsa-miR-484	2	ggcaGAGCCTGga	D	-0.094
				hsa-miR-760	2	ggCAGAGCCtgga	D	-0.046
			A	hsa-miR-152-5p	2	ggCAGAACCtgga	C	-0.041
				hsa-miR-4727-5p	2	GGCAGAAcctgga	C	-0.022
				hsa-miR-5001-3p	2	GGCAGAAcctgga	C	-0.071
				hsa-miR-6738-3p	2	GGCAGAAcctgga	C	-0.015
74725873	rs117862091	T	T	hsa-miR-3677-5p	2	GGCCACTtgagtg	D	-0.11
				hsa-miR-6513-3p	2	ggcCACTTGAgtg	D	0.059
			C	hsa-miR-125a-3p	2	ggcCACCTGAgtg	C	0.007
				hsa-miR-3934-5p	2	ggcCACCTGAgtg	C	0.007
				hsa-miR-510-5p	2	ggccaCCTGAGTg	C	-0.03
				hsa-miR-6815-5p	2	gGCCACCTgagtg	C	-0.058
				hsa-miR-6865-5p	2	gGCCACCTgagtg	C	-0.058
				hsa-miR-764	2	ggcCACCTGAgtg	C	0.008
74725878	rs147599766	G	G	hsa-miR-3677-5p	2	tctgaGGCCACTt	D	-0.11
				hsa-miR-4757-5p	2	tctGAGGCCActt	D	-0.061
				hsa-miR-6744-3p	2	tctGAGGCCActt	D	-0.058
				hsa-miR-6878-3p	2	tctGAGGCCActt	D	-0.079
			A	hsa-miR-203b-5p	2	tctgaGACCACTt	C	-0.084
				hsa-miR-4330	2	TCTGAGAccactt	C	-0.041
				hsa-miR-6718-5p	2	tctgaGACCACTt	C	-0.084
				hsa-miR-6843-3p	2	tctGAGACCActt	C	-0.047
				hsa-miR-6848-3p	2	tctGAGACCActt	C	-0.038
74725938	rs184884144	C
			T	hsa-miR-1972	2	tTGGCCTGgcagc	C	-0.064
				hsa-miR-4755-3p	3	ttgGCCTGGCAgc	C	-0.147
				hsa-miR-5006-5p	4	ttggCCTGGCAgc	C	-0.013
74726118	rs7964	G	G	hsa-miR-4297	3	gaGAAGGCAtatt	D	-0.031
				hsa-miR-4633-5p	9	gagaAGGCATAtt	D	-0.079
				hsa-miR-532-5p	3	gagAAGGCATAtt	D	-0.054
				hsa-miR-5581-5p	3	gaGAAGGCAtatt	D	-0.048
			A	hsa-miR-654-3p	9	gagaAGACATAtt	C	0.032
				hsa-miR-6740-3p	3	gAGAAGACAtatt	C	0.018
				hsa-miR-942-5p	3	GAGAAGAcatatt	C	0.037
74726198	rs190378951	G	G	hsa-miR-1247-3p	2	gagCCCGGGAatg	D	-0.066
				hsa-miR-4532	2	gagCCCGGGAatg	D	-0.078
			A	hsa-miR-1343-3p	2	gagCCCAGGAAtg	C	0.043
				hsa-miR-378g	2	gAGCCCAGgaatg	C	0.091
				hsa-miR-6742-3p	2	gagCCCAGGAatg	C	0.02
				hsa-miR-6783-3p	2	gagCCCAGGAAtg	C	0.033
				hsa-miR-6852-5p	2	gagCCCAGGAatg	C	0.02
				hsa-miR-939-3p	2	gaGCCCAGGAatg	C	-0.05
74726319	rs181653363	C	C	hsa-miR-4283	2	tgGAGCCCCccca	D	-0.021
				hsa-miR-6795-5p	2	tggagcCCCCCCA	D	-0.084
				hsa-miR-6887-5p	2	tggagcCCCCCCA	D	-0.084
				hsa-miR-7109-5p	2	tggagcCCCCCCA	D	-0.019
			A	hsa-miR-3907	2	tgGAGCACCccca	C	0.01
				hsa-miR-6751-5p	2	tggagcACCCCCA	C	0.034
				hsa-miR-6803-5p	2	tggagcACCCCCA	C	0.016
				hsa-miR-6835-5p	2	tggagcACCCCCA	C	-0.041
74726497	rs4494640	C	C	hsa-miR-4283	2	gaGAGCCCCtgtt	D	-0.133
74726618	rs186857565	C	C	hsa-miR-4455	3	tctACACCCAgct	D	0.008
				hsa-miR-5589-5p	4	tctacACCCAGCt	D	No Change
				hsa-miR-609	3	tctACACCCAgct	D	0.003
				hsa-miR-6776-5p	5	tctaCACCCAGct	D	-0.024
			T	hsa-miR-1287-5p	4	tctacATCCAGCt	C	0.004
				hsa-miR-3668	2	TCTACATccagct	C	0.111
				hsa-miR-4764-5p	3	tctACATCCAgct	C	0.024
74726648	rs9959403	A	A	hsa-miR-2116-3p	2	gtaaacATGGGAG	D	-0.015
			G	hsa-miR-532-3p	2	gtaaacGTGGGAG	C	-0.068
74726695	rs148001344	G	G	hsa-miR-6729-3p	2	cagtGGGGATGtg	D	-0.022
			A	hsa-miR-1273g-3p	2	CAGTGGAgatgtg	C	-0.036
				hsa-miR-181a-2-3p	2	CAGTGGAgatgtg	C	0.05
				hsa-miR-6509-3p	2	CAGTGGAgatgtg	C	0.082
74726904	rs189656783	C	C	hsa-miR-488-3p	2	caCTTTCAAaaat	D	0.046
				hsa-miR-510-3p	2	cacTTTCAAAaat	D	0.098
			A	hsa-miR-106a-5p	2	CACTTTAaaaaat	C	0.056
				hsa-miR-106b-5p	2	CACTTTAaaaaat	C	0.052
				hsa-miR-17-5p	2	CACTTTAaaaaat	C	0.056
				hsa-miR-20a-5p	2	CACTTTAaaaaat	C	0.056
				hsa-miR-20b-5p	2	CACTTTAaaaaat	C	0.056
				hsa-miR-3609	2	CACTTTAaaaaat	C	0.045
				hsa-miR-4796-3p	2	CACTTTAaaaaat	C	0.038
				hsa-miR-519d-3p	2	CACTTTAaaaaat	C	0.039
				hsa-miR-526b-3p	2	CACTTTAaaaaat	C	0.032
				hsa-miR-548ah-5p	2	CACTTTAaaaaat	C	0.048
				hsa-miR-93-5p	2	CACTTTAaaaaat	C	0.056
74726946	rs181062822	G	G	hsa-miR-146b-3p	2	aaACAGGGCtggc	D	-0.077
				hsa-miR-6779-3p	2	aaaCAGGGCTggc	D	-0.036
74726970	rs141646568	A	A	hsa-miR-138-2-3p	3	tcaGAAATAGtcc	D	0.1
				hsa-miR-4762-3p	3	TCAGAAAtagtcc	D	0.069
			G	hsa-miR-138-1-3p	3	tcaGAAGTAGtcc	C	0.024
				hsa-miR-3682-5p	3	tcAGAAGTAgtcc	C	0.096
74727164	rs185098399	G	G	hsa-miR-127-5p	8	aaataAGCTTCAt	D	-0.041
				hsa-miR-3928-5p	8	aaataAGCTTCAt	D	-0.011
				hsa-miR-6806-3p	8	aaataAGCTTCAt	D	-0.011
			A	hsa-miR-4670-3p	8	aaataAACTTCAt	C	0.047
74727385	rs147137062	T	T	hsa-miR-145-5p	2	ttcAACTGGAAgc	D	0.023
				hsa-miR-2115-5p	2	ttcaacTGGAAGC	D	-0.028
				hsa-miR-5195-3p	2	ttcAACTGGAAgc	D	0.023
			C	hsa-miR-4664-3p	2	ttcaACCGGAAgc	C	-0.149
				hsa-miR-671-3p	2	ttcAACCGGAagc	C	-0.13
74727489	rs183398239	C	C	hsa-miR-4676-5p	2	ttCTGGCTAgttc	D	-0.063
				hsa-miR-575	2	ttCTGGCTAgttc	D	-0.056
				hsa-miR-6858-3p	2	ttCTGGCTAgttc	D	-0.057
			G	hsa-miR-1295b-5p	2	tTCTGGGTAgttc	C	-0.164
				hsa-miR-1912	2	tTCTGGGTAgttc	C	-0.174
				hsa-miR-3130-5p	2	ttCTGGGTAgttc	C	-0.071
				hsa-miR-4482-5p	2	ttCTGGGTAgttc	C	-0.084
74727503	rs7236968	A	A	hsa-miR-4452	5	taatgGAATTCAt	D	0.027
74727683	rs117335468	C	C	hsa-miR-433-3p	2	attgATCATGAAa	D	-0.026
				hsa-miR-7154-5p	2	attgaTCATGAAa	D	0.008
74727699	rs62105705	G
			A	hsa-miR-4259	2	CCAACTAcaattc	C	-0.04
				hsa-miR-4715-5p	2	CCAACTAcaattc	C	-0.052
74727751	rs118032229	A	A	hsa-miR-218-2-3p	2	aaAACCATAgggc	D	No Change
				hsa-miR-584-5p	2	aaAACCATAgggc	D	-0.033
				hsa-miR-758-5p	2	aaAACCATAgggc	D	0.001
74727890	rs75064842	C	C	hsa-miR-5095	6	acacaaCCTGTAA	D	-0.013
				hsa-miR-552-3p	2	acacaACCTGTAa	D	-0.035
				hsa-miR-7151-3p	6	acacaaCCTGTAA	D	-0.013
			T	hsa-miR-5683	2	acacaATCTGTAa	C	0.025
74727930	rs517525	T	T	hsa-miR-3122	2	agttttTCCCAAA	D	-0.067
				hsa-miR-3148	2	agTTTTTCCcaaa	D	0.062
				hsa-miR-3153	2	agttTTTCCCAaa	D	-0.021
				hsa-miR-3913-5p	2	agttttTCCCAAA	D	-0.08
				hsa-miR-450a-1-3p	2	agtttTTCCCAAA	D	-0.166
				hsa-miR-4668-5p	2	agtTTTTCCCAaa	D	-0.094
				hsa-miR-548ae	2	AGTTTTTcccaaa	D	0.085
				hsa-miR-548ah-3p	2	AGTTTTTcccaaa	D	0.085
				hsa-miR-548aj-3p	2	AGTTTTTcccaaa	D	0.085
				hsa-miR-548am-3p	2	AGTTTTTcccaaa	D	0.085
				hsa-miR-548aq-3p	2	AGTTTTTcccaaa	D	0.085
				hsa-miR-548j-3p	2	AGTTTTTcccaaa	D	0.085
				hsa-miR-548x-3p	2	AGTTTTTcccaaa	D	0.085
				hsa-miR-6513-5p	2	agttttTCCCAAA	D	-0.064
				hsa-miR-6733-5p	2	agttTTTCCCAaa	D	-0.038
				hsa-miR-6739-5p	2	agttTTTCCCAaa	D	-0.025
				hsa-miR-887-5p	2	agttttTCCCAAA	D	-0.059
			C	hsa-miR-2110	2	agttTTCCCCAAa	C	-0.241
				hsa-miR-3150a-3p	2	agtttTCCCCAAa	C	-0.111
				hsa-miR-4260	2	agttttCCCCAAA	C	-0.108
				hsa-miR-4271	2	agttTTCCCCAaa	C	-0.083
				hsa-miR-450a-2-3p	2	agtttTCCCCAAA	C	-0.264
				hsa-miR-4725-3p	2	agttTTCCCCAaa	C	-0.087
				hsa-miR-5572	2	agttttCCCCAAA	C	-0.108
				hsa-miR-6763-5p	2	agtttTCCCCAAa	C	-0.108
				hsa-miR-6780b-5p	2	agttTTCCCCAaa	C	-0.087
				hsa-miR-6810-5p	2	agtttTCCCCAAa	C	-0.125
				hsa-miR-6857-5p	2	agtttTCCCCAAa	C	-0.13
74727953	rs188499304	A	A	hsa-miR-3941	2	tTGTGTAAttttg	D	0.007
				hsa-miR-466	2	tTGTGTAAttttg	D	-0.009
				hsa-miR-4672	2	tTGTGTAAttttg	D	-0.005
				hsa-miR-4731-3p	2	TTGTGTAattttg	D	-0.006
				hsa-miR-4801	2	TTGTGTAattttg	D	-0.02
			G	hsa-miR-377-3p	2	tTGTGTGAttttg	C	-0.12
				hsa-miR-8063	7	ttgtgtGATTTTG	C	0.075
74727982	rs182667708	G	G	hsa-miR-499a-3p	5	ttttacGTGATGT	D	-0.094
				hsa-miR-499b-3p	5	ttttacGTGATGT	D	-0.085
			A	hsa-miR-96-3p	4	ttttACATGATgt	C	-0.119
74727996	rs186944442	A	A	hsa-miR-217	2	ttgcagATGCAGT	D	-0.097
				hsa-miR-2276-3p	2	TTGCAGAtgcagt	D	-0.026
				hsa-miR-4772-3p	2	TTGCAGAtgcagt	D	-0.021
				hsa-miR-6807-3p	2	ttgcagATGCAGT	D	-0.094
			G	hsa-miR-3130-3p	3	ttgcaGGTGCAGt	C	-0.209
74728139	rs191370980	-	T	hsa-miR-5092	6	caaatGTGGATAa	O	-0.175
74728185	rs185027956	-
			G	hsa-miR-551b-5p	7	tccaTTGATTTgc	O	0.021
74728192	rs149804561	T
			C	hsa-miR-1289	2	ttgtGACTCCAtt	C	-0.155
				hsa-miR-3198	2	ttgtGACTCCAtt	C	-0.248
				hsa-miR-4294	2	ttgtGACTCCAtt	C	-0.148
				hsa-miR-4309	2	ttgtGACTCCAtt	C	-0.248
				hsa-miR-6514-5p	4	ttgtgACTCCATt	C	-0.137
74728240	rs58981767	G	G	hsa-miR-3127-3p	2	GAAGGGGggaggg	D	-0.108
				hsa-miR-6756-3p	2	GAAGGGGggaggg	D	-0.117
			A	hsa-miR-5088-3p	2	GAAGGGAggaggg	C	-0.074
74728339	rs148530136	G	G	hsa-miR-219a-5p	21	ctctgcGACAATC	D	-0.178
				hsa-miR-4782-3p	22	ctctgcGACAATC	D	-0.153
				hsa-miR-6766-3p	22	ctctgcGACAATC	D	-0.156
				hsa-miR-6767-5p	2	cTCTGCGAcaatc	D	-0.201
			A	hsa-miR-1273h-3p	2	cTCTGCAAcaatc	C	-0.086
				hsa-miR-4445-5p	22	ctctgcAACAATC	C	-0.084
				hsa-miR-4684-3p	2	ctcTGCAACAatc	C	-0.11
				hsa-miR-744-3p	2	ctctGCAACAAtc	C	-0.083
74728351	rs112039188	A	A	hsa-miR-127-5p	2	AGCTTCAtgttgc	D	-0.115
				hsa-miR-3928-5p	2	AGCTTCAtgttgc	D	-0.059
				hsa-miR-6806-3p	2	AGCTTCAtgttgc	D	-0.063
				hsa-miR-8060	2	agCTTCATGttgc	D	-0.048
74728548	rs142836347	G	G	hsa-miR-1199-5p	3	GGCTCAGgaatgt	D	-0.222
				hsa-miR-1200	5	ggCTCAGGAAtgt	D	-0.242
				hsa-miR-378a-5p	5	ggcTCAGGAAtgt	D	-0.077
				hsa-miR-4324	5	ggCTCAGGAatgt	D	-0.113
				hsa-miR-544b	5	ggCTCAGGAatgt	D	-0.097
				hsa-miR-6751-3p	3	GGCTCAGgaatgt	D	-0.194
74728569	rs117900820	T	T	hsa-miR-188-5p	5	AAGGGATggtggc	D	-0.086
				hsa-miR-6866-3p	5	AAGGGATggtggc	D	-0.067
			A	hsa-miR-204-5p	5	AAGGGAAggtggc	C	-0.06
				hsa-miR-211-5p	5	AAGGGAAggtggc	C	-0.06
				hsa-miR-4755-5p	5	AAGGGAAggtggc	C	-0.033
				hsa-miR-5006-3p	5	AAGGGAAggtggc	C	-0.015
				hsa-miR-623	5	AAGGGAAggtggc	C	-0.138
				hsa-miR-6734-3p	5	aaGGGAAGGtggc	C	-0.151
74728671	rs193219722	C	C	hsa-miR-769-5p	2	taAGGTCTCgttc	D	-0.203
74728738	rs200137627	G	G	hsa-miR-3121-5p	2	GCAAAGGAgaaat	D	-0.46
				hsa-miR-4279	2	gcaaAGGAGAAat	D	-0.154
				hsa-miR-629-3p	2	gcaaaGGAGAAAt	D	-0.125
			C	hsa-miR-1251-3p	2	GCAAAGCAgaaat	C	-0.454
				hsa-miR-544a	2	gcaaaGCAGAAAt	C	-0.133
				hsa-miR-6071	2	gcaaAGCAGAAat	C	-0.151
				hsa-miR-6738-3p	2	gcaaaGCAGAAAt	C	-0.138
				hsa-miR-6828-3p	2	gcaaAGCAGAAat	C	-0.164
