# Supplementary material for: Decoding the genetic basis of demyelination: Prediction of potential pathogenic coding and regulatory noncoding MBP SNPs in multiple sclerosis
Source: PLoS One. 2026 May 21;21(5):e0347598. doi: 10.1371/journal.pone.0347598 (PMC13193510; doi:10.1371/journal.pone.0347598)
Supplement: S5 Table — This table reports the functional impact predictions generated by SIFT, identifying nsSNPs classified as deleterious or tolerated based on the SIFT Tolerance Index. (XLSX) [file pone.0347598.s018.xlsx]

## Sheet: ورقة2
Variant ID	Location	sift_class	SIFT Score
rs1051415090	18:76980431	deleterious - low confidence	0
rs749756430	18:76980432	deleterious - low confidence	0
rs201571232	18:76980440	deleterious - low confidence	0.03
rs1261226410	18:76980443	deleterious - low confidence	0
rs1261226410	18:76980443	deleterious - low confidence	0
rs1184859457	18:76980444	deleterious - low confidence	0
rs1411635225	18:76980449	deleterious - low confidence	0
rs772485459	18:76980455	deleterious - low confidence	0
rs772485459	18:76980455	deleterious - low confidence	0
rs1367368915	18:76980456	deleterious - low confidence	0
rs1969118009	18:76980458	deleterious - low confidence	0
rs148716184	18:76980459	deleterious - low confidence	0.02
rs148716184	18:76980459	deleterious - low confidence	0
rs760556766	18:76980462	deleterious - low confidence	0.01
rs144660620	18:76980470	deleterious	0.02
rs376676611	18:76980471	deleterious	0
rs1969440543	18:76984784	deleterious - low confidence	0
rs1969440803	18:76984791	deleterious - low confidence	0
rs1474874825	18:76984795	deleterious - low confidence	0.02
rs771241682	18:76984797	deleterious - low confidence	0
rs771241682	18:76984797	deleterious - low confidence	0
rs1323137479	18:76984800	deleterious - low confidence	0
rs776714220	18:76984806	deleterious - low confidence	0.03
rs1969441648	18:76984807	deleterious - low confidence	0.01
rs1337832380	18:76984810	deleterious - low confidence	0
rs1969442252	18:76984815	deleterious - low confidence	0
rs745680511	18:76984816	deleterious - low confidence	0.01
rs775430708	18:76984819	deleterious	0
rs775430708	18:76984819	deleterious	0
rs761219065	18:76984826	deleterious	0
rs1969443501	18:76984833	deleterious	0.02
rs755388710	18:76984836	deleterious	0.01
rs765653905	18:76984842	deleterious - low confidence	0.02
rs1384383051	18:76984846	deleterious - low confidence	0.01
rs1324098948	18:76984860	deleterious - low confidence	0
rs759020235	18:76984861	deleterious - low confidence	0.04
rs1442182898	18:76984873	deleterious - low confidence	0.03
rs1969445750	18:76984877	deleterious - low confidence	0.01
rs767944146	18:76984878	deleterious - low confidence	0
rs867203468	18:76984879	deleterious - low confidence	0
rs1334171636	18:76984888	deleterious - low confidence	0.01
rs1969699032	18:76988505	deleterious - low confidence	0.03
rs1969699183	18:76988508	deleterious - low confidence	0
rs757281991	18:76988517	deleterious - low confidence	0
rs1423871497	18:76988520	deleterious	0
rs781215967	18:76988521	deleterious	0
rs373339125	18:76988526	deleterious	0.01
rs193100374	18:76988890	deleterious	0
rs141888125	18:76988891	deleterious	0.01
rs1192676514	18:76988894	deleterious	0.01
rs1568267120	18:76988899	deleterious	0
rs1387496108	18:76988902	deleterious - low confidence	0.03
rs1387496108	18:76988902	deleterious - low confidence	0
rs779581554	18:76988903	deleterious - low confidence	0
rs375948656	18:76988908	deleterious	0
rs1193514917	18:76988909	deleterious	0.02
rs1259484202	18:76989964	deleterious	0
rs772432583	18:76989969	deleterious	0
rs1969800228	18:76989976	deleterious	0.03
rs1265643532	18:76989979	deleterious	0
rs1969800918	18:76989981	deleterious	0.01
rs1969801064	18:76989982	deleterious	0.02
rs1969801064	18:76989982	deleterious	0
rs1969801196	18:76989983	deleterious	0
rs141701826	18:76989987	deleterious	0
rs1969801492	18:76989990	deleterious - low confidence	0
rs1969801492	18:76989990	deleterious - low confidence	0.02
rs541552153	18:76989999	deleterious - low confidence	0
rs1055908221	18:76990000	deleterious - low confidence	0
rs896012187	18:76990003	deleterious	0.02
rs759500981	18:76990004	deleterious	0.03
rs759500981	18:76990004	deleterious	0.03
rs1299754942	18:76990009	deleterious	0.04
rs1969803492	18:76990017	deleterious	0
rs763871565	18:76990026	deleterious	0.02
rs763871565	18:76990026	deleterious	0
rs766618295	18:76990029	deleterious	0.01
rs1599478754	18:76990032	deleterious	0.03
rs1568268265	18:76990045	deleterious	0
rs779499347	18:76990047	deleterious	0.03
rs779499347	18:76990047	deleterious	0.01
rs751238325	18:76990050	deleterious	0.02
rs751238325	18:76990050	deleterious	0.01
rs1971670352	18:77016836	deleterious	0.03
rs1190420233	18:77016839	deleterious	0
rs760678238	18:77016845	deleterious	0.01
rs760678238	18:77016845	deleterious	0.01
rs766571087	18:77016846	deleterious	0
rs148819201	18:77016851	deleterious	0
rs1419367419	18:77016855	deleterious	0.03
rs745602507	18:77016857	deleterious	0.03
rs145272567	18:77016861	deleterious	0
rs1212260238	18:77016863	deleterious	0
rs61742988	18:77016867	deleterious	0
rs779353840	18:77016878	deleterious	0
rs748450291	18:77016879	deleterious	0
rs1568292714	18:77016881	deleterious	0
rs772570115	18:77016882	deleterious	0
rs772570115	18:77016882	deleterious	0
rs772570115	18:77016882	deleterious	0
rs760796623	18:77016883	deleterious	0
rs1488047563	18:77016887	deleterious	0
rs1194494874	18:77016888	deleterious	0.02
rs1971676214	18:77016889	deleterious	0
rs1242552448	18:77016891	deleterious	0
rs1421810372	18:77016894	deleterious	0
rs752545961	18:77016915	deleterious	0.02
rs142676475	18:77016917	deleterious	0
rs199779811	18:77016926	deleterious	0
rs199779811	18:77016926	deleterious	0
rs1459943179	18:77016931	deleterious	0.01
rs1971679707	18:77016935	deleterious	0.04
rs755800293	18:77016938	deleterious	0.02
rs1971680182	18:77016940	deleterious	0
rs569558942	18:77016941	deleterious	0.02
rs779504278	18:77016944	deleterious	0.02
rs1971681671	18:77016954	deleterious	0.02
rs772407136	18:77016956	deleterious	0
rs865949931	18:77016960	deleterious	0.01
rs747550915	18:77016975	deleterious	0.02
rs1195423294	18:77016986	deleterious	0
rs1195423294	18:77016986	deleterious	0
rs1447173696	18:77016987	deleterious	0.03
rs1043002060	18:77016989	deleterious	0
rs1379522435	18:77016995	deleterious	0.02
rs1971685225	18:77017001	deleterious	0
rs745869718	18:77017004	deleterious	0
rs1189107626	18:77017007	deleterious	0
rs2095174594	18:77017011	deleterious	0.04
rs369255299	18:77017013	deleterious	0.01
rs775843133	18:77017019	deleterious	0.01
rs562191823	18:77017023	deleterious	0.01
rs1219523449	18:77017031	deleterious	0
rs1971688292	18:77017041	deleterious	0.03
rs1388592400	18:77017052	deleterious	0
rs761831720	18:77017053	deleterious	0.03
rs1391462092	18:77017059	deleterious	0
rs146853051	18:77017062	deleterious	0
rs146853051	18:77017062	deleterious	0
rs749950171	18:77017064	deleterious	0
rs766075042	18:77017068	deleterious	0
rs369755195	18:77017073	deleterious	0
rs778137473	18:77017076	deleterious	0
rs778137473	18:77017076	deleterious	0
rs747319796	18:77017077	deleterious	0.01
rs1171791651	18:77017080	deleterious	0
rs1178674592	18:77017091	deleterious	0
rs1178674592	18:77017091	deleterious	0
rs1599073520	18:77017092	deleterious	0
rs781546133	18:77017094	deleterious	0
rs781546133	18:77017094	deleterious	0
rs1404325489	18:77017096	deleterious	0
rs375853029	18:77017098	deleterious	0
rs769741800	18:77017101	deleterious	0
rs775892405	18:77017103	deleterious	0
rs1308506956	18:77017109	deleterious	0
rs1971693542	18:77017115	deleterious	0
rs1443422900	18:77017118	deleterious	0
rs761443800	18:77017130	deleterious	0
rs761443800	18:77017130	deleterious	0
rs767554831	18:77017131	deleterious	0
rs1228024634	18:77017132	deleterious	0
rs1007140529	18:77017139	deleterious	0
rs1007140529	18:77017139	deleterious	0
rs773007424	18:77017140	deleterious	0
rs773007424	18:77017140	deleterious	0
rs765907364	18:77017143	deleterious	0
rs141290653	18:77017145	deleterious	0
rs1206368278	18:77017146	deleterious	0
rs764803706	18:77017158	deleterious	0
rs866895503	18:77017160	deleterious	0
rs150638800	18:77017165	deleterious	0.01
rs868032492	18:77017169	deleterious	0
rs1971696261	18:77017170	deleterious	0
rs1971696362	18:77017172	deleterious	0.02
rs1476565648	18:77017173	deleterious	0
rs1971696733	18:77017181	deleterious	0.03
rs1971696834	18:77017182	deleterious	0
rs746329133	18:77017185	deleterious	0.02
rs1971697032	18:77017187	deleterious	0
rs139814021	18:77017190	deleterious	0.01
rs139814021	18:77017190	deleterious	0
rs139814021	18:77017190	deleterious	0.02
rs1971697484	18:77017191	deleterious	0.04
rs529411261	18:77017202	deleterious	0.02
rs1216909565	18:77017204	deleterious	0
rs770801249	18:77017206	deleterious	0.02
rs776127568	18:77017208	deleterious	0
rs776127568	18:77017208	deleterious	0
rs1276378671	18:77017215	deleterious	0.02
rs1487064616	18:77017233	deleterious	0.02
rs140157048	18:77017235	deleterious	0.02
rs934575568	18:77017242	deleterious	0
rs780636959	18:77017243	deleterious	0
rs754034418	18:77017246	deleterious	0
rs754034418	18:77017246	deleterious	0
rs755092177	18:77017249	deleterious	0.01
rs1971701972	18:77017250	deleterious	0.04
rs1377507467	18:77017256	deleterious	0
rs1971702821	18:77017257	deleterious	0
rs1398322293	18:77017259	deleterious	0
rs763253942	18:77017264	deleterious	0.04
rs535536627	18:77066298	deleterious	0
rs535536627	18:77066298	deleterious	0
rs377221551	18:77066299	deleterious	0.03
rs1042808324	18:77066303	deleterious	0
rs1599173711	18:77066307	deleterious	0
rs1599173711	18:77066307	deleterious	0.01
rs760137415	18:77066308	deleterious	0.01
rs758491700	18:77066316	deleterious	0
rs145675270	18:77066327	deleterious - low confidence	0.03
rs1242231426	18:77066328	deleterious - low confidence	0
rs959367050	18:77105221	deleterious - low confidence	0.02
rs779270491	18:77105225	deleterious - low confidence	0.01
rs200267661	18:77105239	deleterious	0.03
rs947135999	18:77105252	deleterious	0
rs868131695	18:77105253	deleterious	0
rs1976227731	18:77105254	deleterious	0
