# Supplementary material for: Decoding the genetic basis of demyelination: Prediction of potential pathogenic coding and regulatory noncoding MBP SNPs in multiple sclerosis
Source: PLoS One. 2026 May 21;21(5):e0347598. doi: 10.1371/journal.pone.0347598 (PMC13193510; doi:10.1371/journal.pone.0347598)
Supplement: S6 Table — This table presents PolyPhen-2 predictions for MBP nsSNPs, classifying variants as benign, possibly damaging, or probably damaging based on the PolyPhen-2 score. (XLSX) [file pone.0347598.s019.xlsx]

## Sheet: ورقة1
Variant ID	Location	polyphen_class	PolyPhen
rs1051415090	18:76980431	probably damaging	0.974
rs749756430	18:76980432	probably damaging	0.958
rs201571232	18:76980440	probably damaging	0.932
rs1261226410	18:76980443	probably damaging	0.998
rs1261226410	18:76980443	probably damaging	0.999
rs1184859457	18:76980444	probably damaging	0.996
rs1411635225	18:76980449	probably damaging	0.999
rs772485459	18:76980455	probably damaging	0.985
rs772485459	18:76980455	probably damaging	0.996
rs1367368915	18:76980456	probably damaging	0.997
rs1969118009	18:76980458	probably damaging	0.978
rs148716184	18:76980459	probably damaging	0.978
rs148716184	18:76980459	probably damaging	0.994
rs760556766	18:76980462	probably damaging	0.999
rs144660620	18:76980470	probably damaging	0.999
rs376676611	18:76980471	probably damaging	1
rs1969440543	18:76984784	benign	0.191
rs1969440803	18:76984791	possibly damaging	0.893
rs1474874825	18:76984795	probably damaging	0.96
rs771241682	18:76984797	probably damaging	0.946
rs771241682	18:76984797	probably damaging	0.935
rs1323137479	18:76984800	probably damaging	0.999
rs776714220	18:76984806	probably damaging	0.928
rs1969441648	18:76984807	possibly damaging	0.805
rs1337832380	18:76984810	possibly damaging	0.855
rs1969442252	18:76984815	possibly damaging	0.898
rs745680511	18:76984816	benign	0.219
rs775430708	18:76984819	possibly damaging	0.684
rs775430708	18:76984819	possibly damaging	0.872
rs761219065	18:76984826	possibly damaging	0.872
rs1969443501	18:76984833	possibly damaging	0.851
rs755388710	18:76984836	possibly damaging	0.447
rs765653905	18:76984842	probably damaging	0.958
rs1384383051	18:76984846	benign	0.104
rs1324098948	18:76984860	possibly damaging	0.872
rs759020235	18:76984861	probably damaging	0.985
rs1442182898	18:76984873	probably damaging	0.968
rs1969445750	18:76984877	benign	0.144
rs767944146	18:76984878	benign	0.192
rs867203468	18:76984879	benign	0.192
rs1334171636	18:76984888	possibly damaging	0.871
rs1969699032	18:76988505	probably damaging	0.968
rs1969699183	18:76988508	probably damaging	0.952
rs757281991	18:76988517	benign	0.414
rs1423871497	18:76988520	probably damaging	0.999
rs781215967	18:76988521	probably damaging	0.999
rs373339125	18:76988526	probably damaging	0.999
rs193100374	18:76988890	probably damaging	0.998
rs141888125	18:76988891	probably damaging	0.996
rs1192676514	18:76988894	probably damaging	0.996
rs1568267120	18:76988899	probably damaging	0.997
rs1387496108	18:76988902	probably damaging	0.994
rs1387496108	18:76988902	probably damaging	0.996
rs779581554	18:76988903	probably damaging	0.997
rs375948656	18:76988908	probably damaging	0.998
rs1193514917	18:76988909	probably damaging	0.988
rs1259484202	18:76989964	probably damaging	0.994
rs772432583	18:76989969	probably damaging	0.997
rs1969800228	18:76989976	probably damaging	0.971
rs1265643532	18:76989979	probably damaging	0.971
rs1969800918	18:76989981	probably damaging	0.998
rs1969801064	18:76989982	probably damaging	0.996
rs1969801064	18:76989982	probably damaging	0.998
rs1969801196	18:76989983	probably damaging	0.992
rs141701826	18:76989987	probably damaging	0.992
rs1969801492	18:76989990	probably damaging	0.967
rs1969801492	18:76989990	benign	0.041
rs541552153	18:76989999	probably damaging	0.985
rs1055908221	18:76990000	probably damaging	0.997
rs896012187	18:76990003	possibly damaging	0.765
rs759500981	18:76990004	possibly damaging	0.872
rs759500981	18:76990004	possibly damaging	0.872
rs1299754942	18:76990009	probably damaging	0.978
rs1969803492	18:76990017	probably damaging	0.998
rs763871565	18:76990026	probably damaging	0.999
rs763871565	18:76990026	probably damaging	0.999
rs766618295	18:76990029	probably damaging	0.998
rs1599478754	18:76990032	probably damaging	0.991
rs1568268265	18:76990045	possibly damaging	0.831
rs779499347	18:76990047	benign	0.103
rs779499347	18:76990047	benign	0.321
rs751238325	18:76990050	benign	0.318
rs751238325	18:76990050	possibly damaging	0.488
rs1971670352	18:77016836	benign	0.388
rs1190420233	18:77016839	probably damaging	0.997
rs760678238	18:77016845	probably damaging	0.985
rs760678238	18:77016845	probably damaging	0.985
rs766571087	18:77016846	probably damaging	0.997
rs148819201	18:77016851	probably damaging	0.998
rs1419367419	18:77016855	possibly damaging	0.835
rs745602507	18:77016857	possibly damaging	0.839
rs145272567	18:77016861	probably damaging	0.989
rs1212260238	18:77016863	probably damaging	0.999
rs61742988	18:77016867	probably damaging	0.953
rs779353840	18:77016878	probably damaging	0.996
rs748450291	18:77016879	probably damaging	0.997
rs1568292714	18:77016881	probably damaging	0.999
rs772570115	18:77016882	probably damaging	1
rs772570115	18:77016882	probably damaging	1
rs772570115	18:77016882	probably damaging	1
rs760796623	18:77016883	probably damaging	0.991
rs1488047563	18:77016887	probably damaging	0.996
rs1194494874	18:77016888	probably damaging	0.989
rs1971676214	18:77016889	probably damaging	0.993
rs1242552448	18:77016891	probably damaging	0.999
rs1421810372	18:77016894	probably damaging	0.988
rs752545961	18:77016915	probably damaging	0.985
rs142676475	18:77016917	probably damaging	0.998
rs199779811	18:77016926	probably damaging	0.999
rs199779811	18:77016926	probably damaging	0.999
rs1459943179	18:77016931	probably damaging	0.985
rs1971679707	18:77016935	possibly damaging	0.894
rs755800293	18:77016938	possibly damaging	0.83
rs1971680182	18:77016940	possibly damaging	0.871
rs569558942	18:77016941	probably damaging	0.911
rs779504278	18:77016944	possibly damaging	0.686
rs1971681671	18:77016954	possibly damaging	0.897
rs772407136	18:77016956	probably damaging	0.96
rs865949931	18:77016960	possibly damaging	0.897
rs747550915	18:77016975	probably damaging	0.997
rs1195423294	18:77016986	probably damaging	0.987
rs1195423294	18:77016986	probably damaging	0.983
rs1447173696	18:77016987	probably damaging	0.917
rs1043002060	18:77016989	probably damaging	0.996
rs1379522435	18:77016995	probably damaging	0.954
rs1971685225	18:77017001	probably damaging	0.944
rs745869718	18:77017004	possibly damaging	0.767
rs1189107626	18:77017007	possibly damaging	0.776
rs2095174594	18:77017011	probably damaging	0.971
rs369255299	18:77017013	probably damaging	0.958
rs775843133	18:77017019	benign	0.067
rs562191823	18:77017023	benign	0.019
rs1219523449	18:77017031	benign	0.089
rs1971688292	18:77017041	probably damaging	0.958
rs1388592400	18:77017052	probably damaging	0.97
rs761831720	18:77017053	probably damaging	0.97
rs1391462092	18:77017059	possibly damaging	0.865
rs146853051	18:77017062	possibly damaging	0.736
rs146853051	18:77017062	possibly damaging	0.646
rs749950171	18:77017064	possibly damaging	0.862
rs766075042	18:77017068	possibly damaging	0.675
rs369755195	18:77017073	possibly damaging	0.874
rs778137473	18:77017076	benign	0.057
rs778137473	18:77017076	benign	0.09
rs747319796	18:77017077	benign	0
rs1171791651	18:77017080	possibly damaging	0.598
rs1178674592	18:77017091	possibly damaging	0.865
rs1178674592	18:77017091	possibly damaging	0.646
rs1599073520	18:77017092	possibly damaging	0.865
rs781546133	18:77017094	possibly damaging	0.906
rs781546133	18:77017094	possibly damaging	0.646
rs1404325489	18:77017096	possibly damaging	0.747
rs375853029	18:77017098	possibly damaging	0.818
rs769741800	18:77017101	possibly damaging	0.646
rs775892405	18:77017103	possibly damaging	0.837
rs1308506956	18:77017109	probably damaging	0.912
rs1971693542	18:77017115	probably damaging	0.94
rs1443422900	18:77017118	possibly damaging	0.598
rs761443800	18:77017130	possibly damaging	0.774
rs761443800	18:77017130	possibly damaging	0.837
rs767554831	18:77017131	possibly damaging	0.874
rs1228024634	18:77017132	benign	0.106
rs1007140529	18:77017139	possibly damaging	0.517
rs1007140529	18:77017139	possibly damaging	0.712
rs773007424	18:77017140	benign	0.413
rs773007424	18:77017140	benign	0.413
rs765907364	18:77017143	possibly damaging	0.818
rs141290653	18:77017145	possibly damaging	0.837
rs1206368278	18:77017146	possibly damaging	0.874
rs764803706	18:77017158	possibly damaging	0.818
rs866895503	18:77017160	possibly damaging	0.747
rs150638800	18:77017165	benign	0.001
rs868032492	18:77017169	possibly damaging	0.747
rs1971696261	18:77017170	possibly damaging	0.818
rs1971696362	18:77017172	benign	0.021
rs1476565648	18:77017173	benign	0.072
rs1971696733	18:77017181	benign	0.003
rs1971696834	18:77017182	benign	0.007
rs746329133	18:77017185	benign	0.005
rs1971697032	18:77017187	benign	0.003
rs139814021	18:77017190	probably damaging	0.912
rs139814021	18:77017190	probably damaging	0.94
rs139814021	18:77017190	probably damaging	0.94
rs1971697484	18:77017191	possibly damaging	0.862
rs529411261	18:77017202	benign	0.003
rs1216909565	18:77017204	possibly damaging	0.795
rs770801249	18:77017206	possibly damaging	0.795
rs776127568	18:77017208	possibly damaging	0.837
rs776127568	18:77017208	possibly damaging	0.837
rs1276378671	18:77017215	possibly damaging	0.646
rs1487064616	18:77017233	benign	0.011
rs140157048	18:77017235	possibly damaging	0.837
rs934575568	18:77017242	probably damaging	0.98
rs780636959	18:77017243	possibly damaging	0.736
rs754034418	18:77017246	possibly damaging	0.736
rs754034418	18:77017246	possibly damaging	0.736
rs755092177	18:77017249	benign	0.023
rs1971701972	18:77017250	benign	0
rs1377507467	18:77017256	benign	0.077
rs1971702821	18:77017257	benign	0.03
rs1398322293	18:77017259	possibly damaging	0.818
rs763253942	18:77017264	possibly damaging	0.646
rs535536627	18:77066298	probably damaging	0.98
rs535536627	18:77066298	probably damaging	0.98
rs377221551	18:77066299	benign	0.003
rs1042808324	18:77066303	benign	0.046
rs1599173711	18:77066307	benign	0.005
rs1599173711	18:77066307	benign	0
rs760137415	18:77066308	benign	0.005
rs758491700	18:77066316	possibly damaging	0.646
rs145675270	18:77066327	benign	0.003
rs1242231426	18:77066328	benign	0.095
rs959367050	18:77105221	possibly damaging	0.736
rs779270491	18:77105225	benign	0.301
rs200267661	18:77105239	benign	0.234
rs947135999	18:77105252	benign	0.158
rs868131695	18:77105253	benign	0.413
rs1976227731	18:77105254	benign	0.413
