# Supplementary material for: Decoding the genetic basis of demyelination: Prediction of potential pathogenic coding and regulatory noncoding MBP SNPs in multiple sclerosis
Source: PLoS One. 2026 May 21;21(5):e0347598. doi: 10.1371/journal.pone.0347598 (PMC13193510; doi:10.1371/journal.pone.0347598)
Supplement: S7 Table — This table includes nsSNPs that are consistently classified as damaging by SIFT, PolyPhen-2, and PROVEAN, independent functional prediction tools. (XLSX) [file pone.0347598.s020.xlsx]

## Sheet: Sheet1
		SIFT		polyphen		Provean
Variant ID	Amino acid change	Prediction	score	Prediction	score	Effect	score
rs745869718	A135V	deleterious	0	possibly damaging	0.767	Deleterious	-2.631
rs865949931	A150T	deleterious	0.01	possibly damaging	0.897	Deleterious	-3.151
rs1971681671	A152T	deleterious	0.02	possibly damaging	0.897	Deleterious	-3.03
rs749950171	D115A	deleterious	0	possibly damaging	0.862	Deleterious	-3.573
rs569558942	D156G	deleterious	0.02	probably damaging	0.911	Deleterious	-4.231
rs1971676214	D173E	deleterious	0	probably damaging	0.993	Deleterious	-3.101
rs1242552448	D173H	deleterious	0	probably damaging	0.999	Deleterious	-5.584
rs1212260238	D182V	deleterious	0	probably damaging	0.999	Deleterious	-5.95
rs1969801492	D216V	deleterious - low confidence	0	probably damaging	0.967	Deleterious	-5.412
rs1398322293	D50G	deleterious	0	possibly damaging	0.818	Deleterious	-3.087
rs1971693542	D98V	deleterious	0	probably damaging	0.94	Deleterious	-3.945
rs141701826	E217G	deleterious	0	probably damaging	0.992	Deleterious	-3.252
rs772432583	F223C	deleterious	0	probably damaging	0.997	Deleterious	-5.333
rs747550915	G145R	deleterious	0.02	probably damaging	0.997	Deleterious	-4.452
rs199779811	G161D	deleterious	0	probably damaging	0.999	Deleterious	-5.284
rs199779811	G161V	deleterious	0	probably damaging	0.999	Deleterious	-6.593
rs1568292714	G176E	deleterious	0	probably damaging	0.999	Deleterious	-5.775
rs772570115	G176R	deleterious	0	probably damaging	1	Deleterious	-5.866
rs772570115	G176W	deleterious	0	probably damaging	1	Deleterious	-5.93
rs61742988	G181C	deleterious	0	probably damaging	0.953	Deleterious	-6.856
rs745602507	G184V	deleterious	0.03	possibly damaging	0.839	Deleterious	-3.427
rs763871565	G204D	deleterious	0	probably damaging	0.999	Deleterious	-3.536
rs763871565	G204V	deleterious	0.02	probably damaging	0.999	Deleterious	-4.069
rs896012187	G212S	deleterious	0.02	possibly damaging	0.765	Deleterious	-2.624
rs1423871497	G242V	deleterious	0	probably damaging	0.999	Deleterious	-2.667
rs1442182898	G258R	deleterious - low confidence	0.03	probably damaging	0.968	Deleterious	-2.641
rs759020235	G262R	deleterious - low confidence	0.04	probably damaging	0.985	Deleterious	-2.696
rs1324098948	G262V	deleterious - low confidence	0	possibly damaging	0.872	Deleterious	-2.947
rs1969442252	G277E	deleterious - low confidence	0	possibly damaging	0.898	Deleterious	-3.016
rs1323137479	G282D	deleterious - low confidence	0	probably damaging	0.999	Deleterious	-3.438
rs1411635225	G298E	deleterious - low confidence	0	probably damaging	0.999	Deleterious	-3.012
rs934575568	G56R	deleterious	0	probably damaging	0.98	Deleterious	-2.917
rs755800293	H157R	deleterious	0.02	possibly damaging	0.83	Deleterious	-5.22
rs751238325	H196P	deleterious	0.01	possibly damaging	0.488	Deleterious	-2.94
rs1599478754	H202P	deleterious	0.03	probably damaging	0.991	Deleterious	-4.608
rs1007140529	H90P	deleterious	0	possibly damaging	0.712	Deleterious	-4.457
rs1007140529	H90R	deleterious	0	possibly damaging	0.517	Deleterious	-3.516
rs1189107626	M134R	deleterious	0	possibly damaging	0.776	Deleterious	-3.889
rs779504278	M155R	deleterious	0.02	possibly damaging	0.686	Deleterious	-3.217
rs781546133	N105I	deleterious	0	possibly damaging	0.906	Deleterious	-3.99
rs1969801196	N218K	deleterious	0	probably damaging	0.992	Deleterious	-3.655
rs754034418	N54K	deleterious	0	possibly damaging	0.736	Deleterious	-2.665
rs780636959	N55K	deleterious	0	possibly damaging	0.736	Deleterious	-2.665
rs1308506956	P100L	deleterious	0	probably damaging	0.912	Deleterious	-4.518
rs1043002060	P140H	deleterious	0	probably damaging	0.996	Deleterious	-3.03
rs142676475	P164L	deleterious	0	probably damaging	0.998	Deleterious	-4.857
rs148819201	P186L	deleterious	0	probably damaging	0.998	Deleterious	-6.833
rs1969803492	P207L	deleterious	0	probably damaging	0.998	Deleterious	-5.878
rs1969800918	P219L	deleterious	0.01	probably damaging	0.998	Deleterious	-5.276
rs1969801064	P219S	deleterious	0.02	probably damaging	0.996	Deleterious	-3.981
rs1969801064	P219T	deleterious	0	probably damaging	0.998	Deleterious	-4.157
rs1192676514	P234S	deleterious	0.01	probably damaging	0.996	Deleterious	-4.058
rs193100374	P235L	deleterious	0	probably damaging	0.998	Deleterious	-4.762
rs141888125	P235S	deleterious	0.01	probably damaging	0.996	Deleterious	-3.544
rs1261226410	P300L	deleterious - low confidence	0	probably damaging	0.998	Deleterious	-5.088
rs1261226410	P300R	deleterious - low confidence	0	probably damaging	0.999	Deleterious	-3.903
rs1184859457	P300S	deleterious - low confidence	0	probably damaging	0.996	Deleterious	-3.745
rs139814021	P73L	deleterious	0.01	probably damaging	0.912	Deleterious	-4.109
rs139814021	P73Q	deleterious	0.02	probably damaging	0.94	Deleterious	-3.16
rs139814021	P73R	deleterious	0	probably damaging	0.94	Deleterious	-3.566
rs1971697484	P73S	deleterious	0.04	possibly damaging	0.862	Deleterious	-3.205
rs765907364	P89A	deleterious	0	possibly damaging	0.818	Deleterious	-3.538
rs775892405	R102M	deleterious	0	possibly damaging	0.837	Deleterious	-2.665
rs1171791651	R110G	deleterious	0	possibly damaging	0.598	Deleterious	-3.125
rs1459943179	R159S	deleterious	0.01	probably damaging	0.985	Deleterious	-3.693
rs752545961	R165G	deleterious	0.02	probably damaging	0.985	Deleterious	-5.011
rs748450291	R177C	deleterious	0	probably damaging	0.997	Deleterious	-5.948
rs779353840	R177H	deleterious	0	probably damaging	0.996	Deleterious	-3.729
rs145272567	R183G	deleterious	0	probably damaging	0.989	Deleterious	-4.461
rs760678238	R188L	deleterious	0.01	probably damaging	0.985	Deleterious	-5.08
rs760678238	R188Q	deleterious	0.01	probably damaging	0.985	Deleterious	-2.53
rs766571087	R188W	deleterious	0	probably damaging	0.997	Deleterious	-5.742
rs1055908221	R213W	deleterious - low confidence	0	probably damaging	0.997	Deleterious	-4.123
rs779581554	R231C	deleterious - low confidence	0	probably damaging	0.997	Deleterious	-4.087
rs1387496108	R231H	deleterious - low confidence	0	probably damaging	0.996	Deleterious	-2.542
rs1387496108	R231P	deleterious - low confidence	0.03	probably damaging	0.994	Deleterious	-3.057
rs1367368915	R296C	deleterious - low confidence	0	probably damaging	0.997	Deleterious	-3.748
rs772485459	R296L	deleterious - low confidence	0	probably damaging	0.985	Deleterious	-3.085
rs749756430	R304C	deleterious - low confidence	0	probably damaging	0.958	Deleterious	-3.166
rs1206368278	R88C	deleterious	0	possibly damaging	0.874	Deleterious	-3.432
rs767554831	R93C	deleterious	0	possibly damaging	0.874	Deleterious	-3.614
rs761443800	R93P	deleterious	0	possibly damaging	0.774	Deleterious	-3.162
rs1971685225	S136L	deleterious	0	probably damaging	0.944	Deleterious	-4.024
rs1195423294	S141C	deleterious	0	probably damaging	0.987	Deleterious	-2.692
rs1195423294	S141Y	deleterious	0	probably damaging	0.983	Deleterious	-3.545
rs1488047563	S174F	deleterious	0	probably damaging	0.996	Deleterious	-4.238
rs1194494874	S174P	deleterious	0.02	probably damaging	0.989	Deleterious	-3.401
rs1190420233	S190C	deleterious	0	probably damaging	0.997	Deleterious	-2.816
rs1969440803	S285F	deleterious - low confidence	0	possibly damaging	0.893	Deleterious	-2.76
rs776127568	S67F	deleterious	0	possibly damaging	0.837	Deleterious	-2.711
rs776127568	S67Y	deleterious	0	possibly damaging	0.837	Deleterious	-2.711
rs1178674592	T106I	deleterious	0	possibly damaging	0.865	Deleterious	-2.673
rs1599073520	T106P	deleterious	0	possibly damaging	0.865	Deleterious	-2.665
rs772407136	T151I	deleterious	0	probably damaging	0.96	Deleterious	-3.913
rs375948656	T229M	deleterious	0	probably damaging	0.998	Deleterious	-2.917
rs1568267120	T232I	deleterious	0	probably damaging	0.997	Deleterious	-3.299
rs771241682	T283K	deleterious - low confidence	0	probably damaging	0.935	Deleterious	-2.896
rs771241682	T283M	deleterious - low confidence	0	probably damaging	0.946	Deleterious	-2.96
rs766618295	Y203C	deleterious	0.01	probably damaging	0.998	Deleterious	-3.251
