# Supplementary material for: Decoding the genetic basis of demyelination: Prediction of potential pathogenic coding and regulatory noncoding MBP SNPs in multiple sclerosis
Source: PLoS One. 2026 May 21;21(5):e0347598. doi: 10.1371/journal.pone.0347598 (PMC13193510; doi:10.1371/journal.pone.0347598)
Supplement: S8 Table — This table presents the integrated pathogenicity assessment of MBP nsSNPs. (XLSX) [file pone.0347598.s021.xlsx]

## Sheet: ورقة1
Mutation	Meta-SNP		RI
D50G	Disease	0.597	2
N54K	Disease	0.593	2
N55K	Disease	0.601	2
P73Q	Disease	0.61	2
P73R	Disease	0.592	2
R88C	Disease	0.643	3
H90P	Disease	0.621	2
R93C	Disease	0.63	3
R93P	Disease	0.645	3
R102M	Disease	0.61	2
T151I	Disease	0.556	1
M155R	Disease	0.637	3
H157R	Disease	0.651	3
R159S	Disease	0.641	3
G161D	Disease	0.703	4
G161V	Disease	0.678	4
P164L	Disease	0.625	3
R165G	Disease	0.645	3
D173E	Disease	0.672	3
D173H	Disease	0.734	5
G176E	Disease	0.721	4
G176R	Disease	0.737	5
G176W	Disease	0.803	6
R177C	Disease	0.676	4
R177H	Disease	0.646	3
S174F	Disease	0.649	3
S174P	Disease	0.691	4
G181C	Disease	0.669	3
D182V	Disease	0.645	3
G184V	Disease	0.6	2
R188W	Disease	0.528	1
H196P	Disease	0.592	2
H202P	Disease	0.591	2
G204D	Disease	0.608	2
G204V	Disease	0.572	1
P207L	Disease	0.598	2
G212S	Disease	0.621	2
R213W	Disease	0.678	4
D216V	Disease	0.65	3
N218K	Disease	0.651	3
P219L	Disease	0.636	3
P219S	Disease	0.64	3
P219T	Disease	0.628	3
F223C	Disease	0.713	4
R231C	Disease	0.613	2
R231H	Disease	0.578	2
R231P	Disease	0.544	1
G242V	Disease	0.553	1
G282D	Disease	0.726	5
T283K	Disease	0.666	3
T283M	Disease	0.638	3
S285F	Disease	0.655	3
R296C	Disease	0.654	3
R296L	Disease	0.631	3
