# Supplementary material for: Decoding the genetic basis of demyelination: Prediction of potential pathogenic coding and regulatory noncoding MBP SNPs in multiple sclerosis
Source: PLoS One. 2026 May 21;21(5):e0347598. doi: 10.1371/journal.pone.0347598 (PMC13193510; doi:10.1371/journal.pone.0347598)
Supplement: S9 Table — This table summarizes disease associations and their reliability using ESNP&GO, with the reliability index. (XLSX) [file pone.0347598.s022.xlsx]

## Sheet: ورقة1
Variation	Pred_class	Pathogenicity_probability	Reliability_index
R231C	Benign	0.450135	1
M155R	Benign	0.23891	5
H202P	Benign	0.148736	7
R231H	Benign	0.266667	5
G282D	Benign	0.328273	3
R296C	Benign	0.340909	3
H90P	Benign	0.289256	4
G161V	Benign	0.421603	2
D173E	Pathogenic	0.623913	2
G176W	Pathogenic	0.819736	6
R93C	Benign	0.361096	3
G212S	Benign	0.0812095	8
G176R	Pathogenic	0.540441	1
R177H	Pathogenic	0.719115	4
S285F	Pathogenic	0.540441	1
H196P	Benign	0.104225	8
G291R	Benign	0.411364	2
R296L	Benign	0.265625	5
P73Q	Benign	0.0599764	9
P219L	Pathogenic	0.916418	8
S174F	Pathogenic	0.930131	9
N218K	Pathogenic	0.615385	2
R102M	Benign	0.132413	7
P164L	Benign	0.421603	2
R159S	Benign	0.21336	6
R93P	Benign	0.411364	2
P219S	Pathogenic	0.615385	2
R213W	Benign	0.23891	5
T283M	Benign	0.385147	2
G291E	Benign	0.411364	2
G176E	Pathogenic	0.719115	4
T283K	Pathogenic	0.708483	4
R88C	Benign	0.265625	5
R165G	Benign	0.361096	3
S174P	Pathogenic	0.939394	9
D216V	Pathogenic	0.473952	1
G204D	Benign	0.167473	7
P219T	Pathogenic	0.819736	6
F223C	Pathogenic	0.776715	6
G181C	Benign	0.463032	1
D50G	Benign	0.132413	7
D182V	Benign	0.265625	5
G161D	Benign	0.256645	5
H157R	Benign	0.103728	8
R177C	Pathogenic	0.776715	6
G204V	Benign	0.23891	5
D173H	Pathogenic	0.859704	7
R231P	Benign	0.422222	2
