# Supplementary material for: Decoding the genetic basis of demyelination: Prediction of potential pathogenic coding and regulatory noncoding MBP SNPs in multiple sclerosis
Source: PLoS One. 2026 May 21;21(5):e0347598. doi: 10.1371/journal.pone.0347598 (PMC13193510; doi:10.1371/journal.pone.0347598)
Supplement: S10 Table — This table shows global allele frequencies and functional annotations for prioritized MBP nsSNPs. (XLSX) [file pone.0347598.s023.xlsx]

## Sheet: Table S10
rsIDs	Protein Consequence	Allele Frequency	Allele Count African/African American	Allele Number African/African American	Allele Count Admixed American	Allele Number Admixed American	Allele Count Ashkenazi Jewish	Allele Number Ashkenazi Jewish	Allele Count East Asian	Allele Number East Asian	Allele Count European (Finnish)	Allele Number European (Finnish)	Allele Count Middle Eastern	Allele Number Middle Eastern	Allele Count European (non-Finnish)	Allele Number European (non-Finnish)	Allele Count Amish	Allele Number Amish	Allele Count South Asian	Allele Number South Asian
rs1184534587		2.94E-06	0	56050	0	46306	0	22026	0	37140	0	42982	0	4220	2	375110	0	912	0	63508
rs1036195601		2.05E-05	14	56156	0	46880	0	22250	0	37166	0	43130	0	4248	0	376460	0	912	0	64198
rs748770218		4.66E-05	14	56194	0	47124	0	22526	0	37144	0	43268	0	4272	18	378064	0	912	0	64974
		4.37E-06	0	56316	0	47144	0	22526	0	37132	0	43268	0	4250	2	378056	0	912	0	64970
rs959338610		1.45E-06	0	56464	1	47672	0	22722	0	37202	0	43392	0	4272	0	379554	0	912	0	65514
		4.35E-06	0	56488	0	47696	0	22754	0	37204	0	43426	0	4282	3	379826	0	912	0	65642
rs1459745595		2.89E-06	0	56498	0	48118	0	22860	0	37232	0	43480	0	4308	2	380618	0	912	0	65986
		1.44E-06	0	56582	0	48080	0	22944	0	37220	0	43544	0	4300	1	381094	0	912	0	66030
		2.88E-06	0	56604	0	48276	0	22958	0	37194	0	43528	0	4310	0	381392	0	912	0	66358
rs200013001		8.92E-05	11	56710	1	48458	0	23026	42	37238	0	43592	1	4318	3	382034	0	912	3	66528
rs1165954952		1.29E-05	0	56764	0	48714	0	23122	0	37252	0	43656	0	4326	8	382622	0	912	0	66740
		1.44E-06	0	56764	0	48714	0	23122	0	37252	0	43656	0	4326	1	382622	0	912	0	66740
		1.44E-06	0	56750	0	48720	0	23126	0	37240	0	43682	0	4328	1	382656	0	912	0	66726
rs535332130		8.47E-05	3	56728	37	48588	0	23156	0	37244	0	43670	1	4328	7	382814	0	912	0	66708
rs1277244778		1.43E-06	1	56694	0	48806	0	23162	0	37260	0	43690	0	4358	0	383050	0	912	0	66830
rs1969079287		1.43E-06	0	56686	1	48746	0	23164	0	37266	0	43694	0	4360	0	383100	0	912	0	66820
rs1969079460		1.43E-06	0	57050	0	49514	0	23344	1	37278	0	43722	0	4356	0	384126	0	912	0	67282
rs952812857		1.43E-06	1	57034	0	49500	0	23346	0	37266	0	43734	0	4356	0	384144	0	912	0	67288
		1.43E-06	0	57078	0	49572	0	23382	0	37272	0	43768	0	4358	1	384270	0	910	0	67368
rs1299082142		4.28E-06	0	57084	2	49818	0	23448	1	37288	0	43760	0	4390	0	384634	0	910	0	67498
rs917869575		2.42E-05	16	57094	0	49834	0	23444	0	37284	0	43750	0	4388	0	384692	0	912	0	67498
rs1311816718		5.70E-06	0	57124	0	49816	0	23456	0	37282	0	43788	0	4390	4	384714	0	912	0	67486
rs1311816718		1.43E-06	0	57124	0	49816	0	23456	0	37282	0	43788	0	4390	1	384714	0	912	0	67486
		1.42E-06	0	57212	0	49884	0	23464	0	37264	0	43748	0	4366	1	384746	0	912	0	67538
rs1969080564		1.43E-06	0	57130	0	49864	0	23464	0	37278	0	43774	0	4390	0	384746	0	912	0	67510
		1.42E-06	0	57260	0	49856	0	23454	0	37264	0	43770	0	4368	1	384742	0	912	0	67506
		1.42E-06	0	57238	0	49896	0	23470	0	37264	0	43758	0	4368	1	384778	0	912	0	67532
rs184197418		0.000104018	0	57206	0	49898	0	23456	71	37266	0	43764	0	4368	1	384734	0	912	0	67504
rs184197418		2.85E-06	0	57206	0	49898	0	23456	2	37266	0	43764	0	4368	0	384734	0	912	0	67504
		1.43E-06	0	57194	0	49794	0	23444	0	37268	0	43784	0	4366	1	384624	0	912	0	67380
rs1312105256		1.42E-06	0	57240	0	49904	0	23468	0	37272	0	43768	0	4366	0	384812	0	912	0	67536
rs1015817039		1.42E-06	1	57256	0	49894	0	23474	0	37276	0	43804	0	4366	0	384828	0	912	0	67534
rs1383542563		4.27E-06	0	57256	0	49890	0	23472	0	37278	0	43802	0	4364	3	384830	0	912	0	67550
rs753361238		1.42E-06	0	57208	0	49840	0	23456	0	37276	0	43784	0	4368	1	384750	0	912	0	67484
rs1969081792		1.43E-06	0	56972	1	49884	0	23472	0	37268	0	43714	0	4390	0	384796	0	912	0	67526
rs965546342		8.55E-06	1	57140	0	49918	0	23476	0	37286	0	43802	0	4390	5	384870	0	912	0	67550
rs965546342		2.85E-06	0	57262	0	49938	0	23476	0	37274	0	43802	0	4368	1	384862	0	912	1	67544
rs976891213		1.42E-06	0	57126	0	49876	0	23470	0	37288	0	43802	0	4390	1	384846	0	912	0	67548
rs1969082394		1.43E-06	0	57100	1	49806	0	23458	0	37284	0	43792	0	4388	0	384798	0	912	0	67500
		1.42E-06	0	57260	0	49938	0	23478	0	37276	0	43774	0	4368	1	384904	0	912	0	67550
		1.42E-06	0	57268	1	49942	0	23478	0	37280	0	43784	0	4368	0	384920	0	912	0	67556
		1.42E-06	0	57268	0	49942	0	23478	0	37280	0	43784	0	4368	1	384920	0	912	0	67556
		1.42E-06	0	57268	0	49942	0	23478	0	37280	0	43784	0	4368	1	384920	0	912	0	67556
rs921033644		4.27E-06	2	57146	1	49922	0	23478	0	37292	0	43784	0	4390	0	384928	0	912	0	67560
rs1341335452	p.Ter109Ter	7.12E-06	0	57192	0	49982	0	23490	0	37288	0	43800	0	4392	4	384970	0	912	0	67588
	p.Ser108Phe	1.42E-06	0	57348	0	50008	0	23496	0	37282	0	43798	0	4370	0	384982	0	912	1	67604
rs1969083440	p.Ser108Tyr	1.42E-06	1	57348	0	50008	0	23496	0	37282	0	43798	0	4370	0	384982	0	912	0	67604
rs1969083614	p.Ser108Thr	1.42E-06	1	57292	0	49914	0	23490	0	37256	0	43780	0	4364	0	384800	0	912	0	67488
rs1969083789	p.Thr107Thr	5.69E-06	0	57222	0	49994	0	23498	0	37294	0	43802	0	4392	4	385008	0	912	0	67610
rs1182145950	p.Leu106HisfsTer5	5.70E-06	0	57120	0	49974	0	23492	0	37280	0	43750	0	4392	4	384954	0	910	0	67590
	p.Leu106Leu	1.42E-06	0	57326	0	50002	0	23498	0	37276	0	43808	0	4370	1	384984	0	912	0	67602
rs769268574	p.Ser105del	2.28E-05	1	57328	0	50012	1	23496	1	37274	0	43808	0	4370	11	384992	0	912	2	67602
rs1252800804	p.Ser105Phe	1.42E-06	0	57304	0	50008	0	23496	0	37278	0	43796	0	4370	0	384950	0	912	1	67604
rs1482088635	p.Ser105Pro	4.27E-06	0	57310	1	50000	0	23494	0	37274	0	43804	0	4370	1	384938	0	912	1	67586
	p.Pro104Arg	1.42E-06	0	57298	0	50014	0	23498	0	37276	0	43772	0	4368	1	384968	0	912	0	67594
rs748812588	p.Cys103Cys	3.27E-05	0	57310	0	50018	0	23498	10	37284	0	43810	1	4368	0	385002	0	912	12	67602
rs989623342	p.Cys103Arg	1.42E-06	1	57182	0	50000	0	23498	0	37294	0	43818	0	4390	0	385000	0	912	0	67610
	p.Ser102Ser	1.42E-06	0	57250	1	50002	0	23496	0	37280	0	43748	0	4368	0	384942	0	912	0	67600
rs34008680	p.Ser102ProfsTer33	0.000168884	0	56724	3	49348	78	23168	3	36730	0	42972	1	4320	22	379510	0	904	2	66902
rs34008680	p.Ser102PhefsTer10	0.0028009	1499	56620	120	49072	2	23024	40	36518	1	42744	7	4298	157	377246	0	904	20	66628
	p.Phe101Ser	1.42E-06	0	57380	0	50022	0	23500	0	37280	0	43818	0	4370	1	385010	0	912	0	67608
	p.Phe100Ser	1.42E-06	0	57386	0	50024	1	23500	0	37280	0	43814	0	4370	0	385006	0	912	0	67608
rs1243228995	p.Val99PhefsTer35	2.85E-05	5	57264	1	50004	0	23500	0	37290	0	43814	0	4392	1	385014	0	912	0	67612
	p.Ser102PhefsTer10	1.42E-06	0	57368	0	50022	0	23498	1	37276	0	43818	0	4370	0	385012	0	912	0	67602
rs1264724027	p.Phe98CysfsTer13	7.12E-06	0	57116	0	49968	0	23498	0	37276	0	43804	0	4390	5	384972	0	912	0	67606
rs1351332281	p.Val99Phe	7.12E-06	0	57238	0	49988	0	23498	4	37264	0	43804	0	4368	0	384964	0	912	0	67602
rs768490601	p.Val99PhefsTer35	7.69E-05	1	57238	2	49988	0	23498	2	37264	0	43804	1	4368	21	384964	0	912	24	67602
rs1351332281	p.Val99Ile	4.27E-06	0	57238	0	49988	0	23498	0	37264	0	43804	0	4368	3	384964	0	912	0	67602
rs1568258630	p.Phe98Phe	1.42E-06	0	57320	0	50014	0	23496	0	37270	0	43806	0	4368	0	384952	0	912	0	67552
rs1212413529	p.Phe98Cys	1.42E-06	1	57248	0	49998	0	23500	0	37274	0	43800	0	4390	0	384960	0	912	0	67554
	p.Ser97Phe	1.42E-06	0	57388	0	50012	0	23502	0	37288	0	43806	0	4370	0	385002	0	912	0	67596
rs756741675	p.Ser97Thr	4.27E-05	0	57202	0	49980	0	23498	0	37288	0	43768	0	4390	29	384928	0	912	0	67582
rs756741675	p.Ser97Ala	1.71E-05	2	57202	0	49980	0	23498	0	37288	0	43768	0	4390	10	384928	0	912	0	67582
rs754441853	p.Ala96Ala	9.96E-06	0	57358	0	50018	0	23496	0	37282	0	43798	0	4370	0	384964	0	912	7	67588
	p.Ala96Gly	1.42E-06	0	57380	0	50018	0	23500	0	37278	0	43816	0	4370	0	385000	0	912	1	67608
rs1388918043	p.Ala96Thr	1.42E-06	1	57394	0	50018	0	23500	0	37278	0	43810	0	4370	0	384996	0	912	0	67606
rs1428393296	p.Gln95Gln	2.85E-06	0	57312	1	50006	0	23500	0	37278	0	43766	0	4370	1	384978	0	912	0	67600
	p.Gln95Glu	1.42E-06	0	57386	0	50016	0	23498	0	37282	0	43806	0	4368	1	385010	0	912	0	67604
rs558508660	p.Ile94Ile	0.00163104	34	57390	78	50014	0	23500	0	37276	14	43814	0	4370	934	385014	15	912	31	67606
	p.Ile94Phe	1.42E-06	0	57320	0	50010	0	23492	0	37284	0	43756	0	4370	0	384978	0	912	1	67592
rs376170380	p.Asp93Asp	0.000754292	1	57376	0	50024	0	23500	5	37284	0	43824	0	4370	1	385022	0	912	493	67610
rs1464744850	p.Trp86_Thr91del	2.85E-06	1	57268	0	50004	0	23500	0	37296	0	43814	0	4392	1	385020	0	912	0	67604
rs1162171944	p.Thr91Ile	1.42E-06	0	57250	1	49996	0	23502	0	37298	0	43824	0	4390	0	385014	0	912	0	67602
rs1048871	p.Thr91Ala	0.0377983	486	57264	1987	50006	328	23498	13	37282	2236	43736	110	4366	16883	384984	33	912	3322	67596
rs1407109553	p.Arg90Ser	1.42E-06	0	57376	1	50018	0	23502	0	37286	0	43822	0	4368	0	385006	0	912	0	67608
rs1969087699	p.Arg90AspfsTer3	1.42E-06	0	57254	0	49998	0	23502	0	37298	0	43822	0	4390	0	385014	0	912	1	67612
rs1454687021	p.Glu89Glu	2.85E-06	0	57390	0	50018	0	23500	0	37284	0	43824	0	4370	1	385012	0	912	0	67602
	p.Glu89AlafsTer47	1.42E-06	0	57394	0	50020	0	23498	0	37286	0	43818	0	4370	0	385012	0	912	0	67602
rs777020778	p.Glu89Gly	1.42E-06	0	57394	0	50020	0	23498	0	37286	0	43818	0	4370	0	385012	0	912	1	67602
rs1364399869	p.Glu89Lys	1.42E-06	0	57400	1	50022	0	23502	0	37284	0	43826	0	4368	0	385014	0	912	0	67604
rs746208269	p.Ala88Thr	1.42E-05	0	57358	0	50018	0	23502	9	37278	0	43822	0	4364	0	385008	0	912	1	67606
rs779654409	p.Ala87Ala	2.85E-05	0	57236	2	50000	0	23502	1	37288	0	43822	0	4388	14	385010	0	912	1	67604
rs746809343	p.Ala87Val	1.42E-06	0	57362	0	50008	0	23500	0	37280	0	43822	0	4360	0	385004	0	912	1	67606
rs1479671372	p.Trp86Ter	1.42E-06	0	57256	0	49996	0	23502	0	37296	0	43810	0	4384	1	385004	0	912	0	67604
rs1310155270	p.Trp86Leu	1.42E-06	0	57264	0	50000	0	23500	0	37292	0	43818	0	4378	1	385004	0	912	0	67606
rs1209144688	p.Trp86Arg	1.42E-06	0	57372	0	50010	0	23502	0	37276	0	43800	0	4358	0	385006	0	910	1	67608
rs1263444069	p.Thr85Thr	7.12E-06	0	57374	0	50024	0	23500	1	37276	0	43814	0	4360	3	385008	0	912	1	67602
rs1969089291	p.Thr85Met	4.27E-06	0	57364	0	50024	0	23502	1	37274	0	43816	0	4358	2	385008	0	912	0	67604
rs751974496	p.Glu83GlyfsTer51	5.84E-05	2	57266	2	50000	0	23502	1	37288	0	43816	0	4380	35	385026	0	912	0	67606
rs894957720	p.Glu83Asp	5.69E-06	1	57264	0	49992	0	23502	2	37288	0	43814	0	4376	1	384954	0	912	0	67612
rs770345084	p.Thr82Thr	5.70E-06	3	57198	0	49988	0	23502	0	37292	0	43734	0	4374	0	385018	0	912	1	67608
rs1220223720	p.Glu81Asp	1.42E-06	0	57268	0	50002	0	23502	0	37300	0	43830	0	4376	1	385022	0	912	0	67612
	p.Glu81Lys	1.42E-06	0	57376	0	49996	0	23498	0	37290	0	43830	0	4350	1	385018	0	912	0	67602
	p.Ala80Ala	1.42E-06	0	57360	0	50002	0	23498	0	37286	0	43808	0	4350	1	385010	0	912	0	67606
rs1485831853	p.Ala79Asp	4.27E-06	0	57376	3	50002	0	23498	0	37290	0	43828	0	4342	0	385012	0	912	0	67600
	p.Thr78Thr	4.27E-06	0	57322	0	49994	0	23500	0	37288	0	43804	0	4346	3	384998	0	910	0	67596
rs1187559707	p.His77Gln	7.12E-06	0	57362	5	49984	0	23498	0	37290	0	43824	0	4336	0	384990	0	912	0	67600
	p.His77His	1.42E-06	0	57362	0	49984	0	23498	0	37290	0	43824	0	4336	0	384990	0	912	1	67600
	p.Lys76Asn	1.42E-06	0	57334	0	49984	0	23498	0	37278	0	43808	0	4332	1	384980	0	912	0	67588
rs761815177		5.98E-05	1	57254	0	49978	26	23502	0	37298	0	43832	0	4362	15	384996	0	912	0	67600
rs781412529		1.42E-06	0	57352	0	49962	0	23500	0	37276	0	43834	0	4332	1	384988	0	912	0	67592
rs1213758190		1.42E-06	1	57220	0	49898	0	23486	0	37290	0	43822	0	4340	0	384952	0	912	0	67570
rs1969090812		2.85E-06	0	57328	0	49908	0	23496	0	37278	0	43826	0	4302	2	384944	0	910	0	67560
rs1969090900		2.85E-06	0	57342	0	49908	0	23492	0	37278	0	43830	0	4298	2	384936	0	912	0	67556
rs1177670696		2.85E-06	2	57150	0	49836	0	23486	0	37278	0	43810	0	4272	0	384870	0	912	0	67508
		1.42E-06	0	57268	0	49856	0	23486	0	37266	0	43810	0	4250	0	384862	0	912	1	67504
rs1051363385		7.12E-06	0	57274	5	49872	0	23488	0	37266	0	43820	0	4248	0	384850	0	912	0	67524
rs1176126230		1.42E-06	0	57278	0	49824	0	23486	0	37276	0	43826	0	4256	1	384842	0	910	0	67498
		1.43E-06	0	57186	0	49600	0	23462	0	37278	0	43802	0	4130	1	384664	0	912	0	67348
rs577246097		5.14E-05	1	57156	7	49574	0	23456	0	37278	0	43810	0	4116	3	384608	0	912	20	67330
rs1471049518		7.13E-06	0	57166	0	49594	0	23458	0	37270	0	43814	1	4104	2	384650	0	912	2	67338
rs1471049518		1.43E-06	0	57166	0	49594	0	23458	0	37270	0	43814	0	4104	1	384650	0	912	0	67338
rs1471049518		1.43E-05	3	57166	0	49594	0	23458	0	37270	0	43814	0	4104	1	384650	0	912	0	67338
rs1004431347		1.14E-05	7	57018	0	49572	0	23460	0	37282	0	43794	0	4132	1	384642	0	912	0	67336
		1.43E-06	0	57030	0	49222	0	23382	0	37272	0	43796	0	4058	1	384286	0	912	0	67080
rs1344613436		1.43E-06	0	57048	1	49246	0	23386	0	37274	0	43802	0	4064	0	384288	0	912	0	67074
rs1344613436		1.86E-05	1	56926	2	49226	0	23386	6	37286	0	43802	0	4086	4	384296	0	912	0	67078
rs1431408382		1.43E-06	0	56874	1	49076	0	23356	0	37250	0	43728	0	4032	0	384116	0	912	0	66956
rs1290614241		1.43E-06	1	56876	0	49054	0	23352	0	37284	0	43782	0	4050	0	384166	0	912	0	66950
rs1290614241		1.43E-06	0	56998	0	49074	0	23352	0	37272	0	43782	0	4028	0	384158	0	912	1	66946
rs1027479296		1.57E-05	3	56944	1	49034	0	23344	0	37264	0	43770	0	3962	2	384076	0	912	2	66952
rs762948210		1.00E-05	0	56824	1	48960	0	23342	0	37286	0	43774	0	3918	5	383998	0	912	0	66914
rs762948210		1.00E-05	0	56946	1	48980	1	23342	0	37274	0	43774	0	3896	2	383990	0	912	3	66910
		1.43E-06	0	56974	0	49026	0	23340	0	37266	0	43784	0	3866	1	384036	0	912	0	66952
rs888449487		1.43E-05	10	56808	0	48898	0	23312	0	37272	0	43764	0	3866	0	383898	0	912	0	66900
rs1282391199		7.17E-06	0	56782	0	48820	0	23320	1	37274	0	43772	0	3836	3	383774	0	912	1	66798
		1.43E-06	0	56904	0	48840	0	23320	0	37262	0	43772	0	3814	0	383766	0	912	1	66794
rs1283633298		2.87E-06	0	56792	0	48906	0	23324	1	37278	0	43776	1	3824	0	383786	0	912	0	66858
rs1283633298		5.73E-06	0	56914	0	48926	0	23324	0	37266	0	43776	0	3802	2	383778	0	912	0	66854
rs1325285705		1.43E-05	0	56780	1	48874	0	23284	0	37282	1	43772	0	3760	5	383664	0	910	1	66822
rs1568258938		5.73E-06	0	56938	0	48904	0	23292	2	37262	0	43768	0	3710	2	383688	0	912	0	66808
rs538512851		0.00014046	87	56938	4	48904	0	23292	0	37262	0	43768	0	3710	2	383688	0	912	0	66808
		1.43E-06	0	56776	0	48946	0	23296	0	37264	0	43750	0	3604	1	383614	0	912	0	66824
rs1969093468		2.87E-06	0	56936	0	48982	0	23286	0	37274	0	43756	0	3602	2	383640	0	912	0	66810
rs1969093572		1.44E-06	0	56890	0	48820	0	23246	0	37250	0	43750	0	3548	0	383192	0	912	1	66690
rs1016186910		1.44E-06	0	56908	0	48852	0	23258	0	37262	0	43736	0	3506	1	383196	0	912	0	66684
rs1408510563		2.87E-06	0	56722	0	48774	0	23246	0	37260	0	43726	0	3516	2	383074	0	912	0	66676
		1.44E-06	0	56864	1	48798	0	23226	0	37260	0	43732	0	3432	0	382948	0	912	0	66636
rs1222829398		4.34E-06	0	56458	3	47740	0	22938	0	37234	0	43604	0	3314	0	380930	0	912	0	65892
		1.45E-06	0	56472	0	47652	0	22908	0	37200	0	43564	0	3278	1	380626	0	912	0	65796
		5.79E-06	0	56572	0	47672	0	22896	0	37224	0	43606	0	3264	4	380704	0	912	0	65774
rs1969094134		2.90E-06	0	56512	0	47554	0	22812	0	37208	0	43560	0	3204	2	380150	0	912	0	65606
rs1599444642		2.91E-06	2	56326	0	47260	0	22764	0	37216	0	43534	0	3202	0	379754	0	912	0	65454
		1.46E-06	0	56348	0	46906	0	22634	0	37190	0	43456	0	3118	0	378846	0	912	1	65118
rs2123025283		1.46E-06	0	56348	0	46906	0	22634	0	37190	0	43456	0	3118	1	378846	0	912	0	65118
		1.46E-06	0	56190	0	46638	0	22568	0	37156	0	43420	0	3104	1	378288	0	912	0	64956
rs1015869164		1.46E-06	1	56070	0	46618	0	22568	0	37168	0	43420	0	3126	0	378296	0	912	0	64960
		9.96E-07	0	63298	0	59238	0	25772	0	42106	0	63638	0	4794	1	623366	0	912	0	78710
		4.13E-05	1	63156	0	59168	0	25708	0	42010	0	63556	0	4778	37	613148	0	910	3	78486
rs1443745575		5.19E-05	1	63482	0	59222	0	25892	0	42194	0	63644	17	4856	29	638794	0	912	0	79080
		9.83E-07	0	63570	0	59218	0	25872	0	42168	0	63598	0	4836	1	635206	0	912	0	79018
rs1969106632		3.78E-06	1	64320	0	59316	0	26114	0	42352	0	63692	0	4944	2	671846	0	912	0	79880
		9.46E-07	0	64268	0	59312	0	26084	0	42346	0	63668	0	4962	0	671496	0	912	1	79876
rs967031751		2.84E-05	0	64146	0	59292	0	26084	0	42358	0	63668	0	4984	29	671504	0	912	0	79880
rs967031751		2.84E-06	0	64268	0	59312	0	26084	0	42346	0	63668	0	4962	0	671496	0	912	0	79876
rs542059086		2.80E-06	0	64604	0	59340	0	26184	0	42394	0	63696	0	4994	1	684234	0	912	2	80076
		9.23E-07	0	64802	1	59358	0	26288	0	42464	0	63738	0	5010	0	695294	0	912	0	80344
rs1969107047		9.23E-07	0	64802	0	59358	0	26288	0	42464	0	63738	0	5010	1	695294	0	912	0	80344
		9.05E-07	0	65144	0	59368	0	26446	0	42558	0	63690	0	5040	1	715628	0	912	0	80774
		8.94E-07	0	65430	0	59410	0	26526	0	42628	0	63766	0	5076	0	727474	0	912	1	81006
		8.48E-07	0	66576	0	59478	0	26898	0	42900	0	63806	0	5202	1	782396	0	912	0	82218
		8.37E-07	0	66850	0	59508	0	26996	0	42976	0	63824	0	5222	0	796922	0	912	0	82566
		8.37E-07	0	66850	0	59506	0	26996	0	42976	0	63824	0	5222	1	796908	0	912	0	82564
rs1599444987		2.47E-06	0	67068	0	59510	0	27116	3	43074	0	63842	0	5274	0	816098	0	912	0	83072
rs1969107331		8.19E-07	1	67130	0	59512	0	27158	0	43098	0	63826	0	5322	0	821196	0	912	0	83192
rs376051570		2.73E-05	30	67692	1	59552	0	27312	0	43192	0	63848	2	5332	0	842722	0	912	0	83642
		8.03E-07	0	67692	0	59552	0	27312	0	43192	0	63848	0	5332	0	842722	0	912	1	83642
rs562375053		2.83E-05	0	68190	6	59590	0	27500	0	43314	0	63868	2	5384	22	867014	0	912	0	84172
rs562375053		7.87E-06	0	68190	0	59590	0	27500	0	43314	0	63868	0	5384	9	867014	0	912	0	84172
rs774462039		1.56E-06	0	68402	0	59598	0	27550	0	43354	0	63888	0	5406	1	877322	0	912	1	84414
rs762090022		3.12E-06	0	68424	0	59620	0	27550	0	43360	0	63896	0	5402	4	876274	0	912	0	84362
rs767465851		1.62E-05	0	69740	0	59710	0	28026	1	43676	0	63930	1	5540	13	943674	0	912	7	85834
rs1555704465		5.17E-05	1	69618	0	59690	0	28026	12	43688	27	63930	1	5562	25	943682	0	912	0	85838
rs767821814		9.58E-06	0	69816	0	59722	0	28038	0	43658	0	63876	0	5540	0	945578	0	912	13	85854
		7.32E-07	0	70022	0	59742	0	28060	0	43718	0	63896	0	5560	1	954368	0	912	0	86018
		2.93E-06	0	70022	0	59742	0	28060	0	43718	0	63896	0	5560	4	954368	0	912	0	86018
		7.26E-07	0	70184	0	59742	0	28136	0	43766	0	63958	0	5588	0	963256	0	912	0	86290
		7.26E-07	0	70240	0	59740	0	28140	0	43774	0	63958	0	5586	1	964492	0	912	0	86298
rs1285485338		2.18E-06	0	70118	0	59720	0	28140	0	43786	0	63958	0	5608	3	964504	0	912	0	86302
		7.22E-07	0	70316	0	59752	0	28178	0	43810	0	63946	0	5600	0	970718	0	910	0	86436
rs750295461		7.20E-06	0	70298	0	59740	0	28218	10	43844	0	63970	0	5632	0	974510	0	912	0	86558
		7.02E-07	0	71120	0	59812	0	28424	0	43996	0	63986	0	5686	1	1006730	0	912	0	87254
		2.09E-06	0	71246	0	59812	0	28472	0	44026	0	63990	0	5686	3	1013892	0	912	0	87416
rs760538407		2.29E-05	0	71426	0	59820	0	28558	0	44072	0	63988	0	5712	2	1022838	0	912	29	87630
		6.93E-07	0	71426	0	59820	0	28558	0	44072	0	63988	0	5712	1	1022834	0	912	0	87628
rs766227267		6.85E-07	0	71696	0	59818	0	28650	0	44140	0	63996	0	5778	1	1039538	0	912	0	87974
		1.31E-06	0	72928	0	59908	0	29066	0	44452	0	64004	0	5850	0	1097824	0	910	2	89196
rs1157138874		5.89E-06	0	72928	1	59892	0	29068	0	44484	0	64004	0	5900	8	1101310	0	912	0	89274
rs1407514637		1.31E-06	0	73090	2	59924	0	29092	0	44476	0	64018	0	5890	0	1103872	0	912	0	89356
rs373454610		2.59E-06	4	73308	0	59920	0	29162	0	44562	0	64016	0	5952	0	1116122	0	912	0	89556
rs1969110138		1.29E-06	2	73342	0	59920	0	29186	0	44560	0	64014	0	5956	0	1118278	0	912	0	89642
rs778445201		4.51E-06	1	73470	1	59906	0	29230	0	44582	0	64002	0	5966	3	1123742	0	912	2	89768
rs9199		0.329458	15745	73558	23037	59928	11249	29238	14786	44594	21987	63958	1591	5942	371542	1127108	376	910	32493	89788
		6.37E-07	0	73930	0	59960	0	29338	0	44678	0	64028	0	5978	0	1139616	0	912	1	90168
		6.37E-07	0	73930	0	59960	0	29338	0	44678	0	64028	0	5978	1	1139616	0	912	0	90168
		1.27E-06	0	74106	0	59970	0	29384	0	44700	0	64028	0	5994	2	1146610	0	912	0	90302
rs1404218536		6.34E-07	0	74106	1	59970	0	29384	0	44700	0	64028	0	5994	0	1146610	0	912	0	90302
		6.33E-07	0	74150	0	59980	0	29406	0	44720	0	64036	0	5998	1	1148754	0	912	0	90326
rs758095224		1.20E-05	0	74162	0	59962	0	29434	19	44752	0	64032	0	6032	0	1153332	0	912	0	90424
		6.31E-07	0	74284	1	59982	0	29434	0	44740	0	64032	0	6010	0	1153324	0	912	0	90420
rs371134243		3.78E-06	1	74364	0	59990	0	29444	0	44746	0	64034	1	6006	4	1155582	0	912	0	90468
rs1277470724		1.26E-06	2	74242	0	59970	0	29444	0	44758	0	64034	0	6028	0	1155590	0	912	0	90472
rs371134243		5.04E-06	7	74242	0	59970	0	29444	0	44758	0	64034	0	6028	0	1155590	0	912	0	90472
rs1969111707	p.Ser68Ser	6.26E-07	0	74478	0	59986	0	29496	0	44800	0	64032	0	6042	0	1163854	0	912	1	90690
rs1599445177	p.Ser68Phe	1.88E-06	0	74620	0	59996	0	29494	3	44790	0	64032	0	6020	0	1164390	0	912	0	90730
	p.Ala67Ala	6.25E-07	0	74676	0	60002	0	29510	1	44800	0	64036	0	6036	0	1166608	0	912	0	90754
	p.Ser66Ser	6.24E-07	0	74750	0	59998	0	29546	0	44830	0	64026	0	6038	1	1170404	0	912	0	90826
rs998482397	p.Ser65Ser	6.23E-07	0	74816	1	59994	0	29568	0	44832	0	64044	0	6040	0	1172150	0	912	0	90884
	p.Ser65Pro	1.24E-06	0	74856	0	60004	0	29568	0	44830	0	64034	0	6042	2	1173484	0	912	0	90900
rs1287072134	p.Leu64Leu	1.86E-06	3	74786	0	59984	0	29578	0	44864	0	64034	0	6066	0	1175524	0	912	0	90986
rs770077639	p.Ile63Ile	1.86E-06	0	74906	0	60014	0	29582	0	44848	0	64022	0	6040	3	1175804	0	912	0	90986
	p.Ile63Val	1.24E-06	0	74918	0	60010	0	29580	0	44856	0	64028	0	6046	2	1176586	0	912	0	91014
	p.Gly62Ter	6.21E-07	0	74908	0	60010	0	29586	0	44856	0	64016	0	6048	1	1177628	0	912	0	91018
rs145141322	p.Gly62Arg	0.0016042	17	74908	717	60010	19	29586	706	44856	565	64016	2	6048	400	1177622	0	912	79	91018
rs1292972114	p.Ser61Ser	4.96E-06	1	74958	0	60018	0	29584	0	44856	0	64028	0	6042	4	1177762	0	912	2	91034
rs1490958412	p.Gly60Ser	6.20E-07	0	74938	0	60000	0	29594	0	44860	1	64022	0	6046	0	1178578	0	912	0	91044
rs1969114491	p.Pro59Thr	3.72E-06	0	74960	0	60020	0	29602	0	44858	0	64026	0	6050	5	1178824	0	912	1	91054
	p.Pro58Pro	6.20E-07	0	74916	0	59994	0	29596	0	44852	0	63998	0	6054	1	1178890	0	912	0	91048
	p.Pro58HisfsTer19	6.20E-07	0	74916	0	59994	0	29596	0	44852	0	63998	0	6054	0	1178890	0	912	1	91048
rs1969114644	p.Pro58Leu	6.20E-07	0	74978	0	60016	0	29598	0	44860	0	64028	0	6042	1	1178856	0	912	0	91050
rs1969114824	p.Asn57Asn	6.20E-07	1	74870	0	59990	0	29600	0	44880	0	64034	0	6066	0	1179378	0	912	0	91070
rs1051415090	p.Arg304His	1.24E-05	0	74998	0	60014	0	29596	0	44870	0	64020	0	6048	19	1179666	0	912	0	91070
rs749756430	p.Arg304Cys	1.92E-05	0	74872	0	59986	0	29600	0	44876	27	64006	0	6066	1	1179672	0	912	2	91064
rs1165230848	p.Asp54Gly	6.20E-07	0	74992	0	60006	0	29604	1	44858	0	64014	0	6048	0	1179710	0	912	0	91058
	p.Ala302Val	6.20E-07	0	75018	0	60010	0	29598	0	44868	0	64034	0	6044	1	1179728	0	912	0	91070
	p.Trp52Ter	6.20E-07	0	74986	0	59996	0	29604	0	44866	0	64022	0	6042	1	1179762	0	912	0	91060
	p.Ser297_Met301delinsLeu	6.20E-07	0	75028	0	60004	0	29600	0	44860	0	64046	0	6042	1	1179794	0	912	0	91068
rs201571232	p.Met301Thr	9.29E-06	0	75028	0	60004	0	29600	0	44860	0	64046	0	6042	10	1179794	0	912	5	91068
rs774533624	p.Pro51Arg	6.20E-07	0	74998	0	59986	0	29604	0	44870	0	64026	0	6036	0	1179736	0	912	1	91054
rs1445527076	p.Pro300del	1.24E-06	2	74998	0	59986	0	29604	0	44870	0	64026	0	6036	0	1179736	0	912	0	91054
rs1261226410	p.Pro300Leu	6.20E-07	1	74882	0	59986	0	29604	0	44880	0	64032	0	6050	0	1179774	0	912	0	91064
rs1261226410	p.Pro300Arg	1.24E-06	0	74882	0	59986	0	29604	0	44880	0	64032	0	6050	2	1179774	0	912	0	91064
	p.Asp49Gly	6.20E-07	0	74970	0	60006	0	29602	0	44866	0	64010	0	6032	1	1179786	0	912	0	91064
rs1411635225	p.Gly298Glu	6.20E-07	0	74998	0	59998	0	29598	0	44880	0	64020	0	6032	0	1179768	0	912	1	91060
	p.Gly298Arg	6.20E-07	0	75010	0	60012	0	29600	0	44866	0	64026	0	6032	1	1179794	0	912	0	91066
	p.Ser297Pro	6.20E-07	0	74896	0	59990	0	29604	0	44886	0	64032	0	6050	1	1179806	0	912	0	91066
rs761965498	p.Ala47Val	9.29E-06	0	75032	0	60012	0	29602	0	44882	0	64032	0	6028	6	1179792	0	912	9	91060
rs772485459	p.Arg296His	1.67E-05	0	74894	0	59982	0	29602	1	44880	0	64004	0	6032	7	1179714	0	912	17	91056
rs1367368915	p.Arg296Cys	2.48E-06	0	75028	0	60004	0	29602	0	44872	0	64032	0	6020	3	1179740	0	912	0	91050
rs1969118009	p.Ser295Thr	3.10E-06	0	75024	0	60012	0	29602	5	44876	0	64030	0	6016	0	1179792	0	912	0	91066
rs148716184	p.Ser295Gly	7.37E-05	3	75030	3	60020	0	29600	0	44872	0	64034	0	6024	110	1179738	0	912	0	91064
	p.Ile45Thr	6.20E-07	0	75002	0	60006	1	29602	0	44874	0	64032	0	6018	0	1179762	0	912	0	91058
	p.Asp294Asn	6.20E-07	0	75042	0	60016	0	29604	1	44882	0	64034	0	6014	0	1179768	0	912	0	91062
rs760556766	p.Asp294His	3.72E-06	1	74920	0	59996	0	29604	0	44894	0	64034	0	6036	1	1179776	0	912	4	91066
	p.Glu44Gly	6.20E-06	0	75000	0	60004	0	29602	0	44866	0	64028	0	6010	10	1179718	0	912	0	91066
	p.Glu43Gly	1.24E-06	0	74940	0	60012	0	29602	0	44858	0	64010	0	6004	2	1179674	0	912	0	91064
	p.Gly292Glu	6.20E-07	0	75010	0	60008	1	29600	0	44870	0	64024	0	6002	0	1179684	0	912	0	91068
rs144660620	p.Gly291Glu	1.24E-06	2	74906	0	59992	0	29592	0	44882	0	64024	0	6012	0	1179232	0	910	0	91062
	p.Trp41Ter	1.24E-06	0	74998	0	60006	0	29596	0	44872	0	64026	0	5996	1	1179200	0	912	1	91046
rs376676611	p.Gly291Arg	3.72E-05	0	74876	1	59986	0	29596	0	44884	0	64026	0	6018	58	1179208	0	912	0	91050
		6.20E-07	0	75012	1	60020	0	29596	0	44880	0	64014	0	5970	0	1178964	0	910	0	91046
		6.20E-07	0	75030	0	60014	0	29602	1	44882	0	64022	0	5920	0	1179354	0	912	0	91060
rs1247102390		3.72E-06	0	74908	1	59994	0	29602	0	44894	0	64022	1	5942	4	1179362	0	912	0	91064
rs1247102390		1.86E-06	0	74908	0	59994	0	29602	0	44894	0	64022	0	5942	3	1179362	0	912	0	91064
rs371262081		3.72E-06	5	74916	0	59994	0	29600	0	44892	0	64010	0	5938	0	1179368	0	910	0	91054
rs760814414		3.10E-06	0	74892	0	59998	0	29598	0	44878	0	64016	0	5946	4	1179372	0	912	1	91054
		1.24E-06	0	74984	0	60018	0	29594	0	44874	0	63986	0	5870	2	1178932	0	912	0	91044
rs1969120194		6.21E-07	1	74870	0	59992	0	29590	0	44878	0	63992	0	5856	0	1177550	0	912	0	90998
		6.20E-07	0	75004	0	60012	0	29596	0	44868	0	63990	1	5824	0	1178310	0	912	0	91016
rs1969120880		1.24E-06	0	74828	0	59998	0	29586	0	44874	0	63986	0	5764	2	1176148	0	912	0	90976
rs765062745		4.97E-06	0	74800	0	59988	0	29580	0	44866	0	63974	0	5764	8	1176026	0	910	0	90974
		6.21E-07	0	74934	1	60012	0	29584	0	44858	0	63992	0	5750	0	1176094	0	912	0	90978
		1.86E-06	0	74934	0	60012	0	29584	0	44858	0	63992	0	5750	3	1176094	0	912	0	90978
rs1168659172		6.21E-07	1	74812	0	59992	0	29584	0	44870	0	63992	0	5772	0	1176098	0	912	0	90982
		6.22E-07	0	74904	0	59990	0	29580	1	44844	0	63962	0	5738	0	1175626	0	910	0	90960
rs752261542		1.25E-06	1	74844	0	60010	0	29542	0	44836	0	63978	0	5708	1	1172406	0	912	0	90896
rs757900784		1.87E-06	0	74792	0	60006	0	29542	0	44826	0	63958	0	5632	3	1170340	0	912	0	90834
rs373942491		6.90E-06	2	74584	0	59988	0	29498	0	44788	0	63926	0	5562	7	1163516	0	910	0	90666
rs751156656		1.26E-05	0	74566	0	59984	0	29462	16	44788	0	63936	0	5564	4	1161074	0	912	0	90612
rs751156656		1.26E-06	0	74566	2	59984	0	29462	0	44788	0	63936	0	5564	0	1161074	0	912	0	90612
rs768236319		1.45E-05	0	74390	0	59962	0	29428	0	44754	0	63934	4	5474	18	1153560	0	912	0	90456
rs780429241		1.28E-06	0	74020	0	59942	0	29310	0	44640	0	63914	0	5298	0	1135900	0	910	1	90082
rs780429241		6.39E-07	0	73898	0	59922	0	29310	0	44652	0	63914	0	5320	1	1135904	0	910	0	90086
rs995705170		7.74E-06	3	73552	1	59912	0	29224	0	44568	0	63888	0	5242	7	1123248	0	912	0	89836
rs749588391		8.42E-06	2	73572	0	59912	0	29194	0	44534	0	63836	0	5198	10	1116866	0	912	1	89654
rs749588391		2.59E-06	0	73572	0	59912	0	29196	0	44534	0	63836	0	5198	4	1116868	0	912	0	89654
rs779279135		6.52E-07	0	73408	0	59912	0	29140	0	44512	0	63856	0	5122	1	1107460	0	912	0	89464
		2.00E-06	0	72670	0	59856	0	28934	0	44376	0	63812	1	4956	2	1075020	0	912	0	88628
rs1969123625		6.70E-07	0	72534	0	59828	0	28902	0	44350	0	63802	0	4940	1	1069114	0	912	0	88544
rs1302359070		6.85E-07	1	71800	0	59754	0	28694	0	44208	0	63760	0	4866	0	1039840	0	912	0	87920
rs748238952		9.82E-06	0	71306	0	59750	0	28460	0	44032	13	63740	0	4748	0	1009004	0	912	0	87204
rs1447533787		4.97E-06	0	70886	0	59706	0	28348	0	43940	0	63708	0	4696	6	993528	0	912	0	86844
		7.19E-07	0	70610	0	59718	0	28224	0	43830	0	63678	0	4622	1	977016	0	912	0	86468
		1.46E-06	0	70250	0	59688	0	28070	0	43754	0	63656	0	4556	2	960872	0	912	0	86104
rs547064265		1.17E-05	15	70246	1	59668	0	28082	0	43732	0	63624	0	4528	0	959762	0	912	0	86070
rs1656280352		3.67E-06	0	70012	0	59638	0	28010	1	43678	0	63536	0	4486	0	950500	0	912	0	85910
rs1656280352		7.35E-07	1	70012	0	59638	0	28010	0	43678	0	63536	0	4486	0	950500	0	912	0	85910
		7.46E-07	0	69628	0	59636	0	27874	0	43584	0	63496	0	4388	1	932438	0	912	0	85492
		7.54E-07	0	69356	0	59584	0	27794	0	43528	0	63454	0	4332	1	919694	0	912	0	85166
		7.54E-07	0	69356	0	59584	0	27794	0	43528	0	63454	0	4332	1	919694	0	912	0	85166
		7.54E-07	0	69356	0	59584	0	27794	0	43528	0	63454	0	4332	1	919694	0	912	0	85166
rs72987247		0.0109552	132	69126	239	59576	218	27728	0	43472	349	63436	5	4308	12470	906852	0	912	475	84940
		7.69E-07	0	68944	0	59576	0	27628	0	43424	0	63394	0	4268	1	896132	0	912	0	84656
		1.54E-06	0	68944	1	59576	0	27628	0	43424	0	63394	0	4268	1	896132	0	912	0	84656
rs1420366851		2.31E-06	0	68822	0	59556	0	27628	0	43436	0	63394	0	4290	3	896140	0	912	0	84660
		7.90E-07	0	68180	0	59500	0	27392	0	43280	0	63326	0	4156	0	864808	0	912	1	83996
		7.92E-07	0	68118	0	59476	0	27364	0	43244	0	63324	0	4150	0	861128	0	912	1	83918
		2.39E-06	0	67932	0	59476	0	27318	0	43216	0	63298	0	4120	0	852914	0	912	2	83742
rs1969125200		8.57E-07	0	66108	0	58920	0	26628	1	42848	0	62952	0	3862	0	775082	0	912	0	81794
		8.57E-07	0	66230	0	58940	0	26628	0	42836	0	62952	0	3840	1	775074	0	912	0	81790
rs927665739		1.46E-05	13	66114	1	58930	0	26604	0	42842	0	62908	0	3860	0	775716	0	912	0	81814
rs927665739		2.57E-06	0	66236	0	58950	0	26604	0	42830	0	62908	0	3838	3	775708	0	912	0	81810
		1.71E-06	0	66236	0	58950	0	26604	0	42830	0	62908	0	3838	2	775704	0	912	0	81810
rs1271601469		8.56E-07	0	66190	0	58894	0	26622	0	42812	0	62924	0	3840	1	775772	0	912	0	81810
		8.56E-07	0	66190	0	58894	0	26622	0	42812	0	62924	0	3840	0	775772	0	912	0	81810
rs928860975		3.74E-06	0	74842	0	59808	0	29452	0	44802	0	63288	0	5102	6	1174696	0	910	0	90448
rs1969433991		1.24E-06	0	74770	0	59830	0	29472	0	44832	0	63378	0	5152	0	1175938	0	910	2	90502
		1.86E-06	0	74950	0	59856	0	29490	0	44830	0	63444	0	5160	1	1177518	0	912	0	90624
		2.49E-06	0	74972	0	59884	0	29512	0	44838	0	63528	0	5192	1	1177864	0	910	3	90652
		6.21E-07	0	74960	0	59906	0	29508	0	44822	0	63570	0	5224	1	1177688	0	912	0	90732
		6.21E-07	0	74960	1	59906	0	29508	0	44822	0	63570	0	5224	0	1177688	0	912	0	90732
rs776537079		6.21E-06	2	74870	0	59898	1	29532	0	44860	0	63606	0	5266	7	1178432	0	910	0	90772
		6.21E-07	0	74950	0	59926	0	29524	0	44824	0	63598	0	5248	0	1178162	0	912	1	90772
rs368841079		2.48E-05	0	74856	39	59908	0	29524	0	44850	0	63644	0	5290	0	1178196	0	912	0	90796
rs1261548674		2.48E-06	0	75002	0	59958	0	29548	0	44846	0	63700	2	5298	0	1178936	0	912	0	90844
		6.21E-07	0	75004	0	59958	0	29548	0	44846	0	63700	0	5298	0	1178938	0	912	1	90844
		6.21E-07	0	75004	0	59958	0	29548	0	44846	0	63700	0	5298	1	1178938	0	912	0	90844
rs1969435200		6.21E-07	0	74872	0	59928	0	29542	0	44866	0	63698	0	5322	1	1179110	0	912	0	90852
rs1969435200		6.21E-07	1	74872	0	59928	0	29542	0	44866	0	63698	0	5322	0	1179110	0	912	0	90852
		5.58E-06	0	74994	0	59948	0	29542	0	44854	0	63698	0	5300	7	1179102	0	912	1	90848
rs765285782		1.24E-06	0	75000	2	59962	0	29546	0	44856	0	63732	0	5316	0	1179316	0	912	0	90860
		6.20E-07	0	75022	0	59986	0	29562	0	44866	0	63778	0	5396	1	1179568	0	912	0	90872
		6.20E-07	0	75030	0	59998	0	29580	0	44868	0	63900	0	5484	1	1179844	0	912	0	90976
		6.20E-07	0	75044	0	60000	0	29588	0	44868	0	63902	0	5508	0	1179848	0	910	1	90984
rs775339042		1.24E-06	0	75046	0	59996	0	29590	0	44864	0	63900	0	5508	2	1179870	0	912	0	90992
rs762464937		1.24E-06	0	75030	0	60004	0	29594	0	44864	0	63916	0	5534	2	1179914	0	910	0	90992
rs762464937		1.24E-05	0	74908	17	59984	0	29594	0	44876	0	63916	0	5556	2	1179922	0	910	0	90996
rs1969436719		6.20E-07	0	74918	0	59996	0	29598	0	44872	0	63928	0	5578	0	1179934	0	912	1	91008
rs751244889		3.10E-06	0	75042	0	60018	0	29596	0	44866	0	63956	0	5578	4	1179918	0	912	0	91030
rs756977370		5.58E-05	0	75028	0	60016	0	29600	87	44866	0	63942	0	5608	0	1179928	0	912	0	91028
		6.20E-07	0	75042	0	60012	0	29598	0	44868	0	63960	0	5618	1	1179946	0	912	0	91022
rs767058368		1.12E-05	0	75048	0	60012	0	29604	0	44872	0	63956	0	5630	17	1179902	0	912	0	91034
		4.34E-06	0	75040	0	60014	0	29604	0	44866	0	63974	0	5640	7	1179942	0	912	0	91046
rs200539421		9.61E-05	3	75036	1	60012	0	29604	0	44866	0	63972	0	5660	143	1179910	0	912	5	91044
rs755226510		4.34E-06	0	74920	0	59992	0	29600	3	44878	0	63950	0	5688	2	1179886	0	912	1	91052
rs755226510		4.96E-06	0	75042	0	60012	0	29600	0	44866	0	63950	0	5666	7	1179878	0	912	0	91048
rs78986303		0.00967396	8783	75038	789	60024	249	29604	0	44864	106	63976	103	5734	4622	1179952	0	912	159	91040
rs1453690774		2.48E-06	0	74924	0	60000	0	29608	2	44878	0	63974	0	5752	2	1179938	0	912	0	91070
rs1453690774		6.20E-07	1	74924	0	60000	0	29608	0	44878	0	63974	0	5752	0	1179938	0	912	0	91070
		6.20E-07	0	75030	0	60020	0	29604	0	44860	0	63984	0	5750	1	1179914	0	912	0	91060
rs755442156		6.20E-07	0	75050	0	60026	0	29608	0	44862	0	64002	0	5778	1	1179958	0	910	0	91076
		1.24E-06	0	75046	0	60030	0	29606	0	44872	0	64004	0	5786	2	1179980	0	912	0	91080
rs1453765917		6.20E-07	0	74924	0	60010	0	29606	0	44884	0	64004	0	5808	1	1179988	0	912	0	91084
		1.24E-06	0	75056	0	60028	0	29604	0	44862	0	64006	0	5802	2	1179982	0	912	0	91078
		6.20E-07	0	75050	0	60030	0	29606	0	44856	0	64020	0	5858	1	1180006	0	912	0	91068
rs1214017403		3.10E-06	0	75054	1	60024	0	29600	0	44864	0	64022	0	5876	4	1180004	0	912	0	91072
		1.86E-06	0	75054	0	60024	0	29600	2	44864	0	64022	0	5876	0	1180004	0	912	0	91072
		6.20E-07	0	75048	0	60024	0	29600	0	44858	0	64018	0	5874	1	1180000	0	910	0	91062
		6.20E-07	0	75048	0	60024	0	29600	0	44858	0	64018	0	5874	1	1180000	0	910	0	91062
		6.20E-07	0	75042	0	60020	0	29602	0	44852	0	64002	0	5884	0	1179968	0	912	0	91076
		6.20E-07	0	75056	0	60026	0	29602	0	44870	0	64034	0	5900	1	1179998	0	910	0	91074
rs748614826		6.20E-07	0	75052	0	60020	0	29604	0	44850	0	64022	0	5906	1	1179998	0	912	0	91074
		6.20E-07	0	75048	0	60024	0	29602	0	44866	0	64030	0	5920	1	1180018	0	910	0	91074
rs1381150031	p.Leu290Leu	6.20E-07	0	75046	1	60020	0	29602	0	44860	0	64026	0	5926	0	1180008	0	912	0	91066
rs572017418	p.Ser40Asn	0.000133206	0	75066	0	60028	0	29602	0	44870	0	64034	0	5942	18	1180022	0	912	190	91076
	p.Lys289Arg	6.20E-07	0	75042	0	60026	0	29604	0	44858	0	64034	0	5948	1	1180020	0	912	0	91070
	p.Lys286Asn	1.24E-06	0	75024	0	60018	0	29604	0	44860	0	64020	0	5958	0	1180024	0	910	2	91076
rs546073354	p.Lys286Arg	1.61E-05	2	75056	0	60024	0	29606	0	44864	0	64030	0	5958	3	1180022	0	912	18	91080
	p.Pro36Gln	1.24E-06	0	75052	0	60026	0	29604	0	44860	0	64032	0	5954	2	1180038	0	912	0	91080
	p.Pro36Leu	6.20E-07	0	75052	0	60026	0	29604	0	44860	0	64032	0	5954	1	1180038	0	912	0	91080
	p.Ser285Tyr	6.20E-07	0	75048	0	60026	0	29606	0	44854	0	64036	0	5968	1	1180036	0	912	0	91082
rs1474874825	p.Leu284Phe	6.20E-07	0	74920	0	60012	0	29608	0	44874	0	64036	0	5974	1	1180036	0	912	0	91078
rs747036508	p.Arg34His	9.29E-06	1	75058	0	60030	0	29608	0	44870	0	64026	0	5960	5	1180032	0	912	9	91070
	p.Arg34Pro	6.20E-07	0	75058	0	60030	0	29608	0	44870	0	64026	0	5960	1	1180032	0	912	0	91070
rs771241682	p.Thr283Met	3.10E-06	0	75066	1	60032	0	29604	0	44872	0	64028	0	5960	3	1180042	0	912	0	91076
rs771241682	p.Thr283Lys	6.20E-07	0	75066	0	60032	0	29604	0	44872	0	64028	0	5960	1	1180042	0	912	0	91076
	p.Thr283Ala	6.20E-07	0	75054	0	60028	0	29604	0	44870	0	64040	0	5968	0	1180028	0	912	1	91080
rs1323137479	p.Gly282Asp	1.86E-06	0	75050	0	60030	0	29608	0	44864	0	64032	0	5964	1	1180034	0	912	2	91074
rs1224287587	p.Gly282Ser	6.20E-07	0	75058	0	60032	0	29608	1	44872	0	64034	0	5960	0	1180052	0	912	0	91074
		6.20E-07	0	75064	0	60032	0	29606	0	44876	0	64028	0	5970	1	1180044	0	912	0	91078
	p.Ala280Pro	6.20E-07	0	75070	0	60036	0	29606	0	44876	0	64034	0	5956	1	1180044	0	912	0	91082
rs1969441648	p.Ala280Ser	6.20E-07	1	74948	0	60016	0	29606	0	44888	0	64034	0	5978	0	1180052	0	912	0	91086
	p.Asp279His	6.20E-07	0	75060	0	60030	0	29608	0	44880	0	64040	0	5958	1	1180038	0	912	0	91074
rs1337832380	p.Asp279Asn	7.43E-06	0	75060	0	60030	0	29608	0	44880	0	64040	0	5958	12	1180038	0	912	0	91074
rs1265091212	p.Val278Val	1.24E-06	0	75064	0	60032	0	29606	0	44876	0	64034	0	5960	1	1180044	0	912	1	91072
	p.Val278Ile	1.24E-06	0	75066	0	60038	0	29608	1	44882	0	64036	0	5974	1	1180044	0	912	0	91082
rs1969442252	p.Gly277Glu	6.20E-07	1	74934	0	60016	0	29604	0	44890	0	64036	0	5982	0	1180058	0	912	0	91084
rs745680511	p.Gly277Arg	4.96E-06	0	74942	1	60018	0	29608	0	44888	0	64030	0	5990	7	1180048	0	912	0	91082
	p.Lys276Asn	6.20E-07	0	75068	0	60034	0	29606	0	44878	0	64036	0	5976	1	1180028	0	912	0	91086
rs1204624947	p.Lys276Lys	6.20E-07	0	75068	1	60034	0	29606	0	44878	0	64036	0	5976	0	1180028	0	912	0	91086
rs769419674	p.Lys276Arg	4.96E-06	0	75076	0	60032	0	29604	0	44880	0	64040	0	5974	0	1180022	0	912	8	91086
rs775430708	p.Lys276Glu	6.20E-07	0	75064	0	60036	0	29606	0	44878	0	64038	0	5970	1	1180032	0	912	0	91076
rs775430708	p.Lys276Gln	6.20E-07	0	75064	0	60036	0	29606	0	44878	0	64038	0	5970	1	1180032	0	912	0	91076
	p.Phe275Leu	6.20E-07	0	75064	0	60036	0	29606	0	44876	0	64040	0	5972	1	1180032	0	912	0	91086
rs762840053	p.Phe275Phe	1.24E-06	0	75064	1	60036	0	29606	0	44876	0	64040	0	5972	0	1180032	0	912	0	91086
rs367734828	p.Phe275Ser	2.48E-06	0	75060	0	60032	0	29606	0	44882	0	64036	0	5970	2	1180024	0	912	0	91074
rs773902573	p.Gly274Gly	1.24E-05	0	75060	0	60030	0	29600	0	44874	0	64028	0	5964	0	1180032	0	912	19	91084
	p.Gly274Arg	6.20E-07	0	75060	0	60038	0	29604	0	44876	0	64040	0	5956	0	1180038	0	912	1	91076
rs761219065	p.Lys273Asn	6.20E-07	0	75072	0	60034	0	29608	0	44874	0	64044	0	5960	0	1180046	0	912	1	91082
rs761219065	p.Lys273Lys	1.24E-06	0	75072	0	60034	0	29608	0	44874	0	64044	0	5960	1	1180046	0	912	1	91082
rs1969443403	p.Lys273Arg	1.24E-06	0	75074	0	60036	0	29606	1	44876	0	64040	0	5958	1	1180038	0	912	0	91076
	p.His272His	6.20E-07	0	75072	0	60038	0	29608	0	44878	0	64030	0	5954	0	1180032	0	912	0	91068
rs1969443501	p.Ala271Gly	6.20E-07	0	74954	1	60012	0	29606	0	44894	0	64046	0	5958	0	1180046	0	912	0	91078
	p.Ala271Val	6.20E-07	0	75076	0	60032	0	29606	0	44882	0	64046	0	5936	0	1180038	0	912	1	91074
rs767270713	p.Ala271Ser	6.20E-07	0	75076	0	60036	0	29608	0	44878	0	64040	0	5934	1	1180032	0	912	0	91070
rs749981867	p.Ser270Ser	1.86E-06	0	75062	0	60030	0	29602	0	44880	1	64040	0	5934	1	1180036	0	912	0	91072
	p.Ser270Ser	6.20E-07	0	75062	0	60030	0	29602	0	44880	0	64040	0	5934	1	1180036	0	912	0	91072
rs755388710	p.Ser270Leu	4.34E-06	0	75082	1	60038	0	29606	0	44880	0	64038	0	5938	2	1180046	0	912	4	91074
	p.Lys269Arg	6.20E-07	0	75074	0	60030	0	29606	0	44874	0	64028	0	5934	1	1180034	0	912	0	91074
rs1969444063	p.Tyr268Tyr	6.20E-07	0	74954	0	60014	0	29604	0	44884	0	64040	0	5938	0	1180038	0	912	1	91078
rs765653905	p.Tyr268Cys	6.20E-07	0	75080	0	60036	0	29604	0	44880	0	64040	0	5910	1	1180036	0	912	0	91078
rs1384383051	p.Asp267Asn	3.72E-06	0	75074	1	60036	0	29606	0	44880	0	64036	0	5874	4	1180044	0	912	0	91062
rs1568263546	p.Ser266Ser	6.20E-07	0	75056	0	60034	0	29606	0	44882	0	64032	0	5876	0	1180038	0	912	1	91072
	p.Ala265Ala	6.20E-07	0	75066	0	60034	0	29606	0	44880	0	64030	0	5846	1	1180022	0	912	0	91074
rs1301995671	p.Ala265Ala	1.74E-05	14	74944	0	60014	0	29606	1	44892	0	64030	1	5868	7	1180030	0	912	0	91078
rs371855321	p.Ala265Glu	2.48E-06	0	74950	0	60014	0	29606	1	44890	0	64022	0	5858	1	1180038	0	912	0	91074
rs371855321	p.Ala265Val	3.35E-05	0	74950	0	60014	0	29606	0	44890	52	64022	0	5858	1	1180038	0	912	0	91074
rs1332702379	p.Ala265Ser	1.24E-06	2	74952	0	60016	0	29608	0	44896	0	64032	0	5856	0	1180050	0	912	0	91074
rs796544498	p.Arg264Ser	6.20E-07	0	74950	0	60016	0	29606	0	44890	0	64026	0	5838	0	1180034	0	912	1	91072
	p.Arg264Lys	3.72E-06	0	75072	0	60036	0	29608	0	44884	0	64032	0	5818	6	1180028	0	912	0	91070
rs759020235	p.Gly262Arg	2.48E-06	0	75068	0	60038	0	29604	0	44882	0	64018	0	5758	2	1180032	0	912	2	91066
rs147953101	p.Tyr261Tyr	2.48E-05	2	75058	0	60036	0	29606	6	44876	0	64022	0	5744	19	1180036	0	912	13	91068
	p.Tyr261His	6.20E-07	0	75056	0	60036	0	29602	0	44880	0	64016	0	5734	1	1180024	0	910	0	91062
	p.Gly260Ser	6.20E-07	0	75062	0	60038	0	29608	0	44878	0	64018	0	5704	0	1180042	0	912	0	91060
	p.Gly258Glu	6.20E-07	0	75068	0	60034	0	29608	0	44886	0	64020	0	5640	0	1180048	0	912	1	91062
	p.Gly258Ala	6.20E-07	0	75068	0	60034	0	29608	1	44886	0	64020	0	5640	0	1180048	0	912	0	91062
rs1442182898	p.Gly258Arg	6.20E-07	0	74948	0	60016	1	29608	0	44898	0	64014	0	5646	0	1180046	0	912	0	91066
	p.Pro257Pro	6.20E-07	0	75068	0	60034	0	29608	0	44884	0	64016	0	5626	1	1180038	0	912	0	91064
rs1285499899	p.Pro257Gln	6.20E-07	0	75064	0	60036	0	29606	0	44878	0	64000	0	5592	0	1180044	0	912	1	91062
rs1969445750	p.Arg256Ser	6.20E-07	0	74948	0	60012	0	29606	0	44892	0	64010	0	5572	1	1180048	0	912	0	91062
rs767944146	p.Arg256Thr	1.24E-06	0	75068	0	60036	0	29606	0	44878	0	64008	0	5554	2	1180048	0	912	0	91054
	p.Gly254Arg	6.20E-07	0	75068	0	60032	0	29606	1	44880	0	63952	0	5440	0	1180030	0	912	0	91058
	p.Gly254Ser	6.20E-07	0	75068	0	60032	0	29606	0	44880	0	63952	0	5440	1	1180030	0	912	0	91058
rs1969446315	p.Glu253Glu	6.20E-07	0	75064	0	60030	0	29602	0	44870	0	63950	0	5436	0	1180024	0	912	0	91056
rs1334171636	p.Glu253Lys	6.20E-06	0	75060	0	60036	0	29606	1	44880	1	63928	0	5404	8	1180016	0	912	0	91056
rs747179199	p.Ala252Ala	6.82E-06	0	75054	0	60032	0	29604	0	44870	0	63928	0	5404	9	1180006	0	912	2	91046
rs1238482342	p.Ala252ProfsTer67	6.20E-07	0	75052	0	60034	0	29600	0	44870	0	63870	0	5386	1	1179986	0	912	0	91056
rs757217586	p.Ala252Thr	6.20E-07	0	75060	0	60036	0	29604	0	44876	0	63886	0	5380	0	1179998	0	912	1	91056
rs1170779422	p.Gly251Gly	1.24E-06	0	74920	0	60016	0	29602	0	44888	0	63922	0	5384	2	1180014	0	912	0	91060
	p.Gly251Glu	1.24E-06	0	75054	0	60034	0	29600	0	44876	0	63884	0	5354	2	1180010	0	912	0	91048
	p.Gly251Ala	1.24E-06	0	75054	1	60034	0	29600	0	44876	0	63884	0	5354	1	1180010	0	912	0	91048
	p.Gly251Arg	1.86E-06	0	75060	0	60032	0	29600	0	44878	0	63872	0	5346	0	1180012	0	912	2	91052
rs112758532		6.20E-07	0	75052	0	60030	0	29602	0	44870	1	63818	0	5326	0	1179984	0	912	0	91050
rs1352787306		2.48E-06	1	74928	0	60008	0	29598	0	44882	0	63800	0	5288	3	1179990	0	912	0	91048
rs201397214		1.86E-06	0	75048	0	60026	0	29602	0	44878	0	63766	0	5214	2	1179966	0	912	0	91046
rs746029022		1.24E-06	0	75050	0	60028	0	29604	0	44872	0	63748	0	5228	1	1179988	0	912	1	91046
		6.20E-07	0	75032	0	60026	0	29600	0	44872	0	63734	0	5182	1	1179972	0	912	0	91042
		6.20E-07	0	75032	0	60026	0	29600	0	44872	0	63734	0	5182	1	1179972	0	912	0	91042
		6.20E-07	0	75028	0	60026	0	29600	0	44876	0	63638	0	5108	1	1179956	0	912	0	91036
rs899684095		3.10E-06	5	74906	0	60006	0	29600	0	44888	0	63638	0	5130	0	1179964	0	912	0	91040
rs1969448968		1.24E-06	0	75034	0	60030	0	29598	0	44876	0	63628	0	5082	2	1179920	0	912	0	91030
		6.20E-07	0	75042	0	60028	0	29600	0	44880	0	63598	0	5074	1	1179946	0	912	0	91034
rs1969449840		1.24E-06	1	74898	0	60000	0	29600	0	44882	0	63444	0	4994	0	1179860	0	912	1	91026
rs775306179		6.20E-07	0	75022	0	60016	0	29598	0	44872	0	63402	0	4966	1	1179850	0	912	0	91024
rs775306179		8.07E-06	0	74900	0	59996	0	29598	2	44884	0	63402	0	4988	9	1179858	0	912	2	91028
rs372158144		2.48E-06	1	75020	0	60012	0	29596	0	44868	0	63378	0	4966	1	1179862	0	912	1	91020
rs372158144		1.86E-06	3	74898	0	59992	0	29596	0	44880	0	63378	0	4988	0	1179870	0	912	0	91024
		6.20E-07	0	75000	0	60008	0	29600	0	44870	0	63320	0	4956	1	1179820	0	912	0	91022
rs1378768919		6.20E-07	1	74878	0	59988	0	29600	0	44882	0	63320	0	4978	0	1179828	0	912	0	91026
		6.20E-07	0	75000	0	60008	0	29600	0	44870	0	63320	0	4956	0	1179820	0	912	1	91022
		6.20E-07	0	75004	0	60004	0	29596	0	44868	0	63346	0	4928	1	1179782	0	912	0	91018
		6.20E-07	0	75016	0	59998	0	29590	0	44872	0	63234	0	4914	1	1179740	0	912	0	91014
		6.21E-07	0	74994	0	59998	0	29592	0	44872	0	63064	0	4868	1	1179678	0	912	0	90988
		6.21E-07	0	74994	0	59998	0	29592	0	44872	0	63064	0	4868	1	1179678	0	912	0	90988
rs376783396		1.86E-06	3	74802	0	59974	0	29596	0	44860	0	62862	0	4836	0	1179590	0	912	0	90998
rs1248039969		1.86E-06	0	74988	3	60000	0	29588	0	44870	0	62776	0	4784	0	1179632	0	912	0	90998
rs1969451117		1.86E-06	0	74852	0	59974	0	29586	0	44878	0	62674	0	4782	2	1179552	0	912	1	91006
		6.21E-07	0	74974	0	59994	0	29586	0	44866	0	62674	0	4760	1	1179544	0	912	0	91002
		6.21E-07	0	74966	0	59992	0	29584	0	44872	0	62568	0	4738	1	1179528	0	912	0	91002
rs1418103827		6.21E-07	0	74950	0	59984	0	29578	1	44850	0	62288	0	4680	0	1179474	0	912	0	91000
		6.21E-07	0	74962	0	59982	0	29574	0	44870	0	62380	0	4702	1	1179464	0	912	0	90996
rs149486356		2.48E-06	0	74960	0	59988	0	29568	0	44860	0	62150	0	4664	3	1179352	0	912	0	90972
rs149486356		0.000376471	11	74960	46	59988	0	29568	1	44860	2	62150	0	4664	511	1179348	0	912	2	90972
rs149486356		6.21E-07	0	74838	0	59968	0	29568	0	44872	0	62150	0	4686	1	1179356	0	912	0	90976
rs79244267		0.00252985	3386	74896	234	59918	1	29548	0	44858	0	61752	25	4634	176	1179088	0	912	11	90970
		6.22E-07	0	74896	1	59918	0	29548	0	44858	0	61752	0	4634	0	1179088	0	912	0	90970
rs371047347		2.18E-05	0	74784	1	59912	0	29540	0	44866	0	61840	0	4652	31	1179022	0	912	1	90968
rs1162281843		2.49E-06	0	74782	1	59902	0	29550	0	44864	0	61780	0	4648	3	1179078	0	912	0	90980
rs1162281843		6.22E-07	0	74782	0	59902	0	29550	0	44864	0	61780	0	4648	1	1179078	0	912	0	90980
rs1599461792		1.87E-06	0	74746	0	59834	0	29506	3	44834	0	60904	0	4594	0	1178364	0	912	0	90938
rs766505541		6.22E-07	0	74868	0	59854	0	29506	0	44822	0	60904	0	4572	0	1178356	0	912	1	90934
		2.49E-06	0	74864	0	59852	0	29494	0	44820	0	60476	0	4556	4	1178258	0	912	0	90910
		6.23E-07	0	74874	0	59852	0	29476	0	44830	0	60384	0	4542	0	1178186	0	912	1	90878
rs199560335		6.23E-07	0	74862	0	59834	0	29454	0	44818	0	59984	0	4524	1	1177988	0	912	0	90854
rs199560335		4.17E-05	2	74862	2	59834	0	29454	0	44818	0	59984	0	4524	57	1177988	0	912	1	90854
rs745516016		2.74E-05	0	74824	0	59744	0	29426	0	44802	0	59592	0	4524	41	1177554	0	912	0	90822
rs745516016		6.23E-07	0	74824	0	59744	0	29426	0	44802	0	59592	0	4524	1	1177554	0	912	0	90822
rs1003130823		6.24E-07	0	74770	0	59656	0	29384	0	44782	0	59232	0	4514	1	1176734	0	912	0	90738
		6.25E-07	0	74674	0	59460	0	29272	0	44748	0	57896	0	4474	0	1175610	0	912	1	90566
rs1391489121		6.25E-07	1	74540	0	59394	0	29200	0	44752	0	57834	0	4496	0	1175354	0	912	0	90480
		3.13E-06	0	74676	0	59438	0	29238	0	44748	0	57938	0	4472	5	1175468	0	912	0	90524
		6.26E-07	0	74646	0	59396	0	29238	0	44720	0	57662	0	4454	1	1175174	0	912	0	90512
		6.26E-07	0	74646	1	59396	0	29238	0	44720	0	57662	0	4454	0	1175174	0	912	0	90512
rs1309550121		1.38E-05	0	74504	0	59374	0	29176	0	44712	0	57298	0	4468	21	1174908	0	912	0	90526
		1.88E-06	0	74608	0	59286	0	29158	1	44714	0	57002	0	4450	0	1174664	0	912	2	90418
		1.25E-06	0	74604	0	59270	0	29128	0	44698	0	56828	0	4436	2	1174394	0	912	0	90384
		6.27E-07	0	74572	0	59204	0	29060	0	44676	0	56360	0	4434	1	1173680	0	912	0	90244
rs1969455500		6.27E-07	0	74552	0	59136	0	29004	0	44660	0	56016	0	4432	1	1173274	0	912	0	90188
		6.29E-07	0	74470	0	58938	0	28884	0	44672	0	55312	0	4412	1	1171616	0	912	0	89952
rs1410701480		6.29E-07	0	74348	0	58918	0	28884	0	44684	0	55312	0	4434	1	1171624	0	912	0	89956
		6.29E-07	0	74468	0	58884	0	28846	1	44654	0	55170	0	4412	0	1171644	0	912	0	89904
rs1375023395		1.13E-05	0	74466	0	58922	0	28864	0	44648	0	55122	0	4406	17	1171594	0	912	0	89936
		9.59E-06	0	68358	0	32388	0	20236	0	32288	0	31154	0	3900	13	1049356	0	912	0	65404
rs527568233		1.55E-05	8	68406	0	32454	0	20384	1	32728	0	31722	0	3968	10	1051342	0	912	2	65230
rs1969654992		3.69E-06	2	68170	0	32398	0	20262	0	32524	0	31648	0	4002	3	1049872	0	912	0	64884
rs1969655276		7.31E-07	0	68566	0	32872	0	20644	1	33566	0	32676	0	4058	0	1057796	0	912	0	65506
		1.45E-06	0	68688	2	33358	0	20896	0	34098	0	33292	0	4200	0	1061642	0	912	0	66090
		7.22E-07	0	68974	0	33962	0	21184	0	34818	0	34200	0	4368	1	1067962	0	912	0	66616
		1.44E-06	0	68974	0	33962	0	21184	0	34818	0	34200	0	4368	2	1067962	0	912	0	66616
		7.19E-07	0	69078	0	34340	0	21306	0	35220	0	34764	0	4518	0	1070860	0	912	0	66908
		7.15E-07	0	69218	0	34604	0	21538	0	35908	0	35592	0	4674	1	1075734	0	912	0	67058
		7.14E-07	0	69216	0	34676	0	21530	0	36050	0	35696	0	4716	1	1076678	0	912	0	67048
rs1969656353		2.86E-06	0	69216	0	34676	0	21530	0	36050	0	35696	0	4716	4	1076678	0	912	0	67048
rs1279715605		7.12E-07	0	69336	0	34958	0	21686	0	36280	0	35936	0	4788	1	1078908	0	912	0	67256
		7.12E-07	0	69336	0	34958	0	21686	0	36280	0	35936	0	4788	1	1078908	0	912	0	67256
		7.11E-07	0	69396	0	35138	0	21776	0	36476	0	36186	0	4824	1	1080276	0	912	0	67422
		7.10E-07	0	69422	0	35290	0	21816	0	36548	0	36322	0	4880	0	1081126	0	912	1	67508
		1.42E-06	0	69502	0	35424	0	21942	0	36898	0	36772	0	4962	1	1083352	0	912	1	67652
		7.07E-07	0	69476	0	35316	0	22024	0	37132	0	37134	0	5042	0	1085118	0	912	1	67676
rs1969656870		1.41E-06	0	69518	1	36148	0	22290	0	37376	0	37482	0	5134	1	1088036	0	912	0	68180
rs1969657635		7.03E-07	0	69654	0	36540	0	22354	0	37500	0	37710	0	5164	0	1088964	0	912	1	68328
		7.02E-07	0	69804	0	36800	0	22570	0	37710	0	38032	0	5188	0	1091100	0	912	1	68540
		7.01E-07	0	69862	0	37002	0	22616	0	37792	0	38134	0	5212	1	1091944	0	912	0	68758
rs2123112309		6.99E-07	0	69902	0	37160	0	22730	0	38018	0	38392	0	5232	1	1093526	0	912	0	68904
rs1969657875		6.99E-07	0	69846	0	37292	0	22766	0	38112	0	38568	1	5292	0	1094474	0	912	0	69082
		2.09E-06	0	70022	0	37636	0	22886	0	38178	0	38644	0	5280	3	1095156	0	912	0	69290
rs1293197234		1.39E-06	0	70086	0	37834	0	22934	2	38276	0	38762	0	5320	0	1095780	0	912	0	69352
		6.97E-07	0	70086	0	37834	0	22934	0	38276	0	38762	0	5320	1	1095780	0	912	0	69352
		4.87E-06	0	70140	0	38004	0	23046	0	38346	0	38974	0	5354	7	1096894	0	912	0	69626
rs1283967723		6.96E-07	1	70018	0	37984	0	23046	0	38358	0	38974	0	5376	0	1096902	0	912	0	69630
		6.94E-07	0	70242	0	38406	0	23280	0	38660	0	39446	0	5438	1	1099744	0	912	0	70056
		6.91E-07	0	70430	0	39312	0	23630	0	38956	0	39938	1	5468	0	1102812	0	912	0	70848
rs778927704		6.42E-05	0	70336	1	39422	60	23716	0	39048	0	40042	0	5510	18	1103668	0	912	0	70984
rs778927704		1.38E-06	0	70458	0	39442	0	23716	0	39036	0	40042	0	5488	2	1103658	0	912	0	70980
rs943530105		1.45E-05	0	70332	0	39570	0	23756	20	39068	0	40086	0	5514	0	1103766	0	912	0	71136
rs1249457591		1.17E-05	0	70546	0	40150	0	24076	0	39254	0	40508	0	5536	16	1106348	0	912	0	71974
		4.12E-06	0	70608	0	40240	0	24124	0	39300	0	40504	0	5540	6	1106654	0	912	0	72122
rs2123112542		6.87E-07	0	70608	0	40240	0	24124	1	39298	0	40504	0	5540	0	1106654	0	912	0	72122
rs1969659775		2.06E-06	0	70652	0	40492	0	24238	2	39354	0	40622	0	5566	1	1107490	0	912	0	72340
rs1252741163		6.85E-07	1	70696	0	40754	0	24340	0	39436	0	40760	0	5576	0	1108368	0	912	0	72706
rs1969660306		6.85E-07	0	70678	0	40810	0	24398	0	39426	0	40866	0	5598	1	1108736	0	912	0	72938
		6.82E-07	0	70988	0	42414	0	24712	0	39538	0	41040	0	5596	1	1111362	0	912	0	73796
		6.76E-07	0	71598	0	45512	0	25342	0	39676	0	41442	0	5652	0	1115978	0	912	1	75380
		5.41E-06	0	71598	0	45512	0	25342	0	39676	0	41442	0	5652	8	1115978	0	912	0	75380
		1.35E-06	0	71584	0	45666	0	25504	0	39724	0	41574	0	5682	0	1117084	0	912	1	75772
		6.75E-07	0	71620	0	45810	0	25570	0	39756	0	41602	0	5688	1	1117402	0	912	0	75968
		6.75E-07	0	71620	0	45810	0	25570	0	39756	0	41602	0	5688	1	1117402	0	912	0	75968
rs1040509642		6.75E-07	0	71616	0	45742	0	25592	0	39764	0	41688	0	5682	1	1117650	0	912	0	76016
		1.35E-06	0	71674	0	46264	0	25822	0	39804	0	41884	0	5706	0	1119204	0	912	2	76748
rs1350454187		6.73E-07	0	71584	0	46364	0	25852	0	39856	0	42000	0	5748	1	1119790	0	910	0	76864
		6.72E-07	0	71736	0	46452	0	25900	0	39892	0	42076	0	5704	0	1120058	0	912	1	76996
		1.34E-06	0	71736	0	46452	0	25900	0	39892	0	42076	0	5704	2	1120058	0	912	0	76996
rs2123112733	p.Gln180Arg	6.70E-07	0	71968	0	47202	1	26250	0	39972	0	42386	0	5758	0	1122578	0	912	0	78080
rs1459679030	p.Pro178Pro	2.67E-06	0	72050	0	47446	0	26458	0	40040	0	42512	0	5770	4	1123902	0	912	0	78590
	p.Pro178ArgfsTer8	6.69E-07	0	72050	0	47446	0	26458	0	40040	0	42512	0	5770	0	1123902	0	912	0	78590
rs1459679030	p.Pro178Pro	2.21E-05	1	72050	0	47446	0	26458	0	40040	0	42512	0	5770	30	1123900	0	912	2	78590
rs901919208	p.Pro178Leu	1.80E-05	7	72178	2	48392	0	26752	0	40100	0	42710	0	5826	16	1125952	0	912	0	79408
	p.Pro178Gln	6.66E-07	0	72300	0	48412	0	26752	0	40088	0	42710	0	5804	0	1125944	0	912	1	79404
	p.Gly177Gly	6.65E-07	0	72452	0	48930	0	26926	0	40158	0	42884	0	5820	1	1127666	0	912	0	79764
	p.Gly177Asp	1.33E-06	0	72440	0	48940	0	26870	0	40188	0	42896	0	5824	2	1127668	0	912	0	79658
	p.Gly177Val	1.99E-06	0	72440	0	48940	0	26870	0	40188	0	42896	0	5824	2	1127668	0	912	0	79658
	p.Gly177Ser	6.64E-07	0	72464	0	48952	0	26992	0	40232	0	42958	0	5828	1	1128172	0	912	0	79946
rs1243174773	p.Leu175Leu	2.65E-06	0	72696	0	49792	0	27434	0	40368	0	43346	0	5876	4	1132012	0	912	0	80904
	p.Leu175Gln	6.61E-07	0	72708	0	49852	0	27538	0	40346	1	43386	0	5876	0	1132344	0	912	0	81194
rs993535600	p.Gly174Glu	6.60E-07	0	72774	0	49982	0	27628	0	40430	0	43504	0	5880	0	1133894	0	912	1	81398
rs572163742	p.Gly174Arg	8.71E-05	1	72736	0	49992	0	27642	0	40430	0	43518	0	5890	126	1133950	0	912	0	81504
rs367921441	p.Val173Ala	1.98E-06	1	72832	1	50178	0	27814	0	40436	0	43676	0	5902	1	1135334	0	910	0	81818
	p.Val173Met	6.59E-07	0	72830	0	50166	0	27820	0	40474	0	43684	0	5918	1	1135400	0	912	0	81760
rs1184046509	p.Glu172Glu	6.58E-07	0	72832	0	50222	0	27894	0	40484	0	43752	0	5928	0	1135710	0	912	1	81908
	p.Val171Ala	6.58E-07	0	72834	0	50318	0	27980	0	40532	0	43844	0	5932	1	1137070	0	912	0	82174
rs1417974996	p.Val171Met	6.57E-07	1	72886	0	50328	0	27972	0	40548	0	43910	0	5930	0	1137162	0	912	0	82200
rs1428335652	p.His170GlnfsTer31	6.57E-07	0	72852	0	50364	0	28046	0	40532	1	43952	0	5936	0	1137446	0	912	0	82326
rs1969663843	p.His170His	6.57E-07	0	72852	0	50364	0	28046	0	40532	0	43952	0	5936	1	1137446	0	912	0	82326
rs1171680140	p.His170Tyr	1.31E-06	1	72770	0	50442	0	28116	0	40570	0	44002	0	5962	1	1137976	0	912	0	82428
	p.Arg167AlafsTer31	1.31E-06	0	72878	0	50402	0	28030	0	40544	0	43980	0	5934	0	1137660	0	912	2	82270
rs560864845	p.Pro169Pro	2.56E-05	1	72878	1	50402	0	28030	0	40544	0	43980	0	5934	13	1137660	0	912	20	82270
rs1426077680	p.Pro169Leu	3.28E-06	1	72760	0	50420	0	28180	0	40538	0	44046	0	5972	4	1138056	0	912	0	82556
	p.Pro169Arg	6.57E-07	0	72882	0	50440	0	28180	0	40526	0	44046	0	5950	1	1138048	0	912	0	82552
	p.Pro169Ser	6.56E-07	0	72952	0	50554	0	28250	1	40598	0	44202	0	5954	0	1139084	0	912	0	82632
rs1026279968	p.Asn168Asn	7.87E-06	0	72846	0	50616	0	28284	0	40640	1	44248	0	5968	10	1139738	0	912	1	82704
rs1468395328	p.Arg167Lys	6.22E-05	1	72896	0	50744	0	28390	0	40710	0	44428	0	5992	92	1141478	0	912	0	82902
	p.Arg167GlyfsTer19	6.54E-07	0	73020	0	50762	0	28414	0	40678	0	44502	0	5968	0	1141862	0	912	0	82930
	p.Pro166Thr	1.31E-06	0	73028	1	50826	0	28476	0	40736	0	44684	0	5972	1	1142490	0	912	0	82994
rs925802964	p.Ser165Arg	1.31E-06	0	72912	0	50820	0	28484	0	40748	0	44708	0	5994	2	1142636	0	912	0	83020
rs887714499	p.Ser165Asn	2.09E-05	0	72938	0	50826	0	28482	32	40764	0	44780	0	5988	0	1143228	0	910	0	82998
rs1006527901	p.Arg164Lys	6.53E-07	0	72988	0	50874	0	28544	1	40820	0	45022	0	5996	0	1144444	0	912	0	83116
rs1006527901	p.Arg164Ile	3.07E-05	1	72988	0	50874	0	28544	0	40820	0	45022	0	5996	46	1144444	0	912	0	83116
	p.Arg164Gly	6.52E-07	1	73096	0	50876	0	28560	0	40810	0	45110	0	5974	0	1144564	0	912	0	83130
rs936792104	p.Ala163Ala	1.50E-05	1	72956	2	50868	0	28548	0	40822	0	45198	0	5996	6	1144704	0	910	14	83120
rs936792104	p.Ala163Ala	6.52E-06	0	73078	0	50888	0	28548	0	40810	0	45198	0	5974	10	1144696	0	910	0	83116
	p.Ala163Gly	1.30E-06	0	73076	0	50902	0	28570	0	40804	0	45310	0	5974	2	1144720	0	912	0	83124
rs772012196	p.Ala163Val	9.78E-06	1	72954	1	50882	1	28570	0	40816	0	45310	0	5996	11	1144728	0	912	0	83128
rs1969666340	p.Ala163Ser	6.52E-07	0	72988	0	50918	0	28594	1	40840	0	45538	0	6002	0	1145420	0	912	0	83140
	p.Ser162Ser	6.52E-07	0	73108	0	50920	0	28598	0	40834	0	45710	0	5980	1	1145468	0	910	0	83166
rs1969666513	p.Thr161Thr	1.95E-06	0	73116	0	50950	0	28620	3	40860	0	46102	0	5988	0	1146190	0	912	0	83200
	p.Thr161Ser	6.51E-07	0	73118	0	50950	0	28626	0	40868	0	46188	0	5986	1	1146262	0	912	0	83198
rs1022864493	p.Thr160Thr	2.08E-05	0	73084	0	50940	0	28616	0	40840	0	46462	0	5988	29	1146092	0	912	0	83196
	p.Asn159Ser	6.51E-07	0	73094	0	50958	0	28616	0	40878	0	47108	0	5988	1	1146424	0	912	0	83200
rs1361145348	p.Asn159Asp	5.20E-06	0	73000	6	50950	0	28642	0	40898	0	47338	0	6012	2	1146584	0	912	0	83216
	p.Ser158Ser	6.50E-07	0	73118	0	50980	0	28638	0	40888	0	47540	0	5990	0	1146602	0	912	0	83222
rs1382616351	p.Ser157Ser	1.30E-06	0	73126	0	50990	0	28640	0	40894	0	48194	0	5992	0	1146642	0	910	0	83214
rs772644313	p.Ser157Phe	1.95E-06	0	73126	0	50978	0	28640	0	40882	0	48388	2	5992	0	1146670	0	912	0	83216
rs1223251887	p.Thr156Thr	6.50E-07	1	72960	0	50938	0	28610	0	40812	0	48734	0	6008	0	1146126	0	912	0	83220
	p.Thr156Ile	6.50E-07	0	73144	0	50976	0	28648	0	40896	0	49044	0	5992	1	1146780	0	912	0	83218
	p.Thr156Ala	6.50E-07	0	73054	0	50970	0	28642	0	40874	0	49206	0	5992	1	1146684	0	910	0	83206
rs1321007557	p.Leu155PhefsTer46	1.30E-06	0	73090	0	50966	0	28644	0	40896	0	49534	0	5992	2	1146732	0	910	0	83220
	p.Leu155Ter	6.49E-07	0	73090	0	50966	0	28644	0	40896	0	49534	0	5992	1	1146732	0	910	0	83220
rs760247715	p.Cys154Tyr	2.60E-06	0	73124	0	50990	0	28648	0	40894	0	50398	0	5992	1	1146798	0	912	2	83228
rs1418424315	p.Cys154Arg	2.14E-05	0	72854	0	50934	0	28640	33	40880	0	50616	0	6014	0	1146740	0	910	0	83222
rs529756169	p.Lys153Lys	7.14E-06	0	73120	0	50990	0	28646	11	40884	0	50888	0	5990	0	1146800	0	912	0	83240
	p.Lys153Arg	1.30E-06	0	73138	0	50992	0	28644	0	40880	0	51102	0	5990	2	1146810	0	912	0	83234
rs767306934	p.Pro151Pro	3.50E-05	0	72998	0	50972	0	28646	0	40902	2	52328	1	6014	49	1146842	0	912	0	83262
rs1212997967	p.Pro151Leu	1.49E-05	6	72950	0	50950	0	28648	0	40902	0	52602	1	6014	16	1146812	0	912	0	83254
rs1212997967	p.Pro151Arg	6.48E-07	0	73072	0	50970	0	28648	0	40890	0	52602	0	5992	1	1146804	0	912	0	83250
rs770772185	p.Arg150His	9.07E-06	1	72998	0	50966	0	28652	1	40902	0	53522	0	6014	9	1146868	0	912	2	83290
rs981234434	p.Arg150Cys	1.23E-05	0	73008	0	50978	0	28650	14	40910	0	53874	0	6014	4	1146876	0	912	0	83314
rs981234434	p.Arg150Gly	6.47E-07	0	73008	0	50978	0	28650	0	40910	0	53874	0	6014	1	1146876	0	912	0	83314
rs1969669305	p.Pro149Pro	2.01E-05	0	73118	0	50984	0	28648	0	40892	0	54168	0	5992	31	1146880	0	910	0	83314
rs1187504340	p.Pro149Arg	1.68E-05	0	73014	0	50976	0	28650	0	40906	0	54324	0	6014	25	1146894	0	910	0	83318
rs1187504340	p.Pro149Leu	1.94E-06	0	73014	0	50976	0	28650	0	40906	0	54324	0	6014	3	1146894	0	910	0	83318
rs1265716078	p.Pro149Thr	6.47E-07	0	73136	0	50996	0	28654	0	40906	0	54370	0	5992	0	1146886	0	912	1	83330
rs1969669881	p.Thr148Ile	1.94E-06	0	73136	0	51000	0	28652	1	40900	0	54698	0	5992	2	1146904	0	912	0	83336
rs1479589338	p.Ala147Glu	1.29E-06	1	73124	0	51006	0	28650	0	40894	0	55040	0	5992	1	1146874	0	912	0	83372
rs1969669977	p.Ala147Thr	2.59E-06	0	73028	2	50968	0	28654	0	40918	1	55302	1	6014	0	1146926	0	912	0	83390
rs1457538281	p.Gly146Glu	6.47E-07	0	72998	0	50976	0	28652	0	40910	0	55642	0	6014	1	1146930	0	912	0	83392
rs772164815	p.Gly146Arg	3.04E-05	0	72980	0	50972	0	28652	0	40902	0	55824	0	6014	44	1146910	0	912	0	83414
rs1161658505	p.Glu145ArgfsTer11	3.23E-06	0	73022	0	50984	0	28650	0	40910	0	56060	0	6012	5	1146908	0	912	0	83454
rs549863766	p.Glu145Lys	1.29E-06	1	73146	1	51004	0	28652	0	40904	0	56136	0	5992	0	1146918	0	912	0	83452
	p.Glu145Gln	6.46E-07	0	73146	0	51004	0	28652	0	40904	0	56136	0	5992	0	1146918	0	912	1	83452
rs1404107701	p.Pro143Leu	6.46E-07	0	73014	0	50976	0	28650	1	40914	0	56602	0	6014	0	1146952	0	912	0	83532
	p.Gly136_Pro142del	6.46E-07	0	73096	0	50994	0	28652	1	40886	0	56796	0	5992	0	1146912	0	912	0	83582
	p.Pro142Leu	3.23E-06	0	73160	0	51006	0	28652	0	40902	0	56910	0	5992	5	1146948	0	912	0	83576
rs1407289434	p.Pro142Ala	1.29E-06	0	73148	0	50998	0	28652	0	40898	0	56994	0	5992	2	1146950	0	910	0	83614
rs1452080748	p.Leu141Leu	6.46E-07	0	73026	0	50988	0	28650	0	40906	0	57052	0	6014	1	1146948	0	912	0	83608
rs1176055958	p.Leu141Ile	6.46E-07	0	73164	1	51006	0	28654	0	40900	0	57144	0	5992	0	1146952	0	912	0	83622
rs1430244055	p.Gly140Gly	6.46E-07	1	73094	0	50986	0	28652	0	40884	0	57196	0	5992	0	1146898	0	912	0	83672
	p.Gly140Asp	6.46E-07	0	73100	0	50996	0	28648	0	40898	0	57310	0	5992	0	1146944	0	912	0	83686
	p.Gly140Val	6.46E-07	0	73100	0	50996	0	28648	0	40898	0	57310	0	5992	1	1146944	0	912	0	83686
rs1416278453	p.Gly140Cys	6.46E-07	0	73106	1	51010	0	28654	0	40898	0	57374	0	5990	0	1146942	0	912	0	83672
rs1239299690	p.Val138Val	5.81E-06	0	73114	0	51006	0	28652	0	40888	0	57602	7	5992	2	1146956	0	912	0	83688
	p.Asp137dup	6.46E-07	0	73138	1	50998	0	28652	0	40898	0	57682	0	5992	0	1146964	0	912	0	83760
rs1156982920	p.Val138Met	1.10E-05	1	73002	1	50974	0	28652	8	40910	0	57668	0	6014	2	1146956	0	912	5	83784
rs1203500691	p.Asp137AlafsTer2	6.46E-07	0	73016	1	50976	0	28652	0	40894	0	57684	0	6014	0	1146968	0	912	0	83796
	p.Asp137Asp	5.81E-06	1	73138	0	50996	0	28652	0	40882	0	57684	0	5992	5	1146960	0	912	2	83792
rs892480717	p.Asp137Asn	1.03E-05	1	73002	2	50980	0	28648	0	40902	0	57800	0	6014	13	1146972	0	912	0	83782
rs892480717	p.Asp137Tyr	6.46E-07	0	73002	0	50980	0	28648	0	40902	0	57800	0	6014	0	1146972	0	912	1	83782
rs1035445225	p.Gly136Gly	4.52E-06	1	73126	0	51002	0	28650	0	40896	0	57844	0	5992	6	1146974	0	912	0	83824
rs1035445225	p.Gly136Gly	3.03E-05	0	73126	5	51002	0	28650	1	40896	0	57844	0	5992	37	1146974	0	912	3	83824
rs1211722562	p.Pro135Pro	6.45E-07	0	73120	0	51012	0	28652	1	40886	0	58090	0	5990	0	1146974	0	912	0	83858
	p.Pro135Thr	6.45E-07	0	73136	0	50998	0	28652	0	40890	1	58100	0	5992	0	1146980	0	912	0	83880
rs1969673434	p.Phe134Cys	2.58E-05	0	73108	0	50990	0	28654	0	40886	0	58200	0	5992	37	1146968	0	910	0	83922
	p.Phe134Ile	6.45E-07	0	73014	0	50960	0	28644	0	40882	0	58168	0	5992	1	1146914	0	910	0	83902
	p.Gly133Gly	1.29E-06	0	73152	0	51006	0	28654	0	40890	0	58244	0	5992	0	1147006	0	912	1	83940
rs367953418	p.Gly133Glu	1.94E-06	0	73116	0	51012	0	28652	0	40888	0	58268	0	5992	3	1147000	0	912	0	83920
rs367953418	p.Gly133Ala	0.000142593	2	73116	2	51012	0	28652	186	40888	0	58268	0	5992	3	1147000	0	912	0	83920
	p.Gly133Arg	6.45E-07	0	73122	0	51008	0	28652	0	40890	0	58282	0	5992	1	1146990	0	912	0	83936
rs1343347595	p.Gly133Arg	1.94E-06	1	73000	0	50988	0	28652	0	40902	0	58282	0	6014	2	1146998	0	912	0	83940
rs1440618839	p.Arg132Thr	1.29E-06	0	73042	0	50994	0	28654	0	40912	0	58316	0	6014	2	1147022	0	912	0	83968
rs1440618839	p.Arg132Lys	6.45E-07	0	73164	0	51014	0	28654	0	40900	0	58316	0	5992	1	1147014	0	912	0	83964
rs1404093527	p.Pro131Pro	3.87E-06	0	73148	0	51010	0	28654	6	40904	0	58322	0	5992	0	1147008	0	912	0	83964
rs763424155	p.Pro131Leu	2.26E-05	0	73006	0	50992	27	28652	0	40918	0	58338	0	6014	5	1147008	0	912	0	83990
	p.Ser130Phe	1.94E-06	0	73150	0	51016	0	28654	0	40906	0	58398	0	5992	3	1147020	0	912	0	84012
	p.Ser130Cys	1.94E-06	0	73150	0	51016	0	28654	0	40906	0	58398	0	5992	3	1147020	0	912	0	84012
rs764505456	p.Ser130Thr	0.000203223	282	72982	10	50988	0	28650	0	40908	0	58448	2	6012	2	1147016	0	912	0	84018
rs1221598679	p.Ser129Phe	1.94E-06	0	73168	3	51016	0	28650	0	40910	0	58466	0	5992	0	1147024	0	912	0	84022
	p.Ser128Thr	6.45E-07	0	73150	0	51006	0	28648	0	40906	0	58538	0	5992	1	1147006	0	912	0	84050
	p.Ala126Ala	6.45E-07	1	73144	0	51024	0	28658	0	40898	0	58568	0	5992	0	1147030	0	912	0	84046
rs1282895404	p.Ala126ProfsTer13	6.45E-07	0	73150	0	51028	0	28656	1	40906	0	58602	0	5992	0	1147042	0	912	0	84052
	p.Ala126Val	1.29E-06	0	73150	0	51028	0	28656	0	40906	0	58602	2	5992	0	1147042	0	912	0	84052
	p.Ala126Thr	6.45E-07	0	73142	0	51014	0	28658	1	40898	0	58602	0	5992	0	1147032	0	912	0	84056
rs1316850677	p.Ala126Pro	2.97E-05	0	73020	0	50994	0	28658	0	40910	0	58602	1	6014	43	1147040	0	912	0	84060
rs1217062488	p.Cys124Ter	6.45E-07	0	73168	0	51022	0	28660	0	40904	0	58662	0	5992	0	1147076	0	912	0	84080
	p.Cys124Ser	6.45E-07	0	73156	0	51014	0	28660	0	40910	0	58678	0	5992	1	1147074	0	912	0	84076
rs1969675845	p.Pro123Pro	6.45E-07	1	73174	0	51028	0	28660	0	40912	0	58760	0	5992	0	1147094	0	912	0	84082
rs1288772680	p.Pro123Arg	2.58E-06	0	73148	0	51026	0	28662	4	40912	0	58762	0	5992	0	1147098	0	912	0	84092
	p.Pro123Ala	6.45E-07	0	73158	0	51026	0	28662	0	40912	0	58760	0	5992	1	1147100	0	912	0	84100
rs182629126	p.Gln122His	6.45E-07	0	73172	0	51020	0	28660	1	40914	0	58792	0	5992	0	1147106	0	912	0	84112
rs947005923	p.Gln122Leu	3.87E-06	4	73044	0	51018	0	28658	0	40930	0	58826	0	6014	0	1147128	0	912	0	84122
rs1489982331	p.Thr121Ser	1.29E-06	0	73172	2	51042	0	28660	0	40918	0	58872	0	5994	0	1147166	0	912	0	84120
rs1489982331	p.Thr121Ile	6.45E-07	0	73172	0	51042	0	28660	0	40918	0	58872	0	5994	1	1147166	0	912	0	84120
	p.Gly120Gly	6.45E-07	0	73156	0	51034	0	28660	0	40922	0	58908	0	5994	1	1147186	0	910	0	84112
	p.Gly120Gly	6.45E-07	0	73156	0	51034	0	28660	0	40922	1	58908	0	5994	0	1147186	0	910	0	84112
	p.Gly120Gly	1.29E-06	0	73156	0	51034	0	28660	0	40922	0	58908	0	5994	2	1147186	0	910	0	84112
rs1969676620	p.Gly120Glu	1.29E-06	0	73150	2	51040	0	28664	0	40936	0	58946	0	5992	0	1147224	0	910	0	84134
rs551969200	p.Pro119Pro	6.83E-05	1	73142	9	51026	0	28668	6	40934	0	59000	1	5994	83	1147264	0	912	5	84132
rs1002450447	p.Pro119Leu	1.29E-05	0	73058	1	51024	0	28668	1	40940	0	59058	0	6016	16	1147348	0	912	1	84160
rs1002450447	p.Pro119Arg	4.51E-06	0	73180	0	51044	0	28668	0	40930	0	59058	0	5994	7	1147340	0	912	0	84156
	p.Pro119Thr	6.45E-07	0	73202	0	51052	0	28670	0	40940	0	59060	0	5994	1	1147360	0	912	0	84190
rs1479100005	p.Val118Val	1.93E-06	3	73090	0	51030	0	28674	0	40956	0	59092	0	6016	0	1147404	0	912	0	84208
rs1175584621	p.Val118Gly	6.44E-06	0	73092	0	51050	0	28678	9	40964	0	59156	0	6016	0	1147438	0	912	0	84222
	p.Val118Glu	6.44E-07	0	73214	0	51070	0	28678	0	40952	0	59156	0	5994	1	1147430	0	912	0	84218
rs1969677304	p.Ser117Ser	1.93E-06	0	73244	1	51066	0	28680	0	40960	0	59250	0	5994	2	1147596	0	912	0	84250
rs1407262865	p.Ala116Ser	5.80E-06	0	73248	0	51106	0	28686	0	40988	0	59376	1	5994	8	1147982	0	912	0	84332
	p.Ala116LeufsTer23	6.44E-07	0	73248	0	51106	0	28686	0	40988	0	59376	0	5994	1	1147982	0	912	0	84332
rs1419612733	p.Leu115Leu	6.44E-07	1	73146	0	51110	0	28690	0	41032	0	59448	0	6016	0	1148142	0	912	0	84372
	p.Leu115Val	6.44E-07	0	73290	0	51180	0	28696	0	41062	0	59510	0	5994	1	1148388	0	912	0	84414
	p.Ser114Ser	6.44E-07	0	73304	0	51198	0	28696	0	41054	0	59540	0	5994	1	1148504	0	912	0	84426
	p.Ser114Ala	6.43E-07	0	73318	0	51234	0	28698	0	41084	0	59626	0	5994	1	1148746	0	910	0	84472
	p.Trp113Cys	3.86E-06	0	73326	0	51240	0	28706	0	41100	0	59656	0	5994	6	1148870	0	912	0	84518
		6.43E-07	0	73356	0	51266	0	28714	0	41138	0	59744	0	5994	1	1149184	0	912	0	84556
		6.43E-07	0	73356	1	51266	0	28714	0	41138	0	59744	0	5994	0	1149184	0	912	0	84556
		6.43E-07	0	73356	0	51266	0	28714	0	41138	0	59744	0	5994	1	1149184	0	912	0	84556
		6.43E-07	0	73380	0	51346	0	28722	0	41190	0	59942	0	5994	1	1149740	0	912	0	84676
		6.42E-07	0	73432	0	51362	0	28724	0	41218	0	59988	0	5996	1	1150008	0	912	0	84712
rs768048042	p.Arg181Arg	6.42E-07	0	73380	0	51496	0	28758	0	41380	1	60222	0	6024	0	1151114	0	912	0	84950
rs768048042	p.Arg181Arg	7.70E-06	0	73502	0	51516	0	28758	0	41368	0	60222	0	6002	12	1151106	0	912	0	84946
rs750528877	p.Arg181Pro	6.41E-07	0	73528	1	51570	0	28768	0	41406	0	60324	0	6002	0	1151524	0	912	0	85016
rs750528877	p.Arg181Gln	2.56E-05	0	73406	3	51550	0	28768	0	41418	0	60324	0	6024	35	1151532	0	912	1	85020
rs910790317	p.Arg181Trp	2.56E-05	0	73604	4	51692	1	28780	0	41496	0	60494	0	6002	26	1152502	0	910	5	85182
	p.Arg181Arg	6.41E-07	0	73604	0	51692	0	28780	0	41496	0	60494	0	6002	1	1152502	0	910	0	85182
rs1351290421	p.Phe180Phe	6.40E-07	0	73650	1	51768	0	28788	0	41574	0	60576	0	6002	0	1153054	0	910	0	85304
rs1351290421	p.Phe180Leu	1.28E-06	0	73528	0	51748	0	28788	0	41586	0	60576	0	6024	2	1153062	0	910	0	85308
	p.Phe180Ser	1.92E-06	0	73690	0	51880	0	28796	0	41716	0	60748	0	6002	2	1153870	0	910	0	85420
rs1969679999	p.Phe180SerfsTer71	6.39E-07	1	73624	0	51980	0	28806	0	41784	0	60852	0	6024	0	1154486	0	910	0	85516
rs1443177131	p.Pro179Pro	6.39E-07	0	73652	0	52058	0	28810	0	41820	0	60872	0	6028	1	1154918	0	910	0	85568
rs943550363	p.Pro179Thr	6.38E-07	0	73810	0	52218	0	28838	1	41916	0	61010	0	6006	0	1155674	0	912	0	85768
rs943550363	p.Pro179Ser	3.32E-05	0	73688	0	52198	0	28838	0	41928	0	61010	0	6028	44	1155682	0	912	0	85772
rs754006097	p.Leu178Leu	1.28E-06	0	73806	0	52384	0	28852	0	42036	0	61148	0	6008	2	1156444	0	912	0	85882
	p.Leu178Pro	6.37E-07	0	73878	0	52510	0	28876	0	42128	0	61236	0	6010	1	1157022	0	912	0	86044
rs754795377	p.Leu178Ile	1.59E-05	0	73778	0	52620	0	28894	0	42198	0	61352	0	6034	1	1157742	0	912	24	86154
	p.Gly177Ala	6.36E-07	0	73942	0	52890	0	28922	0	42324	0	61514	0	6010	1	1159218	0	912	0	86450
rs1241684163	p.Gly177Ser	1.27E-06	0	73968	0	53102	0	28940	0	42394	1	61646	0	6012	1	1159948	0	910	0	86552
rs1241684163	p.Gly177Arg	1.27E-06	0	73846	0	53082	0	28940	0	42406	2	61646	0	6034	0	1159956	0	910	0	86556
	p.Arg176Arg	6.34E-07	0	74014	0	53314	0	28950	0	42536	0	61746	0	6012	0	1160718	0	912	0	86704
rs778610173	p.Arg176His	1.52E-05	0	74046	0	53418	0	28962	0	42594	9	61790	0	6016	9	1161170	0	912	4	86808
rs778610173	p.Arg176Pro	2.54E-06	0	74046	0	53418	0	28962	0	42594	0	61790	0	6016	1	1161170	0	912	3	86808
rs371796212	p.Arg176Cys	0.000104503	1	74106	1	53720	62	28994	0	42704	0	61926	5	6018	37	1162202	0	912	39	87018
	p.Met174Thr	1.89E-06	0	74278	0	54686	0	29078	0	43184	0	62320	0	6026	0	1165430	0	912	3	87716
rs899291042	p.Met174Val	1.26E-06	2	74146	0	54790	0	29082	0	43282	0	62382	0	6048	0	1166028	0	912	0	87836
	p.Met174Leu	1.89E-06	0	74268	0	54810	0	29082	0	43270	0	62382	3	6026	0	1166020	0	912	0	87832
	p.Glu173Lys	1.26E-06	0	74418	0	55310	0	29132	0	43470	0	62564	0	6028	2	1167692	0	912	0	88152
rs758323152	p.Gly172Glu	1.26E-06	0	74466	2	55698	0	29154	0	43628	0	62746	0	6032	0	1168818	0	912	0	88424
	p.Gly172Val	5.65E-06	0	74466	0	55698	0	29154	0	43628	0	62746	0	6032	9	1168816	0	912	0	88424
rs777761211	p.Gly172Arg	6.91E-06	0	74514	0	55818	0	29176	0	43704	0	62808	0	6034	0	1169276	0	912	11	88504
rs746521824	p.Thr171Ser	6.27E-07	0	74592	1	56222	0	29208	0	43840	0	62940	0	6036	0	1170324	0	912	0	88716
	p.Ser170Phe	6.26E-07	0	74674	0	56694	0	29248	0	44006	0	63096	0	6038	1	1171652	0	912	0	89000
rs770508083	p.Ser170Pro	6.26E-07	0	74694	1	56852	0	29260	0	44044	0	63154	0	6040	0	1172190	0	912	0	89088
rs1470591713	p.Leu168Phe	2.50E-06	0	74722	0	57380	0	29326	0	44204	0	63254	0	6048	0	1173306	0	912	4	89326
	p.Ala167Asp	6.24E-07	0	74796	0	57964	0	29376	0	44358	0	63448	0	6050	1	1174822	0	912	0	89700
rs776445663	p.Ala167Thr	3.80E-05	4	74642	12	57958	0	29374	0	44380	0	63430	0	6074	10	1174852	0	912	32	89684
rs1383332348	p.Ala166Ala	6.23E-06	1	74840	0	58496	0	29412	0	44484	0	63540	0	6054	8	1175950	0	912	1	90026
rs745484390	p.Arg165Arg	6.22E-07	0	74846	0	58784	0	29436	0	44580	0	63612	0	6054	1	1176772	0	912	0	90192
	p.Arg165Arg	3.11E-06	0	74846	0	58784	0	29436	0	44580	0	63612	0	6054	5	1176772	0	912	0	90192
rs752202730	p.Arg165Gln	3.98E-05	1	74724	0	58826	0	29454	2	44576	0	63620	0	6076	61	1176980	0	912	0	90244
rs752202730	p.Arg165Pro	6.22E-07	0	74846	0	58846	0	29454	0	44564	0	63620	0	6054	1	1176972	0	912	0	90242
rs762176659	p.Arg165Trp	3.11E-06	0	74798	0	59076	0	29474	0	44674	1	63686	0	6076	2	1177482	0	912	2	90378
rs762176659	p.Arg165Arg	2.49E-06	0	74920	0	59096	0	29474	0	44662	0	63686	1	6054	2	1177474	0	912	0	90372
rs762176659	p.Arg165Gly	6.22E-07	0	74920	0	59096	0	29474	0	44662	0	63686	0	6054	1	1177474	0	912	0	90374
	p.Asp164His	6.21E-07	0	74936	0	59352	0	29510	0	44694	0	63792	0	6058	0	1178104	0	912	1	90568
	p.His161Gln	6.20E-07	0	75006	0	59682	0	29542	0	44794	0	63872	0	6058	1	1178816	0	912	0	90822
rs1969685811	p.His161His	1.86E-06	0	74884	0	59662	0	29542	3	44806	0	63872	0	6080	0	1178824	0	912	0	90826
	p.His161Arg	3.72E-06	0	74938	0	59670	0	29544	0	44792	0	63838	0	6058	6	1178840	0	912	0	90818
rs1969685992	p.His161Tyr	3.10E-06	1	75030	0	59714	0	29544	0	44778	0	63886	0	6058	4	1178940	0	912	0	90842
rs929341629	p.Ala160Ala	4.96E-06	0	75012	0	59760	0	29546	0	44802	0	63878	0	6060	8	1179024	0	912	0	90850
	p.Ala160Val	1.24E-06	0	75022	0	59778	0	29552	0	44816	0	63896	0	6060	0	1179038	0	912	0	90848
rs1327853345	p.Ala160Ser	8.06E-06	0	75020	0	59756	0	29552	0	44816	0	63852	0	6062	13	1179056	0	912	0	90868
rs1969686536	p.Ser159Tyr	6.20E-07	0	74910	0	59784	0	29564	0	44840	0	63922	0	6084	1	1179272	0	912	0	90908
rs1969686703	p.Ser159Ala	1.24E-06	0	75046	0	59858	0	29558	2	44838	0	63932	0	6062	0	1179334	0	912	0	90932
	p.Leu158His	6.20E-07	0	75036	0	59890	0	29568	0	44852	0	63936	0	6062	1	1179432	0	912	0	90938
rs1354725700	p.Leu158SerfsTer17	9.30E-06	0	75036	0	59890	0	29568	0	44852	0	63936	0	6062	15	1179432	0	912	0	90938
rs760798629	p.Leu158Val	0.000127096	4	74914	0	59900	0	29580	0	44848	0	63898	0	6084	194	1179444	0	912	5	90948
	p.Asp157Asp	6.20E-07	0	75036	0	59936	0	29580	0	44852	0	63926	0	6062	1	1179504	0	912	0	90962
	p.Asp157ThrfsTer18	6.20E-07	0	74988	0	59940	0	29584	0	44848	0	63890	0	6062	0	1179492	0	912	0	90970
	p.Asp157His	1.24E-06	0	74988	0	59940	0	29584	0	44848	0	63890	0	6062	2	1179492	0	912	0	90970
rs1568266530	p.Arg156GlufsTer19	6.20E-07	0	74960	0	59908	0	29586	0	44842	0	63898	0	6062	0	1179504	0	912	1	90938
	p.Arg156Pro	2.48E-06	2	74960	0	59908	0	29586	0	44842	0	63898	0	6062	2	1179504	0	912	0	90938
rs766419027	p.Arg156Gln	3.35E-05	2	74838	0	59888	0	29586	0	44854	0	63898	1	6084	24	1179512	0	912	25	90942
rs753878418	p.Arg156Arg	4.96E-06	0	75024	0	59976	0	29584	2	44854	0	63968	0	6062	6	1179602	0	912	0	91014
rs753878418	p.Arg156Gly	7.44E-06	1	74902	0	59956	0	29584	0	44866	0	63968	0	6084	10	1179610	0	912	1	91018
rs753878418	p.Arg156Ter	1.49E-05	0	74902	0	59956	0	29584	9	44866	0	63968	0	6084	1	1179610	0	912	12	91018
	p.Ser155Phe	6.20E-07	0	75042	0	59988	0	29594	0	44870	0	63962	0	6062	1	1179726	0	910	0	91026
rs1361602046	p.Ser154Ser	1.24E-06	0	74940	0	59972	0	29586	0	44872	0	63980	0	6084	2	1179764	0	912	0	91034
rs1361602046	p.Ser154Ser	1.24E-06	1	74940	0	59972	0	29586	0	44872	0	63980	0	6084	1	1179764	0	912	0	91034
	p.Ser154Tyr	6.20E-07	0	75060	0	60004	0	29596	0	44864	0	63974	0	6062	1	1179778	0	912	0	91050
	p.Ser154Pro	6.20E-07	0	75036	0	59990	0	29598	0	44872	0	63988	0	6062	1	1179784	0	910	0	91020
rs755666337	p.Leu153Leu	3.10E-05	0	74926	0	59986	0	29598	0	44884	0	63988	0	6084	48	1179812	0	912	0	91054
	p.Leu153Pro	6.20E-07	0	75018	0	59998	0	29596	0	44874	0	64006	0	6062	1	1179828	0	912	0	91048
rs755369906	p.Leu153SerfsTer22	6.20E-07	0	75042	0	60008	0	29602	0	44876	0	63998	0	6062	0	1179822	0	912	1	91058
rs1023338602	p.Phe152Leu	2.23E-05	0	74926	0	59986	0	29594	0	44884	0	63998	0	6084	36	1179834	0	912	0	91040
	p.Phe152Tyr	6.20E-07	0	75048	0	60012	0	29596	0	44870	0	64016	0	6062	1	1179846	0	912	0	91060
rs1401931414	p.Phe152Leu	6.20E-07	0	75042	0	60020	0	29598	0	44870	0	64010	0	6062	1	1179860	0	912	0	91068
	p.Pro150Arg	6.20E-07	0	75050	0	60018	0	29604	0	44868	0	64022	0	6060	1	1179892	0	912	0	91068
	p.Pro150Leu	1.24E-06	0	75050	0	60018	0	29604	0	44868	0	64022	0	6060	1	1179892	0	912	0	91068
	p.Pro150Ser	6.20E-07	0	75052	0	60022	0	29604	0	44878	0	64022	0	6062	1	1179890	0	912	0	91072
	p.Trp149Ter	1.24E-06	0	75018	0	60016	0	29606	0	44878	0	64006	0	6062	2	1179876	0	912	0	91082
	p.Trp149Arg	6.20E-07	0	75072	0	60034	0	29608	0	44886	0	64036	0	6062	1	1179918	0	912	0	91076
	p.Ser148Phe	1.24E-06	0	75044	0	60024	0	29604	0	44876	0	64028	0	6062	1	1179926	0	910	1	91084
rs758209261	p.Ala147Ala	6.20E-07	0	74922	0	60014	0	29608	1	44886	0	64038	0	6084	0	1179938	0	912	0	91088
rs1272612150	p.Ala147Thr	3.10E-06	0	75052	0	60034	0	29608	0	44870	0	64026	0	6062	5	1179942	0	912	0	91084
	p.Val146Ile	6.20E-07	0	75016	0	60026	0	29606	0	44870	0	64024	0	6062	0	1179968	0	910	0	91082
rs1969689757	p.Ser145Ser	6.20E-07	1	74892	0	59996	0	29608	0	44882	0	64022	0	6084	0	1179970	0	912	0	91076
	p.Ser145Ser	6.20E-07	0	75014	0	60016	0	29608	0	44870	0	64022	0	6062	1	1179962	0	912	0	91072
rs1969689757	p.Ser145Ser	2.48E-06	0	75014	0	60016	0	29608	0	44870	0	64022	0	6062	4	1179962	0	912	0	91072
rs777630194	p.Ser145Ter	6.20E-07	0	75056	0	60028	0	29606	0	44868	1	64026	0	6062	0	1179980	0	912	0	91084
rs777630194	p.Ser145Leu	3.97E-05	0	75056	0	60028	0	29606	2	44868	0	64026	0	6062	56	1179980	0	912	0	91084
	p.Val144Ala	6.20E-07	0	75058	0	60032	0	29606	0	44876	0	64044	0	6062	1	1179994	0	912	0	91082
rs1969690471	p.Val144Phe	6.20E-07	1	74904	0	60008	0	29608	0	44890	0	64028	0	6084	0	1180016	0	912	0	91086
rs1423241961	p.Ser143Ser	6.20E-07	0	74940	0	60010	0	29606	0	44890	0	64036	0	6084	0	1180024	0	912	0	91092
rs1200635479	p.Ser143Pro	1.24E-06	0	75046	1	60030	0	29608	0	44882	0	64038	0	6062	0	1180018	0	912	0	91082
rs756867616	p.Cys142Trp	7.31E-05	1	74936	0	60016	0	29608	0	44894	0	64030	0	6084	116	1180038	0	912	0	91092
rs1568266592	p.Val144AlafsTer33	6.19E-07	0	75058	0	60036	0	29608	0	44882	0	64030	0	6062	1	1180030	0	912	0	91088
rs780879947	p.Phe141Ser	1.86E-06	2	74940	0	60016	0	29608	0	44888	0	64044	0	6084	1	1180038	0	912	0	91086
rs745321945	p.Val140Val	6.20E-07	0	75054	0	60030	0	29608	0	44884	0	64028	0	6062	1	1180028	0	912	0	91080
	p.Phe139LeufsTer36	6.20E-07	0	75028	0	60032	0	29608	1	44878	0	64024	0	6062	0	1180026	0	912	0	91078
rs1428275290	p.Phe139Leu	1.86E-06	0	74920	0	60012	0	29606	0	44888	0	64040	0	6084	3	1180032	0	912	0	91088
rs1474329321	p.Phe139Ser	6.20E-07	0	75050	0	60030	0	29608	0	44876	1	64040	0	6062	0	1180020	0	912	0	91088
rs1167087560	p.Thr138Ser	6.20E-07	1	74926	0	60012	0	29608	0	44894	0	64040	0	6084	0	1180054	0	912	0	91094
rs769342362	p.Thr138Pro	5.82E-05	0	74902	0	60004	0	29606	0	44894	0	64036	0	6084	0	1180032	0	912	92	91076
rs769342362	p.Thr138Ala	4.34E-06	7	74902	0	60004	0	29606	0	44894	0	64036	0	6084	0	1180032	0	912	0	91076
	p.Ala137Ala	6.20E-07	0	75022	0	60024	0	29608	1	44882	0	64034	0	6062	0	1180024	0	910	0	91070
	p.Ala137Ala	6.20E-07	0	75022	0	60024	0	29608	0	44882	0	64034	0	6062	1	1180024	0	910	0	91070
	p.Ala137Gly	6.19E-07	0	75056	0	60022	0	29608	0	44882	0	64042	0	6062	0	1180044	0	912	1	91068
rs748524636	p.Ala137Thr	3.10E-06	0	75028	0	60016	0	29608	1	44882	0	64016	0	6062	3	1180016	0	912	1	91076
	p.Ala137Ser	1.24E-06	0	75028	0	60016	0	29608	0	44882	0	64016	0	6062	2	1180018	0	912	0	91076
rs772465883	p.Pro136Pro	3.72E-06	0	75050	6	60022	0	29608	0	44886	0	64028	0	6062	0	1180042	0	912	0	91080
rs772465883	p.Pro136Pro	2.35E-05	2	74928	4	60002	7	29608	0	44898	0	64028	0	6084	24	1180050	0	912	1	91084
	p.Pro136Leu	1.24E-06	0	75062	0	60028	0	29606	0	44884	0	64040	0	6062	1	1180046	0	912	0	91088
rs1969693392	p.Ser135Ser	6.19E-07	0	75064	0	60032	0	29608	0	44886	0	64040	0	6062	1	1180042	0	912	0	91088
rs1469455180	p.Ser135Thr	1.24E-06	2	74926	0	60006	0	29608	0	44892	0	64024	0	6084	0	1180042	0	912	0	91082
rs369366310	p.His134Gln	1.24E-06	0	75060	0	60036	0	29608	0	44886	0	64040	0	6062	2	1180046	0	912	0	91082
rs369366310	p.His134His	6.81E-06	2	74938	0	60016	0	29608	0	44898	0	64040	1	6084	8	1180054	0	912	0	91086
rs773753212	p.His134Arg	6.20E-07	0	75028	0	60034	0	29606	0	44886	0	64028	0	6062	1	1180018	0	912	0	91074
	p.His134Tyr	6.19E-07	0	75066	0	60030	0	29608	0	44884	0	64038	0	6062	0	1180046	0	912	1	91084
rs1969694484	p.Ser132Asn	6.20E-07	0	75036	0	60030	0	29606	1	44888	0	64034	0	6062	0	1180034	0	912	0	91080
	p.Pro131Pro	6.19E-07	0	75058	1	60030	0	29606	0	44890	0	64036	0	6062	0	1180036	0	912	0	91082
rs1969694793	p.Ser132ValfsTer43	4.96E-06	0	74938	0	60008	0	29604	0	44898	0	64022	0	6084	8	1180058	0	912	0	91086
rs1969694646	p.Arg130Arg	6.20E-07	0	75064	0	60034	0	29606	0	44882	0	64042	1	6062	0	1180012	0	912	0	91082
rs373804642	p.Arg130His	1.24E-05	1	74926	2	60002	0	29608	2	44882	0	64024	0	6084	11	1180050	0	912	1	91078
rs1335527563	p.Arg130Cys	1.12E-05	0	74928	0	60012	0	29608	1	44898	0	64036	1	6084	15	1180040	0	912	0	91084
rs1335527563	p.Arg130Ser	6.19E-07	0	75050	0	60032	0	29608	0	44886	0	64036	0	6062	1	1180032	0	912	0	91080
rs1342750874	p.Phe129Leu	6.19E-07	0	75062	0	60036	0	29608	0	44882	0	64036	0	6062	0	1180030	0	912	1	91080
	p.Leu128Leu	6.19E-07	0	75056	0	60030	0	29606	0	44886	0	64042	0	6062	1	1180038	0	912	0	91084
rs766826025	p.Phe127Leu	1.24E-06	0	75036	1	60024	0	29608	1	44880	0	63930	0	6062	0	1180020	0	912	0	91078
rs753139154	p.Phe127TrpfsTer76	3.10E-06	0	75052	0	60030	0	29608	0	44886	0	64042	0	6062	5	1180032	0	912	0	91088
rs1318880631	p.Gly126Gly	5.58E-06	0	74936	2	60004	0	29606	0	44896	0	64038	0	6084	4	1180042	0	910	1	91086
rs1318880631	p.Gly126Gly	1.24E-06	0	75058	0	60024	0	29606	1	44884	0	64038	0	6062	0	1180034	0	910	1	91082
rs763740443	p.Gly126Ser	4.34E-06	0	74894	0	60002	0	29602	5	44890	0	64034	0	6084	2	1180036	0	912	0	91084
	p.Gly126Cys	6.20E-07	0	75016	0	60022	0	29602	0	44878	0	64034	0	6062	0	1180028	0	912	0	91080
	p.Gly126Arg	6.20E-07	0	75016	0	60022	0	29602	1	44878	0	64034	0	6062	0	1180028	0	912	0	91080
	p.Ile125Ile	1.24E-06	0	75058	0	60032	0	29608	0	44882	0	64038	0	6062	2	1180028	0	912	0	91086
rs1969696519	p.Thr123Ile	1.24E-06	0	74920	1	60006	0	29606	0	44898	0	64040	0	6084	0	1180042	0	912	1	91084
rs1293714247	p.Thr123Pro	1.86E-06	0	74882	0	59996	0	29606	0	44894	0	64018	0	6084	3	1180016	0	912	0	91078
rs376361044	p.Arg122Leu	1.24E-06	0	75042	0	60026	0	29606	2	44884	0	64030	0	6062	0	1180042	0	912	0	91084
rs376361044	p.Arg122His	8.05E-05	2	74920	0	60006	0	29606	0	44896	0	64030	1	6084	116	1180050	0	912	6	91088
	p.Arg122Gly	6.20E-07	0	75046	0	60024	0	29606	0	44882	0	64028	0	6062	1	1180020	0	910	0	91082
rs765445881	p.Arg122Cys	4.34E-06	0	74924	0	60004	0	29606	0	44894	0	64028	0	6084	7	1180028	0	910	0	91086
rs1201080716	p.Glu121AsnfsTer54	1.86E-06	0	75058	0	60016	0	29602	0	44878	0	64038	0	6062	0	1180024	0	910	3	91076
rs369212241	p.Glu121Ter	6.19E-07	0	75052	0	60030	0	29608	0	44886	0	64036	0	6062	1	1180046	0	912	0	91074
rs369212241	p.Glu121Lys	0.000431788	7	75052	12	60030	0	29608	1	44886	14	64036	10	6062	624	1180046	0	912	1	91074
rs1445158436	p.Asp120Asp	2.23E-05	1	74904	0	60006	0	29608	0	44894	0	64030	0	6084	32	1180042	0	912	0	91084
		6.19E-07	0	75050	0	60032	0	29608	0	44886	0	64034	0	6062	1	1180034	0	912	0	91076
		1.24E-06	0	75050	0	60032	0	29608	0	44886	0	64034	0	6062	2	1180034	0	912	0	91076
		6.20E-07	0	75052	0	60034	0	29608	0	44880	0	64018	0	6062	1	1180034	0	912	0	91086
rs763918437	p.Gly119Arg	1.86E-06	0	75040	0	60038	0	29606	0	44878	3	64040	0	6062	0	1180044	0	912	0	91084
rs1371650100	p.Leu243GlyfsTer68	6.20E-07	0	74912	0	60002	0	29606	0	44892	0	64030	0	6084	1	1180038	0	912	0	91078
rs1969698611		6.20E-07	0	75034	0	60022	0	29606	0	44880	0	64030	0	6062	1	1180030	0	912	0	91074
	p.Trp250Cys	6.20E-07	0	75026	0	60026	0	29600	0	44878	0	64030	0	6062	1	1180026	0	912	0	91076
rs200171249	p.Trp250Ter	6.20E-07	0	75026	0	60026	0	29600	1	44878	0	64030	0	6062	0	1180026	0	912	0	91076
	p.Trp250Arg	1.24E-06	0	75054	0	60032	0	29604	0	44872	0	64038	0	6062	2	1180032	0	912	0	91088
rs988647793	p.Phe248Leu	1.05E-05	0	75044	0	60034	0	29604	0	44876	0	64022	0	6062	16	1180014	0	912	0	91082
	p.Arg247Ser	6.20E-07	0	75002	0	60036	0	29608	0	44870	0	64016	0	6062	1	1180014	0	912	0	91074
rs1969699183	p.Ser246Asn	3.72E-06	0	75046	0	60032	0	29608	0	44880	0	64018	0	6062	6	1179962	0	912	0	91078
	p.Leu245Leu	6.20E-07	0	75036	0	60028	0	29608	0	44880	0	64012	0	6062	1	1179880	0	912	0	91080
	p.Ser244Ser	6.20E-07	0	75044	0	60026	0	29606	0	44878	0	63998	0	6062	1	1179866	0	912	0	91080
rs757281991	p.Leu243Pro	1.24E-06	0	75032	0	60014	0	29598	0	44866	0	64016	0	6058	2	1179300	0	912	0	91076
rs781215967	p.Gly242Arg	6.20E-07	0	75012	0	60000	0	29576	0	44866	0	63992	0	6052	1	1179018	0	912	0	91052
rs1969699962	p.Gly240Gly	6.20E-07	1	74824	0	59912	0	29534	0	44856	0	63972	0	6060	0	1178352	0	912	0	91014
rs373339125	p.Gly240Glu	1.86E-06	0	74854	0	59918	0	29524	0	44858	0	63978	0	6062	3	1178382	0	912	0	91008
rs373339125	p.Gly240Val	6.20E-07	0	74976	0	59938	0	29524	1	44846	0	63978	0	6040	0	1178374	0	912	0	91004
	p.Gly240Arg	1.24E-06	0	74966	0	59938	0	29532	0	44850	0	63972	0	6038	2	1178284	0	912	0	91002
		6.21E-07	0	74918	0	59828	0	29496	0	44822	0	63962	0	6038	1	1177772	0	912	0	90956
rs111433575		1.86E-06	0	74932	0	59830	0	29496	0	44828	0	63930	0	6034	3	1177734	0	912	0	90956
		1.24E-06	0	74942	0	59856	0	29496	0	44828	0	63954	0	6030	2	1177774	0	912	0	90968
rs1035455253		1.86E-06	0	74820	1	59836	0	29496	0	44840	0	63954	0	6052	0	1177782	0	912	0	90972
		1.24E-06	0	74942	0	59856	0	29496	0	44828	0	63954	0	6030	2	1177774	0	912	0	90968
		6.21E-07	0	74840	0	59752	0	29452	0	44800	1	63908	0	6028	0	1177164	0	912	0	90918
rs377557155		3.11E-05	0	74738	0	59692	0	29420	0	44822	0	63854	0	6046	50	1176948	0	912	0	90822
		6.21E-07	0	74864	0	59734	0	29424	0	44818	0	63860	0	6026	0	1176926	0	912	1	90838
rs1210304503		1.24E-06	0	74848	0	59714	0	29404	0	44808	0	63846	0	6022	0	1176724	0	910	0	90828
		6.22E-07	0	74804	0	59668	0	29352	0	44794	0	63808	0	6028	0	1176356	0	912	1	90746
rs1399395953		4.97E-06	0	74828	1	59672	0	29344	1	44796	0	63786	0	6024	6	1176290	0	912	0	90704
rs1412143058		6.22E-07	0	74654	0	59582	0	29292	1	44772	0	63684	0	6038	0	1175452	0	912	0	90650
		6.22E-07	0	74784	0	59576	0	29274	0	44756	0	63652	0	6024	1	1175246	0	912	0	90526
		6.22E-07	0	74786	0	59582	0	29252	0	44758	0	63636	0	6022	1	1175204	0	912	0	90496
		6.23E-07	1	74756	0	59596	0	29230	0	44744	0	63548	0	6016	0	1174878	0	912	0	90376
rs370740394		6.23E-07	1	74602	0	59526	0	29162	0	44746	0	63466	0	6028	0	1174442	0	912	0	90240
		6.23E-07	0	74726	0	59462	0	29080	0	44730	0	63380	0	6008	0	1174006	0	912	0	90074
		1.25E-06	0	74726	0	59462	0	29080	0	44730	0	63380	0	6008	1	1174006	0	912	0	90074
rs1969701950		6.24E-07	0	74694	0	59424	0	29010	0	44718	0	63268	0	6004	0	1173394	0	912	0	89868
rs768158566		6.24E-07	0	74694	0	59424	0	29010	0	44718	0	63268	0	6004	0	1173394	0	912	1	89868
rs778137390		1.25E-06	0	74638	0	59356	0	28884	0	44710	0	63088	0	5998	0	1172690	0	912	2	89444
rs1281664388		6.26E-07	0	74616	0	59132	0	28640	0	44708	0	62744	0	5990	1	1171300	0	912	0	88808
		6.26E-07	0	74588	0	58976	0	28502	0	44696	0	62614	0	5978	1	1170946	0	912	0	88600
		6.27E-07	0	74500	0	58718	0	28402	0	44660	0	62436	0	5964	1	1169862	0	912	0	88322
rs1046465516		3.13E-06	0	74378	0	58698	0	28410	0	44678	0	62432	0	5986	5	1169912	0	912	0	88334
		8.79E-06	0	74396	0	58348	0	28130	0	44638	0	62094	0	5940	13	1168358	0	912	0	87644
		6.29E-07	0	74298	0	58016	0	27972	0	44602	0	61970	0	5932	1	1167432	0	912	0	87414
rs747319590		4.59E-05	0	74156	0	57986	0	27936	0	44616	0	61876	1	5954	1	1167234	0	912	71	87224
		6.30E-07	0	74300	0	57936	0	27860	0	44620	0	61586	0	5926	0	1166650	0	912	1	86840
		6.31E-07	0	74264	0	57754	0	27648	0	44596	0	61196	1	5918	0	1165498	0	912	0	86280
rs771434790		1.26E-06	1	74240	0	57778	0	27656	0	44598	0	61212	0	5914	1	1165548	0	912	0	86284
		1.90E-06	0	74130	0	57498	0	27456	0	44584	0	60818	0	5912	3	1164368	0	912	0	85766
		6.32E-07	0	74130	0	57468	0	27382	0	44590	0	60640	0	5910	1	1164030	0	912	0	85526
rs554082000		3.17E-06	0	74118	4	57216	0	27132	1	44574	0	60056	0	5904	0	1162486	0	912	0	84738
		1.27E-06	0	74088	0	57064	0	27014	0	44568	0	59718	0	5890	2	1161674	0	912	0	84282
rs1282867404		6.36E-07	0	73902	0	56762	0	26804	0	44550	0	59252	0	5894	1	1160494	0	912	0	83838
		6.36E-07	0	74024	0	56782	0	26804	0	44538	0	59252	0	5872	1	1160486	0	912	0	83834
rs955800720		3.18E-06	3	73918	0	56788	0	26820	0	44558	0	59330	0	5894	0	1160676	0	912	1	83896
		6.37E-07	0	73910	1	56408	0	26656	0	44542	0	58902	0	5850	0	1159554	0	912	0	83380
		6.37E-07	0	73870	0	56358	0	26622	0	44536	0	58646	0	5844	1	1159286	0	912	0	83230
		6.38E-07	1	73904	0	56170	0	26460	0	44522	0	58176	0	5824	0	1158140	0	912	0	82716
		6.38E-07	0	73856	0	56102	0	26412	0	44492	0	57978	0	5814	1	1157680	0	912	0	82562
		1.28E-06	0	73806	0	55826	0	26286	0	44500	0	57644	0	5812	2	1157286	0	910	0	82330
rs937997163		6.60E-07	0	72434	0	55114	0	26024	0	44130	0	62052	0	5722	1	1107884	0	912	0	82302
		2.64E-06	0	72506	0	55192	0	26058	0	44120	0	62050	0	5700	4	1105776	0	912	0	82312
rs1969721452		5.29E-06	0	72442	0	55136	0	26068	0	44110	0	62072	0	5690	3	1103904	0	912	5	82428
		6.56E-07	0	72762	0	55684	0	26278	0	44192	0	62242	0	5730	1	1113654	0	912	0	83072
rs1969721629		3.92E-06	0	72788	0	56100	0	26450	0	44232	0	62398	0	5792	0	1118020	0	908	6	83532
		3.27E-06	0	72910	0	56120	0	26450	0	44220	0	62398	0	5770	5	1118012	0	908	0	83528
rs1969721808		7.17E-06	0	72938	1	56354	0	26566	0	44254	0	62450	0	5796	7	1121596	0	912	3	83862
rs1225595513		6.53E-07	0	72838	0	56456	0	26610	0	44246	0	62500	0	5786	1	1119700	0	910	0	83930
rs1304978003		1.24E-05	0	73056	0	56476	0	26700	0	44246	0	62518	5	5774	14	1122040	0	912	0	84180
		1.30E-06	0	73158	0	56528	0	26832	0	44268	0	62624	0	5814	2	1127974	0	912	0	84716
		6.46E-07	0	73272	0	56826	0	27036	0	44290	0	62718	0	5834	1	1131986	0	910	0	85248
		6.43E-07	0	73362	0	56900	0	27124	0	44324	1	62740	0	5840	0	1138136	0	912	0	85460
		1.28E-06	1	73660	0	57324	0	27536	0	44392	0	63012	0	5890	1	1145152	0	912	0	86708
		6.39E-07	0	73660	0	57324	0	27536	0	44392	0	63012	0	5890	1	1145152	0	912	0	86708
		6.38E-07	0	73714	0	57388	0	27658	0	44404	1	63098	0	5894	0	1146988	0	912	0	87040
		6.35E-07	0	73940	0	57832	0	27910	0	44442	0	63272	0	5918	1	1152160	0	912	0	87596
rs777120967		3.17E-06	5	73890	0	58056	0	28020	0	44486	0	63318	0	5960	0	1154272	0	910	0	87772
rs777120967		6.34E-07	0	74012	0	58076	0	28020	0	44474	0	63318	0	5938	0	1154264	0	910	1	87766
rs1348456170		6.31E-07	0	74198	0	58194	0	28284	0	44504	0	63458	0	5946	0	1160814	0	912	1	88510
		6.29E-07	0	74308	0	58474	0	28420	0	44584	0	63546	0	5960	1	1164036	0	910	0	88856
rs759594206		5.03E-06	8	74246	0	58488	0	28450	0	44596	0	63566	0	5982	0	1165236	0	910	0	88910
rs769896510		8.22E-05	0	74406	6	58554	44	28580	0	44610	0	63580	4	5974	50	1166752	0	912	0	89206
		6.26E-07	0	74472	0	58854	0	28672	0	44652	0	63650	0	5984	0	1168388	0	912	0	89426
		6.26E-07	0	74470	0	58820	0	28712	0	44654	0	63670	0	5990	0	1169042	0	912	1	89528
		6.25E-07	0	74512	0	58916	0	28818	0	44656	0	63704	0	5998	1	1169866	0	912	0	89762
		1.25E-06	0	74652	0	59178	0	28954	0	44722	0	63766	0	6014	2	1171924	0	912	0	89934
rs1969723779		6.24E-07	0	74476	1	59146	0	28948	0	44728	0	63762	0	6038	0	1172312	0	912	0	89960
rs1489186552		2.50E-06	0	74650	0	59224	0	28992	0	44728	0	63790	0	6018	4	1172470	0	912	0	90058
		6.24E-07	0	74626	0	59236	0	29046	0	44728	0	63804	0	6022	1	1173130	0	912	0	90178
rs1969724138		1.25E-06	0	74654	0	59238	0	29084	0	44736	0	63820	0	6022	0	1173616	0	912	0	90226
rs1219935963		3.74E-06	0	74690	0	59226	0	29114	0	44742	3	63852	0	6026	3	1174792	0	912	0	90346
rs775615621		4.35E-06	0	74710	3	59472	0	29254	0	44780	0	63908	0	6050	3	1176514	0	912	1	90570
		1.24E-06	0	74794	0	59450	0	29258	0	44766	1	63906	0	6028	1	1176546	0	912	0	90598
rs763266668		1.87E-06	0	74794	0	59446	0	29250	0	44762	0	63890	0	6028	3	1176530	0	912	0	90532
rs1433359298		3.73E-06	0	74794	0	59446	0	29250	0	44762	0	63890	0	6028	6	1176530	0	912	0	90532
		1.86E-06	0	74856	0	59500	0	29346	1	44784	0	63938	0	6034	2	1177554	0	912	0	90742
		6.21E-07	0	74902	0	59692	0	29430	0	44800	0	63960	0	6044	1	1178164	0	912	0	90824
		6.20E-07	0	74942	0	59798	0	29452	0	44826	0	63978	0	6040	1	1178602	0	912	0	90848
rs758921592		6.20E-07	0	74942	0	59824	0	29506	0	44836	0	63998	0	6044	0	1178858	0	912	1	90928
rs868100940		6.20E-07	0	74942	0	59824	0	29506	0	44836	0	63998	0	6044	0	1178858	0	912	0	90928
rs764362455		6.20E-07	0	75010	0	59966	0	29554	0	44842	0	63990	0	6054	0	1179520	0	912	1	90954
		6.20E-07	0	75036	0	59988	0	29580	0	44844	0	64024	0	6054	1	1179720	0	912	0	91008
		6.20E-07	0	75048	0	59994	0	29576	0	44848	0	64018	0	6054	1	1179718	0	912	0	90994
	p.Lys239Arg	6.20E-07	0	75024	0	59992	0	29594	0	44854	0	64020	0	6052	1	1179726	0	912	0	91016
	p.Gly238Gly	1.24E-06	0	75034	0	60006	0	29594	0	44854	0	64032	0	6056	2	1179806	0	912	0	91030
	p.Gln237Gln	6.20E-07	0	75024	0	59996	0	29598	0	44846	0	64024	0	6054	1	1179808	0	912	0	91044
	p.Gln237Lys	6.20E-07	0	75030	0	60008	0	29598	0	44854	0	64024	0	6056	1	1179830	0	912	0	91052
rs751411918	p.Ser236Ser	6.20E-07	0	75004	0	59996	0	29594	0	44846	0	64012	0	6056	1	1179768	0	912	0	91026
rs751411918	p.Ser236Ser	4.34E-06	0	75004	0	59996	0	29594	1	44846	0	64012	0	6056	3	1179768	0	912	1	91026
rs751411918	p.Ser236Ser	1.86E-06	0	75004	0	59996	0	29594	2	44846	0	64012	0	6056	1	1179768	0	912	0	91026
	p.Ser236Leu	2.48E-06	0	75026	0	60004	0	29600	0	44856	0	64022	0	6054	0	1179852	0	912	4	91050
	p.Ser236Thr	6.20E-07	0	75014	0	59996	0	29598	1	44854	0	64014	0	6056	0	1179860	0	912	0	91048
rs112511603	p.Pro235Pro	6.20E-07	0	75028	0	59998	0	29596	0	44850	0	64020	0	6056	1	1179848	0	912	0	91054
rs112511603	p.Pro235Pro	6.82E-06	3	74906	0	59978	0	29596	0	44862	0	64020	1	6078	5	1179856	0	912	1	91058
rs1158566836	p.Ser236ArgfsTer11	6.20E-07	0	75028	0	59998	0	29596	0	44850	0	64020	0	6056	0	1179848	0	912	0	91054
rs193100374	p.Pro235Leu	0.000125171	0	75036	0	60000	0	29600	191	44850	0	64022	0	6056	6	1179778	0	912	4	91052
	p.Pro235Gln	1.86E-06	0	75036	0	60000	0	29600	0	44850	0	64022	0	6056	3	1179778	0	912	0	91052
rs141888125	p.Pro235Ser	4.96E-06	1	75048	5	60018	0	29606	0	44860	0	64030	0	6054	2	1179918	0	912	0	91066
rs141888125	p.Pro235Ala	6.82E-06	0	75048	0	60018	0	29606	1	44860	0	64030	0	6054	10	1179918	0	912	0	91066
	p.Pro234Leu	6.20E-07	0	75022	0	60014	0	29602	0	44860	0	64028	0	6056	1	1179914	0	912	0	91074
rs1192676514	p.Pro234Ser	2.48E-06	0	75044	2	60010	0	29604	0	44864	0	64032	0	6056	2	1179890	0	912	0	91070
	p.Pro233Ser	3.10E-06	0	75026	0	60018	0	29596	0	44850	0	64044	0	6058	5	1179870	0	912	0	91070
rs750358869	p.Thr232Thr	6.20E-07	0	75002	1	60018	0	29604	0	44856	0	64024	0	6058	0	1179888	0	912	0	91062
	p.Thr232Lys	1.24E-06	0	75030	0	60020	0	29598	0	44860	0	64024	0	6058	2	1179912	0	912	0	91074
rs202210663	p.Thr232Ala	6.32E-05	0	75010	0	60012	0	29604	0	44852	78	64014	0	6058	16	1179906	0	910	0	91060
	p.Thr232Pro	1.24E-06	0	75010	0	60012	0	29604	0	44852	0	64014	0	6058	2	1179906	0	910	0	91060
rs1265384889	p.Arg231Arg	1.86E-06	0	74906	0	59998	0	29604	0	44866	0	64030	0	6080	3	1179918	0	912	0	91070
rs1387496108	p.Arg231Pro	6.20E-07	0	75012	0	60014	0	29606	0	44854	0	64022	0	6058	1	1179866	0	912	0	91066
	p.Arg231Leu	1.86E-06	0	75012	0	60014	0	29606	0	44854	0	64022	0	6058	3	1179866	0	912	0	91066
rs1387496108	p.Arg231His	6.20E-07	0	75012	0	60014	0	29606	1	44854	0	64022	0	6058	0	1179866	0	912	0	91066
rs779581554	p.Arg231Cys	2.48E-06	0	75012	0	59998	0	29602	0	44860	0	64026	0	6058	3	1179886	0	912	1	91076
rs753243448	p.Thr229Thr	1.86E-06	0	75024	0	60014	1	29600	0	44856	0	64022	0	6058	1	1179890	0	912	0	91064
rs753243448	p.Thr229Thr	6.20E-07	0	75024	0	60014	0	29600	1	44856	0	64022	0	6058	0	1179890	0	912	0	91064
rs375948656	p.Thr229Met	3.72E-06	1	75028	1	60014	0	29600	0	44864	0	64016	1	6058	3	1179862	0	912	0	91064
	p.Thr229Arg	1.24E-06	0	75028	0	60014	0	29600	0	44864	0	64016	0	6058	2	1179862	0	912	0	91064
rs1193514917	p.Thr229Ala	6.20E-07	0	74862	0	59976	0	29604	0	44870	0	64024	0	6080	1	1179856	0	910	0	91074
	p.Val228Met	6.20E-07	0	75040	0	60022	0	29604	0	44872	0	64040	0	6056	1	1179962	0	912	0	91076
rs1355739671	p.Ser100CysfsTer26	1.24E-06	0	74922	0	60002	0	29604	0	44880	0	64040	0	6082	0	1179920	0	912	2	91078
rs1969728445	p.Val101Leu	6.20E-07	1	74922	0	60002	0	29604	0	44880	0	64040	0	6082	0	1179920	0	912	0	91078
rs1969728616		6.20E-07	0	75042	0	60018	0	29606	0	44868	0	64036	0	6060	1	1179830	0	910	0	91072
rs1490342907	p.Phe99Leu	6.20E-07	0	74932	0	60008	0	29608	1	44884	0	64038	0	6082	0	1179796	0	912	0	91078
		6.20E-07	0	75054	0	60028	0	29608	0	44872	0	64038	0	6060	0	1179788	0	912	1	91074
	p.Arg98Arg	6.20E-07	0	75014	0	60018	0	29600	0	44868	0	64034	0	6062	1	1179690	0	912	0	91068
	p.Arg98Pro	1.86E-06	1	75008	0	60024	0	29602	0	44864	0	64032	0	6062	2	1179680	0	910	0	91072
rs747442374	p.Arg98Gln	4.34E-06	0	75008	1	60024	0	29602	0	44864	0	64032	0	6062	4	1179680	0	910	0	91072
rs747442374	p.Arg98Leu	2.48E-06	0	74886	0	60004	0	29602	0	44876	0	64032	0	6084	3	1179688	0	910	0	91076
rs374025717	p.Arg98Trp	8.06E-06	5	74918	1	60012	0	29600	0	44876	0	64028	0	6084	6	1179470	0	912	1	91072
	p.Arg98Gly	6.20E-07	0	75040	0	60032	0	29600	0	44864	0	64028	0	6062	1	1179468	0	912	0	91068
	p.Pro97Arg	6.20E-07	0	75018	0	60028	0	29600	0	44866	0	64028	0	6060	1	1178854	0	912	0	91052
rs1568267207	p.Pro97Leu	2.48E-06	0	75018	0	60028	0	29600	0	44866	0	64028	0	6060	2	1178854	0	912	1	91052
rs781701546	p.Pro97Ser	1.86E-06	0	74882	0	60004	0	29600	3	44872	0	64018	0	6084	0	1178866	0	912	0	91062
rs1217581187	p.Ser96Ser	2.48E-06	0	74866	0	60000	0	29600	0	44878	0	64024	0	6082	4	1178852	0	912	0	91056
rs1969730540	p.Ser96AlafsTer10	6.20E-07	1	74898	0	60002	0	29598	0	44876	0	64026	0	6084	0	1178934	0	912	0	91054
rs1211329279	p.Cys95Tyr	8.06E-06	0	75006	0	60030	0	29592	0	44864	0	64028	0	6060	13	1177964	0	910	0	91038
	p.Cys95Ser	1.24E-06	0	74950	0	60022	0	29586	0	44852	0	64032	0	6052	2	1175954	0	912	0	90986
		1.25E-06	0	74838	0	60012	0	29538	0	44816	0	64022	0	6050	0	1171232	0	912	2	90898
		6.22E-07	0	74896	0	60020	0	29550	0	44850	0	64030	0	6050	1	1173668	0	912	0	90918
rs1969731337		6.23E-07	0	74688	0	59984	0	29546	0	44846	1	64000	0	6076	0	1172498	0	912	0	90914
rs201474004		8.86E-05	125	74766	9	60016	0	29520	0	44814	0	64016	0	6050	2	1169314	0	912	0	90866
rs201474004		8.74E-06	0	74766	0	60016	0	29520	0	44814	0	64016	0	6050	0	1169300	0	912	14	90866
		6.22E-07	0	74884	0	60018	0	29556	0	44828	0	64010	0	6054	1	1173774	0	910	0	90940
rs775660322		2.49E-06	0	74752	0	59990	0	29544	0	44844	0	64010	0	6076	2	1173638	0	912	2	90944
rs775660322		5.60E-06	0	74874	0	60010	0	29544	0	44832	0	64010	0	6054	9	1173630	0	912	0	90940
		6.28E-07	0	74582	0	59984	0	29462	0	44750	0	64002	0	6014	1	1159044	0	910	0	90664
		6.24E-07	0	74760	0	60008	0	29536	1	44804	0	64002	0	6042	0	1168908	0	912	0	90834
rs150238994		0.00150168	0	74506	14	59996	0	29480	1519	44756	385	63976	4	6030	112	1159510	0	912	196	90632
rs774708127		5.02E-06	0	74468	1	59974	0	29492	0	44798	0	63964	0	6058	6	1162036	0	912	0	90676
rs1321430229		6.29E-07	0	74530	0	59986	0	29458	0	44758	1	63992	0	6016	0	1158390	0	912	0	90596
rs369152185		3.77E-06	0	74528	0	59982	0	29456	3	44758	0	63994	0	6022	1	1158390	0	912	1	90598
rs369152185		8.17E-06	0	74528	0	59982	0	29456	0	44758	0	63994	0	6022	3	1158390	0	912	10	90598
		6.31E-07	0	74364	0	59970	0	29432	0	44736	0	63956	0	6012	1	1154048	0	912	0	90520
rs1162060786		2.02E-05	0	74242	0	59950	0	29432	0	44748	0	63956	0	6034	32	1154062	0	912	0	90524
rs750363661		1.26E-06	0	74386	0	59974	0	29442	0	44738	0	63986	0	6016	2	1155414	0	912	0	90516
		1.89E-06	0	74386	0	59974	0	29442	0	44738	0	63986	0	6016	3	1155414	0	912	0	90516
		5.67E-06	0	74506	0	59976	0	29468	0	44754	0	63998	0	6020	9	1156668	0	912	0	90538
rs1599474791		6.30E-07	1	74506	0	59976	0	29468	0	44754	0	63998	0	6020	0	1156668	0	912	0	90538
rs1599474791		3.15E-06	0	74384	0	59956	0	29468	0	44766	0	63998	0	6042	0	1156676	0	912	5	90542
		6.36E-07	0	74188	0	59974	0	29362	0	44678	0	63972	0	5986	0	1142668	0	912	0	90244
rs760688827		6.36E-06	0	74066	1	59954	0	29362	0	44690	0	63972	0	6008	7	1142676	0	912	0	90248
rs900182718		8.26E-06	0	74044	0	59940	0	29376	0	44678	0	63972	0	6012	12	1143448	0	910	0	90242
rs1394561486		5.11E-06	2	73916	0	59938	0	29324	0	44652	0	63966	0	6004	6	1136184	0	912	0	90108
rs1969734640		6.45E-07	0	73712	0	59938	0	29234	0	44600	0	63970	0	5944	1	1120928	0	912	0	89796
rs1969734640		6.45E-07	0	73712	0	59938	0	29234	0	44600	0	63970	0	5944	1	1120928	0	912	0	89796
rs766172233		1.98E-05	0	72958	0	59886	0	29020	0	44464	1	63894	0	5912	24	1090792	0	912	2	89168
rs999886307		6.59E-07	0	73042	0	59896	0	29016	0	44434	0	63860	0	5886	1	1090940	0	912	0	89184
rs999886307		4.62E-06	4	72920	0	59876	0	29016	0	44446	0	63860	0	5908	2	1090948	0	912	1	89188
rs1033076334		6.76E-07	0	72294	0	59864	0	28750	0	44316	0	63822	0	5804	1	1056604	0	912	0	88434
rs1033076334		3.38E-06	1	72172	0	59844	0	28750	0	44328	0	63822	0	5826	4	1056616	0	912	0	88438
rs753395653		6.75E-07	0	72372	0	59864	0	28760	0	44320	0	63860	0	5812	1	1057938	0	912	0	88468
rs753395653		6.76E-07	0	72250	1	59844	0	28760	0	44332	0	63860	0	5834	0	1057944	0	912	0	88472
rs1243605076		1.35E-06	0	72264	2	59850	0	28762	0	44326	0	63854	0	5832	0	1058268	0	912	0	88476
rs563205646		4.06E-05	0	72312	1	59860	0	28750	49	44308	0	63862	0	5810	1	1055628	0	912	0	88406
rs764930079		6.92E-07	0	71698	0	59824	0	28556	0	44090	0	63802	0	5752	1	1026024	0	912	0	87712
rs752325142		1.38E-06	0	71702	0	59808	0	28566	0	44102	0	63822	0	5756	2	1027006	0	912	0	87724
rs1246678617		7.04E-06	0	71062	10	59762	0	28388	0	43990	0	63782	0	5752	0	1002736	0	910	0	87246
rs1249311371		4.29E-06	0	70612	6	59720	0	28238	0	43888	0	63742	0	5704	0	983958	0	912	0	86838
rs1338290995		2.85E-06	0	70686	0	59722	0	28276	0	43882	1	63750	0	5708	3	986168	0	912	0	86896
		7.25E-07	0	70400	0	59696	0	28162	0	43780	0	63718	0	5634	1	965474	0	912	0	86452
		7.24E-07	0	70422	0	59702	0	28176	0	43764	0	63692	0	5628	1	968188	0	912	0	86466
		7.24E-07	0	70422	0	59702	0	28176	0	43766	0	63694	0	5628	1	968188	0	912	0	86466
		7.24E-07	0	70422	0	59702	0	28176	0	43766	0	63694	0	5628	1	968188	0	912	0	86466
		7.45E-07	0	69696	0	59642	0	27946	0	43620	0	63620	0	5568	0	931696	0	912	1	85666
		1.49E-06	1	69696	0	59642	0	27946	0	43620	0	63620	0	5568	1	931692	0	912	0	85666
		7.90E-07	0	68332	0	59558	0	27486	0	43254	0	63546	0	5426	1	863052	0	912	0	84146
rs115690458		0.00353476	3666	68294	258	59568	45	27482	0	43266	0	63504	34	5428	210	863588	0	912	12	84190
		7.89E-07	0	68302	0	59568	0	27482	0	43266	0	63504	0	5428	1	863590	0	912	0	84190
		7.93E-07	0	68012	0	59574	0	27474	0	43242	0	63554	1	5418	0	857656	0	912	0	84036
		8.00E-07	0	67820	0	59548	0	27386	0	43202	0	63532	1	5384	0	847854	0	912	0	83820
rs1474474072		2.48E-06	2	66886	0	59502	0	27164	0	43050	0	63468	0	5342	0	810076	0	912	0	83006
		8.27E-07	0	67008	0	59522	0	27164	0	43038	0	63468	1	5320	0	810068	0	912	0	83002
rs1010153248		8.23E-07	0	66944	0	59512	0	27186	0	43070	0	63462	0	5340	1	815676	0	912	0	83088
		8.32E-07	0	66882	0	59498	0	27130	0	42988	0	63436	0	5280	1	803880	0	912	0	82816
		9.07E-07	0	65032	0	59346	0	26448	0	42578	0	63340	0	5074	1	713772	0	912	0	80918
rs781644324		1.82E-06	0	64834	0	59306	0	26434	0	42544	0	63298	0	5068	0	707464	0	912	2	80812
		9.40E-07	0	64258	0	59230	0	26224	0	42414	1	63226	0	5000	0	678272	0	912	0	80136
rs1182348642		1.98E-06	0	63284	2	59158	0	25888	0	42190	0	63196	0	4886	0	629368	0	912	0	79096
rs1024146906		1.15E-05	0	62318	0	59020	0	25512	0	41980	0	62912	0	4756	11	580442	0	912	0	77990
rs552032064		4.22E-06	2	62106	0	58942	0	25440	0	41918	1	62788	0	4730	1	571842	0	912	0	77732
		1.08E-06	0	61810	0	58910	0	25340	0	41854	0	62734	0	4696	1	554920	0	912	0	77402
rs1969739909		5.43E-06	0	61506	0	58834	0	25296	0	41838	0	62710	0	4698	5	547676	0	912	0	77236
		1.12E-06	0	61132	0	58822	0	25144	0	41700	1	62680	0	4624	0	521628	0	912	0	76742
rs756657953		7.13E-06	0	60110	0	58532	0	24814	0	41508	0	62418	0	4536	0	475748	0	912	6	75700
rs780357333		7.21E-06	0	60098	0	58502	0	24722	1	41470	0	62302	0	4472	5	467132	0	912	0	75534
		2.42E-06	1	60022	0	58436	0	24680	0	41452	0	62274	0	4470	1	463128	0	912	0	75464
rs1371576957		1.22E-06	0	59812	1	58290	0	24596	0	41376	0	62140	0	4436	0	454386	0	910	0	75190
rs1371759460		1.25E-06	1	59464	0	58064	0	24488	0	41274	0	61896	0	4426	0	441528	0	912	0	74846
rs1465261842		1.25E-06	0	59564	0	58076	0	24488	0	41268	0	61902	0	4392	0	441524	0	910	1	74860
rs1465261842		4.98E-06	0	59564	0	58076	0	24488	0	41268	0	61902	0	4392	4	441524	0	910	0	74860
rs1171494044		2.50E-06	0	59534	0	57970	0	24462	0	41260	0	61782	0	4386	2	438948	0	912	0	74788
rs749450791		5.06E-06	4	59260	0	57538	0	24388	0	41170	0	61380	0	4346	0	431644	0	912	0	74520
rs1450539417		1.27E-06	0	59284	0	57314	0	24352	0	41116	0	61002	0	4298	1	428372	0	912	0	74396
rs1336047908		1.27E-06	0	59262	0	57342	0	24356	0	41122	1	61110	0	4302	0	428640	0	912	0	74356
rs1969741907		1.27E-06	0	59108	0	57140	0	24344	0	41088	0	60886	0	4300	0	427556	0	912	1	74270
rs778352979		3.82E-06	0	59230	0	57160	0	24344	0	41076	0	60886	0	4278	3	427548	0	912	0	74268
		1.27E-06	0	59230	0	57160	0	24344	1	41076	0	60886	0	4278	0	427548	0	912	0	74268
rs571799466		6.42E-06	0	59132	0	56712	0	24284	5	40988	0	60414	0	4268	0	422938	0	912	0	73992
rs1273025758		1.28E-06	0	59010	0	56692	1	24284	0	41000	0	60414	0	4290	0	422946	0	912	0	73996
		1.29E-06	0	59004	0	56364	0	24248	0	40832	0	59936	0	4238	1	420088	0	912	0	73758
rs1969742419		1.30E-06	0	58782	0	55834	0	24216	0	40724	0	59310	0	4198	1	417082	0	912	0	73490
rs1969742602		1.31E-06	0	58802	0	55218	0	24158	0	40556	0	58594	0	4114	1	414144	0	912	0	73064
rs774761131		1.32E-06	0	58632	0	54418	0	24110	0	40278	0	57600	0	4022	1	410392	0	912	0	72520
rs774761131		1.32E-06	0	58632	0	54418	0	24110	0	40278	0	57600	0	4022	1	410392	0	912	0	72520
		1.32E-06	0	58566	0	54412	0	24122	0	40266	0	57570	0	4016	0	410428	0	910	0	72524
rs184693923		1.33E-06	1	58560	0	53968	0	24086	0	40078	0	57020	0	3958	0	408720	0	910	0	72260
rs184693923		0.000557134	0	58560	27	53968	0	24086	355	40078	0	57020	0	3958	10	408720	0	910	20	72260
rs1218794517		1.06E-05	0	58558	0	53732	0	24060	0	39972	0	56786	0	3934	0	408166	0	912	8	72162
		1.33E-06	0	58558	1	53732	0	24060	0	39972	0	56786	0	3934	0	408166	0	912	0	72162
		2.67E-06	0	58500	0	53502	0	24046	0	39872	0	56384	0	3898	1	407156	0	912	1	71942
rs927276599		2.14E-05	0	58244	0	53256	0	24010	0	39752	0	55936	2	3890	14	406050	0	912	0	71778
rs1301787911		4.02E-06	0	58250	0	53064	0	23998	2	39674	0	55568	0	3858	1	405428	0	912	0	71588
rs1969744155		2.70E-06	2	58158	0	52578	0	23958	0	39408	0	54674	0	3820	0	403146	0	912	0	71192
rs1033745740		8.18E-06	5	58040	0	51836	0	23854	1	38896	0	53176	0	3626	0	399292	0	912	0	70528
rs547637270		6.81E-06	0	58074	0	51868	0	23856	4	38930	0	53190	0	3634	0	399384	0	912	0	70558
rs2123126571		1.37E-06	0	58042	0	51732	0	23852	1	38828	0	52800	0	3596	0	398722	0	912	0	70390
		1.38E-06	0	57878	0	51200	0	23764	0	38426	0	51236	0	3422	0	395680	0	912	0	69790
rs1969744698		1.38E-06	1	57710	0	51060	0	23736	0	38318	0	50876	0	3402	0	394986	0	912	0	69676
		1.39E-06	0	57742	0	50846	0	23688	0	38086	0	49854	0	3286	1	393260	0	912	0	69376
		1.39E-06	0	57700	0	50708	0	23668	0	37940	0	49196	0	3216	1	392018	0	912	0	69066
		1.39E-06	0	57692	0	50706	0	23644	0	37908	0	49190	0	3222	1	391886	0	912	0	69100
rs938664690		8.42E-06	0	57458	4	50434	0	23602	0	37726	0	48102	0	3110	0	389876	0	912	0	68662
		1.40E-06	0	57594	0	50460	0	23606	0	37710	0	48052	0	3080	1	389938	0	912	0	68658
rs567639918		7.04E-06	5	57510	0	50326	0	23566	0	37528	0	47218	0	3024	0	388498	0	912	0	68402
rs1969745366		1.41E-06	0	57388	0	50286	0	23562	0	37534	1	47078	0	3030	0	388302	0	910	0	68352
rs1387639468		2.83E-06	0	57290	0	50126	0	23490	0	37354	0	46222	0	2952	2	386524	0	912	0	68050
rs973457992		1.42E-06	0	57402	1	50156	0	23498	0	37312	0	46184	0	2928	0	386570	0	912	0	68026
rs1193458683		1.42E-06	0	57224	0	50032	0	23462	0	37248	0	45566	0	2924	1	385592	0	912	0	67780
rs187496302		0.000131221	75	57320	0	50006	0	23416	0	37130	0	45010	0	2866	5	384410	0	912	1	67548
rs2123127047		1.43E-06	0	57308	0	49972	0	23392	1	37094	0	44694	0	2844	0	383794	0	912	0	67434
rs1969746384		1.43E-06	0	57136	0	49920	0	23376	0	37012	1	44472	0	2852	0	383098	0	912	0	67372
		1.43E-06	0	57208	0	49912	0	23354	0	36924	0	44162	0	2800	1	382256	0	912	0	67268
rs142747960		0.000677262	40	57224	23	49898	38	23354	0	36948	0	44084	19	2804	280	382162	0	912	34	67252
rs1568267385		1.43E-06	0	57224	1	49898	0	23354	0	36948	0	44084	0	2804	0	382164	0	912	0	67252
rs776420752		1.58E-05	2	57088	3	49830	0	23324	0	36922	0	43850	0	2798	5	381740	0	912	0	67180
rs1969747344		2.89E-06	1	57018	0	49764	0	23254	0	36786	0	43522	0	2770	0	379340	0	912	0	67042
rs1969747517		1.44E-06	0	57136	0	49796	0	23254	0	36784	0	43538	0	2748	1	379468	0	912	0	67044
rs192015311		4.35E-06	2	57078	0	49716	0	23192	0	36634	0	43092	0	2702	0	377690	0	912	0	66884
		1.45E-06	0	57084	0	49718	0	23200	0	36646	0	43116	0	2708	1	377812	0	912	0	66870
rs1969748192		1.46E-06	0	57014	0	49672	0	23138	0	36512	0	42888	0	2696	1	375894	0	912	0	66758
rs1042856255		2.91E-06	1	56966	0	49626	0	23112	0	36472	0	42852	0	2694	0	375482	0	912	0	66748
		1.46E-06	0	56966	0	49626	0	23112	0	36472	0	42852	0	2694	0	375482	0	912	1	66748
		4.38E-06	0	56970	0	49590	0	23078	0	36374	0	42660	0	2688	3	374574	0	912	0	66700
rs983630683		7.91E-05	8	56882	4	49518	5	22994	0	36104	0	42286	2	2664	35	372816	0	912	0	66580
rs1202028786		1.47E-06	1	56752	0	49458	0	23004	0	36138	0	42298	0	2686	0	372560	0	912	0	66566
		2.93E-06	0	56914	0	49520	0	22988	0	36120	0	42290	0	2664	2	372626	0	912	0	66564
rs569957429		0.00121784	15	68776	37	59268	1	27622	0	43392	5	63570	8	3868	1489	911712	0	912	1	84616
		7.50E-07	0	69118	0	59382	0	27774	0	43474	0	63628	0	3896	1	927052	0	912	0	85040
		7.48E-07	0	69212	0	59406	0	27764	0	43504	0	63654	0	3886	1	930036	0	912	0	85110
		7.43E-07	0	69374	0	59424	0	27806	0	43516	0	63628	0	3916	1	937680	0	912	0	85304
		7.38E-07	0	69608	0	59474	0	27884	0	43562	0	63696	0	3942	1	946252	0	910	0	85478
rs1969794301		2.19E-06	0	69852	3	59506	0	28016	0	43652	0	63702	0	3996	0	959848	0	910	0	85754
		7.30E-07	0	69852	0	59506	0	28016	0	43652	0	63702	0	3996	1	959846	0	910	0	85754
rs1398837482		7.27E-07	0	69788	0	59482	0	28068	1	43706	0	63728	0	4036	0	964836	0	912	0	85960
		7.25E-07	0	69952	1	59550	0	28104	0	43702	0	63746	0	4016	0	967928	0	910	0	86064
rs1969794647		3.58E-06	0	70176	0	59618	0	28204	0	43796	0	63792	0	4084	5	983202	0	910	0	86444
		6.98E-07	0	71012	0	59682	0	28420	0	43944	0	63808	0	4146	0	1017530	0	910	0	87186
		6.96E-07	0	71068	0	59730	0	28470	0	43958	0	63810	0	4140	1	1020514	0	912	0	87252
		3.48E-06	0	71068	0	59730	0	28470	0	43958	0	63810	0	4140	4	1020506	0	912	1	87252
		1.38E-06	0	71272	0	59710	0	28534	0	44032	0	63824	0	4148	2	1030458	0	910	0	87486
rs576723698		6.91E-07	1	71272	0	59710	0	28534	0	44032	0	63824	0	4148	0	1030454	0	910	0	87486
		6.85E-07	0	71540	0	59736	0	28610	0	44112	0	63852	0	4174	1	1042342	0	910	0	87784
rs1299888855		1.23E-05	0	71418	0	59716	0	28610	0	44124	0	63852	0	4196	18	1042350	0	910	0	87788
rs1969795124		4.78E-06	0	71634	0	59734	0	28630	0	44150	0	63900	0	4196	7	1044786	0	912	0	87822
		6.78E-07	0	71840	0	59750	0	28692	0	44196	0	63842	0	4190	0	1054662	0	910	0	88072
rs759097983		4.70E-06	0	72120	0	59796	0	28826	0	44248	0	63914	0	4218	7	1067836	0	912	0	88416
		6.63E-07	0	72542	0	59836	0	28962	0	44318	0	63938	0	4264	1	1086718	0	910	0	88782
rs764696659		1.51E-05	0	72606	0	59810	0	29068	0	44366	0	63870	0	4298	23	1097504	0	910	0	89032
rs771974277		8.75E-05	4	72606	0	59810	0	29068	0	44366	0	63870	1	4298	122	1097502	0	910	4	89032
rs764696659		1.97E-06	0	72606	0	59810	0	29068	0	44364	0	63870	0	4298	3	1097492	0	910	0	89032
		3.29E-06	0	72726	0	59830	0	29068	0	44354	0	63870	0	4276	5	1097496	0	910	0	89028
		1.31E-06	0	72920	0	59866	0	29126	0	44414	0	63954	0	4288	2	1102212	0	912	0	89144
rs1194741706		6.55E-07	1	72920	0	59866	0	29126	0	44414	0	63954	0	4288	0	1102212	0	912	0	89144
rs908284190		3.28E-06	0	72942	0	59870	0	29122	0	44418	0	63964	0	4300	5	1101534	0	912	0	89150
rs752163545		5.23E-06	8	72938	0	59858	0	29140	0	44446	0	63968	0	4334	0	1105760	0	912	0	89248
rs752163545		2.35E-05	0	72938	1	59858	0	29140	0	44446	0	63968	0	4334	33	1105758	0	912	0	89248
rs752163545		4.64E-05	0	72938	0	59858	0	29140	0	44446	15	63968	0	4334	51	1105758	0	912	0	89248
rs1468345398		1.29E-06	0	73390	2	59912	0	29236	0	44512	0	63960	0	4332	0	1120056	0	912	0	89584
		6.43E-07	0	73588	0	59912	0	29274	0	44556	0	63988	0	4350	1	1128092	0	912	0	89772
rs1418826763		1.29E-06	1	73466	0	59892	0	29274	0	44568	0	63988	0	4372	1	1128100	0	912	0	89774
rs1418826763		3.22E-06	1	73466	0	59892	0	29274	0	44568	0	63988	0	4372	3	1128100	0	912	1	89776
rs763596032		7.27E-05	0	73452	1	59894	0	29266	0	44570	0	63954	0	4366	83	1127756	0	912	23	89734
		6.41E-07	0	73718	0	59938	0	29294	0	44584	0	63994	0	4372	1	1133620	0	912	0	89882
rs545502386		6.36E-07	0	73960	0	59948	0	29372	1	44650	0	63990	0	4384	0	1143874	0	912	0	90100
rs1230549333		6.36E-07	1	73824	0	59924	0	29384	0	44656	0	63978	0	4410	0	1143922	0	912	0	90112
rs1467464043		1.89E-06	0	74272	0	59982	0	29432	0	44686	0	64000	0	4422	0	1154682	0	912	3	90362
		6.31E-07	1	74174	0	59958	0	29440	0	44682	0	63968	0	4422	0	1154924	0	910	0	90354
		6.29E-07	0	74420	0	59986	0	29480	0	44726	0	64002	0	4434	0	1159644	0	912	0	90456
rs1286919087		1.26E-06	0	74502	0	59996	0	29484	0	44740	0	64018	0	4448	2	1161662	0	912	0	90524
rs559365539		1.25E-06	0	74566	0	60000	0	29504	1	44774	0	64016	0	4458	1	1165178	0	912	0	90608
rs1339656015		1.25E-06	0	74452	0	59972	0	29504	0	44770	0	63984	0	4484	2	1166286	0	912	0	90650
rs780666367		8.13E-06	1	74518	0	59986	0	29524	1	44794	1	64010	0	4492	8	1167816	0	912	0	90700
		6.25E-07	0	74648	0	59998	0	29526	0	44794	0	64014	0	4476	1	1168598	0	912	0	90700
rs1279739603		1.87E-06	0	74596	2	59988	0	29548	0	44828	0	64002	0	4514	1	1172394	0	912	0	90794
rs374512592		1.31E-05	15	74610	0	59986	0	29544	0	44830	0	64002	0	4526	5	1172822	0	912	0	90812
rs374512592		6.23E-07	0	74732	1	60006	0	29544	0	44818	0	64002	0	4504	0	1172816	0	912	0	90808
rs755145073		3.74E-06	0	74702	2	60006	0	29538	1	44814	0	63994	0	4508	1	1173018	0	912	1	90790
		1.25E-06	0	74792	0	60016	0	29562	0	44830	0	64002	0	4538	2	1174658	0	912	0	90838
rs1568268037		1.87E-06	1	74792	0	60016	0	29562	0	44830	0	64002	1	4538	1	1174658	0	912	0	90838
rs1301307981		1.87E-06	1	74682	0	59992	0	29566	0	44840	0	64006	0	4566	2	1174726	0	912	0	90858
		6.22E-07	0	74824	0	60008	0	29574	0	44834	0	63998	0	4550	1	1175942	0	912	0	90880
rs779161277		6.22E-07	1	74870	0	60022	0	29584	0	44846	0	64022	0	4560	0	1176602	0	912	0	90892
		6.22E-07	0	74776	0	60002	0	29584	0	44822	0	63988	0	4560	0	1176584	0	912	1	90878
		6.21E-07	0	74888	0	60024	0	29584	0	44850	0	64014	0	4586	1	1177574	0	910	0	90922
rs1969799726		6.21E-07	0	74784	0	60000	0	29590	0	44870	0	64030	0	4640	1	1178158	0	912	0	90938
	p.Ile227Met	6.21E-07	0	74820	0	60008	0	29592	0	44842	0	63994	0	4616	1	1178042	0	912	0	90926
	p.Ile227Thr	6.21E-07	0	74836	0	60000	0	29592	0	44828	0	63982	0	4622	1	1178204	0	912	0	90912
	p.Asn226Asn	6.21E-07	0	74942	0	60016	0	29596	0	44852	0	64036	0	4618	1	1178578	0	912	0	90962
rs368963270	p.Lys225Lys	3.10E-06	0	74798	0	60000	0	29600	0	44868	0	64022	0	4658	5	1179192	0	912	0	90970
	p.Lys225Arg	6.21E-06	0	74962	0	60026	0	29602	0	44858	0	64032	0	4642	10	1179210	0	912	0	90972
rs1259484202	p.Lys225Gln	6.21E-07	0	74958	0	60012	0	29602	0	44856	1	64022	0	4648	0	1179254	0	912	0	90970
	p.Phe224Ile	1.86E-06	0	74958	0	60014	0	29602	0	44862	0	64026	0	4658	3	1179456	0	912	0	90982
	p.Phe223Phe	1.24E-06	0	74958	0	60004	0	29602	2	44860	0	64026	0	4660	0	1179490	0	912	0	90984
rs772432583	p.Phe223Cys	6.20E-07	0	74968	0	60018	0	29604	0	44856	0	64024	0	4662	1	1179506	0	912	0	90976
	p.His222Arg	1.24E-06	0	74960	0	60008	0	29602	0	44864	0	64010	0	4676	1	1179648	0	912	0	90986
	p.His222Tyr	6.20E-07	0	74958	0	60016	0	29608	0	44854	0	64024	0	4690	1	1179640	0	912	0	90982
rs1217781845	p.Val220Val	6.20E-07	0	74966	1	60022	0	29608	0	44874	0	64032	0	4714	0	1179816	0	912	0	91002
	p.Val220Leu	6.20E-07	0	74938	0	60018	0	29602	0	44868	0	64030	0	4750	1	1179814	0	912	0	90992
rs1265643532	p.Val220Ile	3.72E-06	0	74938	0	60018	0	29602	1	44868	0	64030	0	4750	5	1179814	0	912	0	90992
rs76912958	p.Pro219Pro	3.10E-06	0	74914	0	60016	0	29606	5	44866	0	64026	0	4772	0	1179830	0	912	0	90982
rs76912958	p.Pro219Pro	0.0040266	5455	74906	361	60016	31	29606	0	44866	0	64026	19	4772	272	1179830	0	912	18	90982
rs1969801064	p.Pro219Ser	6.20E-07	0	74956	0	60012	0	29602	0	44866	0	64030	0	4820	1	1179924	0	912	0	91002
rs1969801064	p.Pro219Thr	1.24E-06	0	74956	0	60012	0	29602	0	44866	0	64030	0	4820	2	1179924	0	912	0	91002
	p.Glu217Glu	6.20E-07	0	74970	0	60002	0	29606	1	44864	0	64030	0	4870	0	1179970	0	912	0	90996
rs141701826	p.Glu217Gly	0.000232542	4	74972	40	60012	0	29608	0	44870	0	64038	0	4876	325	1179936	0	912	0	91004
rs1969801492	p.Asp216Val	4.34E-06	0	74834	0	59988	0	29608	0	44882	0	64028	0	4930	7	1179986	0	912	0	91000
rs547380909	p.Gln215Gln	1.05E-05	1	74994	0	60008	0	29606	0	44868	1	64028	0	4932	13	1179970	0	912	0	91010
rs770611471	p.Arg213Arg	1.24E-06	0	74984	0	60000	0	29608	1	44858	0	64028	0	4978	1	1179970	0	912	0	90998
rs541552153	p.Arg213Gln	1.86E-06	2	74964	0	60004	0	29606	0	44860	0	64018	0	4986	1	1179978	0	910	0	90992
rs1055908221	p.Arg213Trp	1.05E-05	0	74854	0	59984	0	29604	0	44868	0	64026	0	5028	16	1180012	0	912	0	91006
rs755710427		1.24E-06	0	74854	0	59984	0	29604	0	44868	0	64026	0	5028	2	1180010	0	912	0	91006
rs896012187	p.Gly212Ser	3.10E-06	0	74948	1	60000	0	29600	0	44862	0	64002	0	5066	4	1179986	0	912	0	90992
rs759500981	p.His211Gln	9.92E-06	0	74990	0	60010	0	29608	0	44858	0	64034	0	5098	16	1179972	0	912	0	91014
rs759500981	p.His211His	4.34E-06	0	74868	3	59990	0	29608	0	44870	0	64034	0	5120	2	1179980	0	912	1	91018
rs759500981	p.His211Gln	8.06E-06	0	74990	0	60010	0	29608	0	44858	0	64034	0	5098	0	1179972	0	912	13	91014
	p.His211Tyr	6.20E-07	0	74998	0	60012	0	29608	0	44862	0	64038	0	5136	0	1180012	0	910	1	91016
rs1299754942		6.20E-07	0	74936	0	60002	0	29604	0	44850	0	64006	0	5184	1	1179964	0	912	0	91000
rs765111199	p.Gln208Arg	1.86E-06	0	74880	0	59978	0	29604	3	44890	0	64032	0	5270	0	1179986	0	912	0	91014
rs774993106	p.Pro207Pro	1.86E-06	0	75006	0	60006	0	29604	0	44878	0	64036	0	5248	3	1179976	0	910	0	91016
rs774993106	p.Pro207Pro	6.20E-07	0	75006	1	60006	0	29604	0	44878	0	64036	0	5248	0	1179976	0	910	0	91016
	p.Pro207Arg	6.20E-07	1	75002	0	60010	0	29602	0	44880	0	64026	0	5252	0	1179994	0	912	0	91022
	p.Pro207Ser	6.20E-07	0	75004	0	60008	0	29606	0	44876	0	64028	0	5258	1	1179968	0	912	0	91020
	p.Leu206Leu	6.20E-07	0	75010	0	60012	0	29604	0	44870	0	64036	0	5274	0	1179968	0	912	1	91022
rs1969803787	p.Ser205Ser	2.48E-06	0	74968	0	60004	0	29602	0	44876	0	64028	0	5286	3	1179976	0	910	0	91018
rs561143593	p.Ser205Pro	2.48E-06	0	74980	0	59990	0	29604	0	44872	0	64008	0	5288	0	1179924	0	912	4	91012
rs763871565	p.Gly204Val	1.24E-06	0	74980	0	59986	0	29594	1	44878	0	64024	0	5302	1	1179880	0	912	0	91008
rs751157612	p.Gly204Ser	2.48E-06	0	74856	0	59970	0	29596	0	44890	0	64004	0	5374	2	1179930	0	912	2	91004
rs470797	p.Tyr203Tyr	0.168562	16136	74826	13612	59968	3756	29584	16610	44818	9597	63990	1041	5344	176457	1179328	173	904	23528	90948
rs766618295	p.Tyr203Cys	1.86E-06	0	74830	0	59970	0	29590	0	44868	0	64002	0	5382	3	1179856	0	910	0	90994
rs1241364242	p.His202Tyr	3.72E-06	1	74868	4	59968	0	29594	0	44874	0	64024	0	5444	0	1179838	0	910	1	90998
	p.Ala201Ala	6.20E-07	0	74962	0	59984	0	29586	0	44852	0	63996	0	5452	1	1179822	0	910	0	91008
rs114952201	p.Ala201Thr	0.00406956	5518	74874	365	59970	47	29574	0	44862	0	64014	35	5446	232	1179712	0	910	12	90948
rs1489923881	p.Thr200Ala	6.20E-07	0	74986	0	59970	0	29576	0	44848	0	64022	0	5480	0	1179714	0	910	1	90984
	p.Ala198Glu	6.20E-07	0	74984	0	59954	0	29542	0	44848	0	63996	0	5504	1	1179480	0	910	0	90920
	p.Ala198Gly	6.20E-07	0	74984	0	59954	0	29542	0	44848	0	63996	0	5504	1	1179480	0	910	0	90920
rs1568268265	p.Ala198Pro	6.20E-07	0	74942	0	59922	0	29526	1	44840	0	63986	0	5492	0	1179356	0	910	0	90894
	p.Pro197Pro	1.24E-06	0	74888	0	59896	0	29514	0	44826	0	63972	0	5498	2	1179322	0	908	0	90876
rs371962636	p.Pro197Pro	4.96E-06	7	74766	0	59876	0	29514	0	44838	0	63972	0	5520	1	1179330	0	908	0	90884
rs779499347	p.Pro197Arg	6.20E-07	0	74954	0	59904	0	29504	0	44834	0	63980	0	5508	1	1179210	0	910	0	90824
rs779499347	p.Pro197Leu	3.10E-06	1	74832	0	59884	0	29504	0	44846	0	63980	0	5530	4	1179218	0	910	0	90828
	p.His196ThrfsTer25	6.20E-07	0	74870	0	59872	0	29494	0	44810	0	63936	0	5536	1	1179198	0	910	0	90836
	p.His196Asn	6.20E-07	0	74956	0	59878	0	29478	0	44802	0	63970	0	5570	1	1179020	0	908	0	90800
	p.His195Gln	6.20E-07	0	74966	0	59886	0	29480	0	44804	0	63976	0	5578	0	1178994	0	908	0	90824
rs1425820615	p.His195Leu	1.24E-06	0	74764	0	59832	0	29462	0	44810	0	63904	0	5596	2	1178844	0	910	0	90786
rs1599478865	p.His195Tyr	2.48E-06	0	74986	0	59880	0	29466	0	44832	0	63950	0	5608	3	1178810	0	910	1	90788
rs752895756	p.Ser194Ala	1.24E-06	0	74902	0	59854	0	29432	0	44824	0	63944	0	5642	0	1178490	0	910	2	90722
rs1969806943	p.Asp193Gly	1.86E-06	0	74684	0	59794	0	29414	0	44786	0	63878	0	5672	3	1177824	0	910	0	90652
rs2123139419		6.21E-07	0	74894	0	59790	0	29362	0	44820	0	63916	0	5690	0	1177492	0	910	1	90590
		6.22E-07	0	74814	0	59766	0	29328	0	44810	0	63862	0	5702	1	1175884	0	910	0	90438
rs1187157203		6.23E-07	0	74612	0	59716	0	29268	1	44784	0	63844	0	5714	0	1174178	0	910	0	90334
rs778109761		1.87E-06	0	74492	0	59590	0	29072	0	44762	0	63712	0	5716	3	1171636	0	910	0	89934
rs1295649407		1.26E-06	0	74386	0	59516	0	28844	0	44744	1	63624	0	5720	1	1163270	0	910	0	89298
rs186412680		1.26E-06	0	74520	0	59564	0	28864	2	44724	0	63650	0	5714	0	1163476	0	910	0	89396
rs771145377		1.90E-06	1	74052	0	59430	0	28690	0	44632	0	63490	0	5698	2	1155718	0	910	0	89012
rs532512862		1.27E-05	0	74212	0	59468	0	28700	18	44618	0	63574	0	5696	1	1151924	0	910	0	88936
rs532512862		3.80E-06	0	74090	0	59448	0	28700	0	44630	0	63574	0	5718	0	1151934	0	910	6	88940
rs1469134340		3.17E-06	0	74022	0	59396	0	28610	0	44566	0	63434	0	5682	0	1150914	0	910	5	88758
rs1319411052		1.27E-06	0	73922	0	59376	0	28610	2	44578	0	63434	0	5706	0	1150922	0	910	0	88774
rs745603795		5.76E-06	0	73764	0	59386	0	28464	0	44518	0	63464	0	5688	7	1138142	0	910	2	88110
rs1969809197		9.71E-06	0	73018	0	59052	0	28216	0	44292	0	63178	0	5636	15	1123686	0	910	0	87544
		1.29E-06	0	73350	0	59128	0	28230	0	44344	0	63330	0	5658	1	1124180	0	910	1	87558
		1.29E-06	0	73350	0	59128	0	28230	1	44344	0	63330	0	5658	0	1124180	0	910	1	87560
		6.62E-07	0	72538	0	58928	0	27856	0	44144	0	63182	0	5576	1	1091766	0	910	0	86508
		1.33E-06	0	72350	0	58856	0	27744	0	44118	0	63232	0	5576	2	1083858	0	910	0	86186
		6.66E-07	0	72350	0	58856	0	27744	0	44118	0	63232	0	5576	1	1083858	0	910	0	86186
rs1969809566		1.33E-06	1	72228	1	58836	0	27744	0	44130	0	63232	0	5598	0	1083866	0	910	0	86190
		6.76E-07	0	71736	0	58754	0	27544	0	43952	0	63050	0	5530	1	1063996	0	910	0	85504
rs1197574615		6.76E-07	0	71804	0	58708	0	27488	0	43936	0	63032	0	5546	1	1064078	0	910	0	85458
rs1599479054		5.53E-06	0	70850	0	58288	0	27224	8	43616	0	63030	0	5506	0	1035292	0	910	0	84502
		3.53E-06	0	70302	0	57752	0	26710	0	43414	1	62934	0	5418	4	1008218	0	910	0	83392
rs376981636		0.000794828	14	69930	11	57688	0	26592	0	43382	40	62874	0	5440	1005	999066	0	910	0	82994
rs775400123		3.00E-05	0	69718	0	57602	0	26492	0	43270	0	62726	0	5342	42	994660	0	908	0	82772
		7.15E-07	0	69810	0	57620	0	26492	0	43256	0	62726	0	5318	1	994652	0	908	0	82754
		7.19E-07	0	69700	0	57468	0	26310	0	43258	0	62668	0	5366	1	988080	0	910	0	82234
rs762506196		2.18E-06	0	69250	0	55992	0	25888	0	42972	0	62672	0	5296	3	979360	0	910	0	81068
rs768026063		1.49E-06	0	68414	0	54800	0	25338	0	42750	0	62424	0	5238	2	952594	0	910	0	79660
rs368282077		7.40E-07	0	68460	0	54602	0	25310	0	42790	0	62406	0	5282	1	958136	0	910	0	79546
		7.59E-07	0	67684	0	54262	0	25030	0	42554	0	62136	0	5152	1	928776	0	910	0	78494
rs1448089592		2.28E-06	2	67602	0	54194	0	25006	0	42432	0	62340	0	5156	0	925224	0	910	0	78320
rs371301851		1.59E-06	0	66002	2	51250	0	24084	0	41962	0	61722	0	4936	0	880000	0	912	0	75880
rs371301851		1.59E-06	0	66002	0	51250	0	24084	0	41962	0	61722	0	4936	2	879998	0	912	0	75880
		7.82E-07	0	66628	0	51436	0	24294	0	42170	0	62006	0	5068	1	898900	0	912	0	76196
rs767145851		2.35E-06	0	66628	0	51436	0	24294	0	42170	0	62006	1	5068	2	898904	0	912	0	76196
rs767145851		7.04E-06	1	66628	2	51436	0	24294	1	42170	0	62006	0	5068	2	898902	0	912	2	76196
rs754263101		2.38E-06	0	66352	0	51462	0	24118	0	42138	0	61932	0	5054	2	882672	0	912	0	75792
rs754263101		3.97E-06	0	66230	0	51442	0	24118	0	42150	0	61932	0	5076	1	882688	0	912	4	75798
rs759979950		4.88E-06	0	65494	0	51184	0	23806	0	41792	0	61652	0	4964	5	854942	0	912	1	74742
		2.41E-06	0	65910	0	51258	0	23948	0	42056	0	61792	0	5030	3	867712	0	910	0	75080
		8.12E-07	0	65486	0	50328	0	23680	0	41962	0	61588	0	5000	1	859728	0	910	0	74244
rs1969812403		2.10E-05	0	64434	0	49946	0	23270	0	41476	0	61526	0	4818	1	822990	0	910	23	73048
rs1599479205		2.52E-06	0	64556	0	49968	0	23270	0	41464	0	61526	0	4796	3	822994	0	910	0	73042
		9.16E-07	0	62122	0	45664	0	21726	0	40934	0	60842	0	4658	0	741590	0	910	1	68566
rs1969812725		1.84E-06	0	61810	0	45560	0	21690	2	40846	0	60676	0	4638	0	736558	0	910	0	68478
		9.52E-07	0	61126	0	45096	0	21376	0	40602	0	60800	0	4574	1	705442	0	910	0	67392
		9.52E-07	1	61126	0	45096	0	21376	0	40602	0	60800	0	4574	0	705442	0	910	0	67392
		1.94E-06	0	60820	0	45026	0	21238	0	40580	0	60708	0	4534	2	690394	0	910	0	67006
rs931214280		7.16E-05	2	60700	0	45006	0	21238	0	40592	0	60708	0	4556	72	690402	0	910	0	67012
rs1568268434		1.08E-06	0	58166	0	43348	0	20214	0	39826	0	60244	0	4288	1	599966	0	910	0	63866
rs963971934		4.30E-06	1	58044	3	43328	0	20214	0	39838	0	60244	0	4310	0	599976	0	910	0	63878
		1.10E-06	0	57248	0	42862	0	20002	0	39652	1	59382	0	4146	0	584110	0	908	0	63450
		1.10E-06	0	57262	0	42764	0	19916	0	39920	0	59864	0	4140	1	580930	0	908	0	63280
rs1368104849		8.44E-06	0	42362	0	16314	0	5204	0	5916	0	15962	0	1988	2	114256	0	912	0	27814
rs1270672776		4.24E-06	0	42376	0	16296	0	5154	1	5892	0	15910	0	1986	0	113526	0	912	0	27624
		4.01E-06	0	42766	0	16908	0	5516	0	6082	0	16642	0	2060	0	121276	0	912	1	30330
rs1185902615		3.96E-06	0	42700	0	17062	0	5652	0	6150	0	16852	0	2148	1	122916	0	912	0	31006
		3.96E-06	0	42822	0	17082	0	5652	0	6138	0	16852	0	2126	1	122908	0	912	0	31002
rs1969861878		7.86E-06	0	42754	1	17110	0	5726	0	6204	0	16920	0	2166	1	123972	0	912	0	31506
		3.93E-06	0	42822	0	17148	0	5702	0	6172	0	16904	0	2162	1	123738	0	912	0	31410
		3.86E-06	0	43020	0	17522	0	5828	0	6278	0	17190	0	2204	1	126348	0	912	0	32370
rs1489728997		1.55E-05	4	42822	0	17546	0	5790	0	6258	0	17192	0	2228	0	126270	0	912	0	32304
		3.86E-06	0	42944	0	17566	0	5790	0	6246	0	17192	0	2206	1	126262	0	912	0	32300
rs116504811		0.00952308	2252	42960	106	17752	5	5884	1	6330	0	17322	3	2258	36	127792	0	912	25	32864
rs891063285		1.14E-05	1	42932	0	17866	0	5980	0	6370	0	17440	0	2260	2	128330	0	912	0	33182
rs891063285		2.28E-05	0	42932	0	17866	0	5980	0	6370	0	17440	0	2260	0	128330	0	912	6	33182
rs1003091602		3.72E-06	0	43120	0	18346	0	6274	0	6482	0	17688	0	2328	1	131514	0	912	0	34392
rs761410392		3.71E-06	1	43098	0	18452	0	6284	0	6466	0	17712	0	2334	0	131560	0	910	0	34502
		3.71E-06	0	43220	0	18472	0	6284	0	6454	0	17712	0	2312	1	131552	0	910	0	34500
rs528501743		0.000107574	11	43130	3	18646	0	6428	0	6470	0	17692	2	2376	9	131268	0	912	2	34666
rs528501743		0.000177973	3	43252	0	18666	0	6428	0	6458	0	17692	0	2354	4	131264	0	912	41	34662
		3.57E-06	0	43626	0	19476	0	6764	0	6630	0	18192	0	2388	0	137098	0	912	1	36774
rs1202564835		7.13E-06	0	43626	0	19476	0	6764	0	6630	0	18192	0	2388	1	137098	0	912	1	36774
		3.58E-06	0	43520	0	20154	0	6820	0	6548	0	18146	0	2392	0	136012	0	910	0	36396
		3.52E-06	0	43762	0	20374	0	6986	0	6642	0	18362	0	2430	1	138608	0	912	0	37366
		3.50E-06	0	43802	0	20408	0	7048	0	6676	0	18384	0	2436	1	139244	0	912	0	37654
		3.48E-06	0	43874	0	20564	0	7108	0	6712	0	18500	0	2454	1	140322	0	912	0	38032
rs1015493820		2.76E-05	7	43870	1	21226	0	7344	0	6762	0	18588	0	2474	0	141482	0	912	0	38570
rs191218266		0.00042823	2	43966	1	21248	0	7356	0	6700	48	18494	0	2462	69	141002	0	912	0	38534
rs191218266		7.60E-05	4	43966	0	21248	0	7356	0	6700	0	18494	0	2462	3	141006	0	912	15	38534
rs62105662		4.45E-05	1	44044	2	21380	0	7478	4	6746	0	18624	0	2466	0	142448	0	912	5	39034
rs1293866698		3.40E-06	0	43968	0	21740	0	7656	0	6754	0	18720	0	2494	1	143092	0	910	0	39444
rs1241162842		1.36E-05	0	44000	0	21934	0	7754	0	6728	0	18696	0	2502	4	143526	0	912	0	39602
		3.34E-06	0	44268	0	22346	0	7918	0	6796	0	18880	0	2494	1	145818	0	912	0	40328
rs1429985640		1.34E-05	1	44092	0	22342	0	7918	0	6778	0	18838	0	2516	2	145136	0	912	1	40186
rs959081595		1.34E-05	0	44232	0	22434	0	7994	1	6742	0	18868	0	2508	3	145598	0	912	0	40406
		3.34E-06	0	44232	0	22434	0	7994	0	6742	0	18868	0	2508	1	145598	0	912	0	40406
rs1415547515		6.63E-06	0	44182	0	22684	0	8130	0	6802	0	18968	0	2546	2	146996	0	912	0	40848
rs991799120		3.97E-05	0	44208	0	22718	0	8172	0	6820	0	19002	0	2540	11	147468	0	912	0	41102
rs991799120		1.32E-05	4	44208	0	22718	0	8172	0	6820	0	19002	0	2540	0	147468	0	912	0	41102
		3.32E-06	0	44184	0	22678	0	8242	0	6776	0	18914	0	2522	1	146848	0	910	0	40936
		3.26E-06	0	44316	0	22826	0	8412	0	6864	0	19156	0	2556	1	149816	0	912	0	41912
rs1390306146		1.30E-05	4	44256	0	22968	0	8510	0	6908	0	19252	0	2576	0	151166	0	912	0	42294
		3.21E-06	0	44342	1	23266	0	8606	0	6934	0	19368	0	2574	0	152372	0	912	0	42802
rs1169354917		3.21E-06	0	44342	0	23266	0	8606	0	6934	0	19368	0	2574	1	152372	0	912	0	42802
rs1463107391		6.35E-06	0	44368	0	23394	0	8716	0	7044	0	19502	0	2606	2	154666	0	912	0	43416
		3.17E-06	0	44434	0	23388	0	8736	0	7040	0	19468	0	2596	0	155060	0	910	1	43496
		3.17E-06	0	44434	0	23388	0	8736	0	7040	0	19468	0	2596	1	155060	0	910	0	43496
rs1400462420		3.17E-06	1	44334	0	23378	0	8746	0	7060	0	19524	0	2616	0	154932	0	912	0	43498
rs753237033		6.34E-06	2	44362	0	23200	0	8724	0	7084	0	19536	0	2616	0	155436	0	912	0	43500
rs777748525		3.80E-05	0	44326	0	23018	0	8760	0	7110	0	19524	1	2608	0	156012	0	912	11	43594
rs371094797		3.14E-06	1	44402	0	23162	0	8824	0	7152	0	19646	0	2616	0	157440	0	912	0	43810
rs371094797		0.00139494	0	44524	0	23182	0	8824	0	7140	0	19646	0	2594	1	157432	0	912	436	43792
rs1285114859		3.14E-06	0	44558	0	23304	0	8838	1	7128	0	19640	0	2602	0	157414	0	912	0	43808
rs1969868307		6.34E-06	2	44304	0	23162	0	8786	0	7076	0	19536	0	2604	0	155796	0	912	0	43246
		2.22E-05	0	44426	1	23182	0	8786	0	7064	0	19536	0	2582	1	155788	0	912	4	43242
rs9676113		0.646818	13060	44166	14490	22314	6458	8384	3300	6778	14196	18876	1691	2518	111313	148492	644	908	24307	40894
		3.30E-06	0	44330	0	22240	0	8252	0	6806	0	18918	0	2530	1	148544	0	912	0	41118
rs570652955		0.00136171	376	44298	17	22246	0	8216	0	6764	0	18906	2	2532	9	148140	0	912	0	41062
		3.34E-06	1	44252	0	22284	0	8204	0	6684	0	18804	0	2520	0	146180	0	912	0	40620
rs1451339998		3.34E-06	1	44118	0	22342	0	8228	0	6678	0	18806	0	2550	0	145568	0	912	0	40746
rs965268664		3.38E-06	0	43936	0	21926	0	8106	0	6614	0	18710	0	2530	1	143696	0	912	0	40116
rs1441729300		3.37E-06	0	44164	0	22010	0	8118	0	6638	0	18772	0	2498	1	144526	0	912	0	40312
rs1188000597		3.37E-06	0	44208	0	22078	0	8090	0	6632	0	18740	0	2510	1	144024	0	912	0	40218
rs976634576		3.39E-06	0	43968	0	21984	0	8084	0	6602	0	18682	0	2530	1	143378	0	912	0	40008
		3.41E-06	0	44026	0	21484	0	8020	0	6574	0	18678	0	2494	1	142276	0	910	0	39764
		3.45E-06	0	43896	0	21194	0	7808	0	6560	0	18584	0	2484	1	140668	0	912	0	39050
		3.43E-06	0	43914	0	21224	0	7858	0	6596	0	18638	0	2492	1	141268	0	912	0	39348
rs539347839		2.07E-05	0	43782	0	21158	0	7750	0	6514	6	18482	0	2480	0	140264	0	910	0	38990
		3.50E-06	0	43758	0	20540	0	7498	0	6506	0	18350	0	2470	1	138892	0	910	0	38418
		3.55E-06	0	43604	0	19900	0	7246	0	6470	0	18182	0	2468	1	136854	0	912	0	37600
rs183068378		0.000530827	143	43598	2	19940	0	7274	0	6486	0	18212	0	2464	1	137440	0	912	1	37678
		3.63E-06	0	43430	0	19382	0	6900	0	6422	0	17950	0	2424	1	133550	0	912	0	36526
rs566092369		0.000406918	101	43322	2	19272	0	6802	0	6358	0	17772	0	2402	7	131956	0	912	1	35884
		3.68E-06	0	43314	0	19130	0	6728	0	6350	0	17714	0	2410	1	131628	0	910	0	35730
rs1423861429		1.10E-05	1	43192	1	19110	0	6728	1	6362	0	17714	0	2432	0	131636	0	910	0	35734
		3.66E-06	0	43380	0	19206	0	6782	0	6364	0	17790	0	2418	1	132316	0	912	0	35892
rs187771492		0.000720385	17	43110	11	18378	8	6284	0	6242	0	17408	25	2360	89	127202	0	912	27	34248
rs932695827		3.81E-05	10	42958	0	18284	0	6226	0	6224	0	17312	0	2378	0	126684	0	912	0	34056
		3.82E-06	0	43102	1	18368	0	6204	0	6210	0	17306	0	2356	0	125842	0	912	0	33824
rs1369916907		1.93E-05	3	42902	0	18238	0	6074	0	6176	0	17200	0	2362	1	124674	0	912	1	33350
		3.86E-06	0	43024	0	18258	0	6074	0	6164	0	17200	0	2340	1	124666	0	912	0	33346
rs1969873061		3.93E-06	1	42858	0	18024	0	5962	0	6106	0	16972	0	2334	0	121848	0	912	0	32274
		3.93E-06	0	42980	0	18044	0	5962	0	6094	0	16972	0	2312	1	121840	0	912	0	32270
		3.93E-06	0	42996	0	18174	0	5952	0	6070	0	16916	0	2314	0	121502	0	912	1	32216
rs1323603661		1.59E-05	0	42848	0	17986	0	5838	0	6038	0	16844	0	2308	0	120276	0	912	4	31712
rs1051116134		5.21E-05	13	42764	0	17970	0	5754	0	6016	0	16696	0	2294	0	118772	0	912	0	31186
		4.05E-06	0	42872	0	17792	0	5648	0	5960	0	16572	0	2272	1	117480	0	912	0	30704
rs1969873928		4.13E-06	0	42648	0	17480	0	5500	0	5902	0	16302	0	2278	1	114886	0	912	0	29702
rs947423419		8.67E-06	0	42282	0	16526	0	5144	0	5740	0	15614	0	2230	2	108804	0	912	0	27454
		4.33E-06	0	42404	0	16546	0	5144	0	5728	0	15614	0	2208	0	108796	0	912	1	27450
		4.32E-06	0	42490	0	16578	0	5154	0	5750	0	15636	0	2208	0	109254	0	912	1	27546
		7.48E-07	0	68582	0	48418	0	26418	0	38384	0	58608	0	5458	1	959016	0	910	0	77632
rs1027584367		2.16E-06	0	69624	0	49294	0	27108	0	39020	0	58852	0	5600	3	1005410	0	910	0	79482
		1.44E-06	0	69624	0	49294	0	27108	0	39020	0	58852	0	5600	2	1005406	0	910	0	79482
rs1271328124		7.09E-06	0	69810	10	49386	0	27268	0	39164	0	58888	0	5670	0	1023564	0	912	0	79946
		7.06E-07	0	70034	0	49568	0	27360	0	39244	0	58904	0	5658	0	1028484	0	912	1	80198
		7.10E-07	1	69864	0	49490	0	27260	0	39142	0	58906	0	5652	0	1022528	0	912	0	80114
rs1971228208		1.40E-06	2	69952	0	49638	0	27444	0	39354	0	58952	0	5708	0	1037350	0	910	0	80520
		2.80E-06	0	69982	0	49588	0	27422	0	39282	0	58934	0	5680	0	1039084	0	912	4	80532
		6.95E-07	0	70244	0	49790	0	27536	0	39492	0	58992	0	5704	1	1048882	0	912	0	80890
		2.07E-06	0	70452	0	49800	0	27578	0	39546	0	59008	0	5740	3	1059040	0	912	0	81072
		6.90E-07	0	70452	0	49800	0	27578	0	39546	0	59008	0	5740	1	1059042	0	912	0	81072
rs146126714		0.00382211	4744	71022	273	49782	83	27656	0	39490	0	59018	24	5740	107	1060412	0	912	4	81068
		1.38E-06	0	62056	0	49276	0	27530	0	39640	0	58896	0	5690	0	1066304	0	912	1	81324
rs1257144992		2.05E-06	0	62266	0	49502	0	27688	0	39842	0	58982	0	5754	3	1079614	0	912	0	81786
rs1257144992		3.90E-05	1	62266	0	49502	0	27688	0	39842	0	58982	0	5754	56	1079614	0	912	0	81786
rs1414335488		2.05E-06	0	62330	0	49538	0	27704	0	39868	0	58984	0	5740	3	1082832	0	912	0	81844
rs768595727		7.93E-05	3	62534	1	49616	0	27790	0	40032	41	58972	0	5776	18	1090570	0	912	47	82066
		1.35E-06	0	62748	0	49714	0	27864	0	40050	0	59028	0	5750	0	1096126	0	912	2	82240
rs756646423		2.23E-05	0	62636	0	49694	0	27864	0	40062	0	59028	0	5772	32	1096134	0	912	0	82244
		6.73E-07	0	62816	0	49722	0	27912	0	40132	0	59024	0	5762	1	1099226	0	912	0	82360
		6.63E-07	0	63252	0	49752	0	27892	0	40360	0	58518	0	5720	1	1119968	0	912	0	82750
		1.99E-06	0	63252	0	49752	0	27892	0	40360	0	58518	0	5720	3	1119968	0	912	0	82750
rs1971230482		7.93E-06	1	63326	0	49868	0	28090	0	40416	0	58864	0	5594	10	1124008	0	912	0	83092
rs1394798783		6.61E-07	0	63214	0	49848	0	28090	0	40428	0	58864	0	5616	1	1124018	0	912	0	83092
rs375545413		9.60E-05	0	63650	0	50374	0	28234	0	40812	0	59070	0	5832	146	1130378	0	912	0	83500
rs1341307285		6.56E-07	0	63636	0	50414	0	28300	1	40874	0	59108	0	5880	0	1133586	0	912	0	83634
rs1341307285		1.97E-06	0	63748	2	50434	0	28300	0	40862	0	59108	0	5858	1	1133578	0	912	0	83630
rs1971231331		1.97E-06	0	63766	0	50470	0	28324	0	40872	0	59126	0	5864	3	1134578	0	912	0	83662
		2.62E-06	0	63766	0	50470	0	28324	0	40872	0	59126	0	5864	2	1134578	0	912	2	83662
		6.55E-07	0	63766	0	50470	0	28324	0	40872	0	59126	0	5864	1	1134578	0	912	0	83662
rs1971231892		6.53E-07	0	67818	0	50806	0	28482	0	40928	0	59134	0	5898	1	1134470	0	912	0	83708
rs1420987101		4.55E-06	5	72638	0	50994	0	28492	0	40964	1	59060	0	5902	0	1136932	0	912	0	83750
rs1220575773		6.51E-07	0	72910	0	51134	0	28508	0	40948	0	59150	0	5904	0	1133674	0	912	0	83786
		6.48E-07	0	73108	0	51178	0	28544	0	41016	0	59186	0	5914	1	1139290	0	912	0	83904
		6.48E-07	1	73108	0	51178	0	28542	0	41016	0	59186	0	5914	0	1139290	0	912	0	83904
rs1024126866		4.53E-06	0	73050	5	51248	0	28586	0	41112	0	59232	0	5946	2	1141014	0	912	0	84016
rs771692747		1.62E-05	7	73084	0	51332	0	28598	0	41166	0	59246	3	5960	12	1143240	0	912	0	84098
		6.46E-07	0	73206	0	51352	0	28598	0	41154	0	59246	0	5938	1	1143232	0	912	0	84094
rs772990616		8.39E-06	6	73276	0	51392	0	28616	0	41156	0	59266	0	5896	1	1145384	0	912	1	84140
		6.45E-07	0	73276	0	51392	0	28616	0	41156	0	59266	0	5896	1	1145384	0	912	0	84140
rs772990616		1.29E-05	5	73276	1	51392	0	28616	8	41156	0	59266	0	5896	3	1145384	0	912	2	84140
		1.94E-06	0	73256	0	51492	0	28602	0	41178	0	59278	0	5920	3	1144228	0	912	0	84172
rs572754999		4.91E-05	3	73256	0	51492	0	28602	42	41178	0	59278	0	5920	25	1144228	0	912	3	84172
		6.45E-07	0	73320	1	51582	0	28616	0	41264	0	59330	0	5916	0	1145852	0	912	0	84258
rs1334113490		5.80E-06	0	73202	0	51646	0	28604	0	41326	1	59338	0	5926	6	1145580	0	912	2	84302
rs1334113490		2.58E-06	4	73324	0	51666	0	28604	0	41314	0	59338	0	5904	0	1145572	0	912	0	84298
		3.22E-06	0	73324	0	51666	0	28604	0	41314	0	59338	0	5904	5	1145572	0	912	0	84298
		3.21E-06	0	73504	0	51966	0	28676	0	41442	0	59464	0	5952	5	1148772	0	912	0	84486
		6.43E-07	0	73528	0	52018	0	28676	0	41484	0	59480	0	5934	1	1149406	0	912	0	84518
rs980988523		3.22E-06	0	73340	0	51742	1	28582	1	41268	1	59268	0	5888	2	1148654	0	910	0	84374
rs980988523		1.29E-06	0	73218	0	51722	0	28582	0	41280	0	59268	0	5910	1	1148662	0	910	1	84378
		6.42E-07	0	73570	0	52144	0	28678	0	41564	0	59528	0	5942	0	1149876	0	912	1	84578
rs775957876		5.78E-06	0	73474	0	52216	0	28682	0	41648	2	59580	0	5970	7	1150490	0	912	0	84702
rs775957876		1.28E-06	0	73596	0	52236	0	28682	0	41636	1	59580	0	5948	1	1150482	0	912	0	84698
		6.42E-07	1	73596	0	52236	0	28682	0	41636	0	59580	0	5948	0	1150482	0	912	0	84698
		6.42E-07	0	73600	0	52250	0	28690	0	41682	0	59580	0	5938	1	1150948	0	912	0	84706
		1.92E-06	0	73600	0	52250	0	28690	0	41682	0	59580	0	5938	3	1150948	0	912	0	84706
rs1599053451		6.42E-07	0	73532	0	52160	0	28684	0	41550	0	59278	0	5766	1	1151056	0	912	0	84640
		6.42E-07	0	73532	1	52160	0	28684	0	41550	0	59278	0	5766	0	1151056	0	912	0	84640
rs927799418		6.42E-07	1	73532	0	52160	0	28684	0	41550	0	59278	0	5766	0	1151056	0	912	0	84640
		6.42E-07	0	73532	0	52160	0	28684	0	41550	0	59278	0	5766	1	1151056	0	912	0	84640
rs1309410107		1.73E-05	0	73756	0	52808	0	28732	27	41910	0	59880	0	5946	0	1153202	0	912	0	84928
rs1263489690		3.19E-06	0	73844	0	53260	0	28768	2	42112	0	60092	0	5956	3	1154838	0	912	0	85132
rs541732498		2.62E-05	10	73900	0	53512	0	28784	0	42184	0	60218	0	5964	27	1155736	0	912	2	85268
		6.38E-07	0	73900	0	53512	0	28784	1	42184	0	60218	0	5964	0	1155736	0	912	0	85268
rs797016279		1.21E-05	8	73946	0	53764	0	28804	0	42288	5	60324	0	5950	5	1156290	0	912	0	85342
rs968579447		6.37E-06	0	73880	0	53906	0	28818	0	42392	0	60370	0	5988	10	1157208	0	912	0	85424
rs377339734		1.21E-05	0	74034	2	54146	0	28836	0	42448	0	60446	0	5960	11	1157940	0	912	3	85530
		6.37E-07	0	74034	0	54146	0	28836	0	42448	0	60446	0	5960	1	1157938	0	912	0	85530
rs376863446		0.000158979	12	74122	71	54336	0	28850	126	42592	0	60512	0	5948	7	1158760	0	912	7	85642
		4.45E-06	0	74122	0	54336	0	28850	0	42592	0	60512	0	5948	7	1158760	0	912	0	85642
		6.35E-07	0	74154	0	54574	0	28870	0	42700	0	60618	0	5958	1	1159630	0	912	0	85784
		6.35E-07	0	74154	1	54574	0	28870	0	42700	0	60618	0	5958	0	1159630	0	912	0	85784
rs1173743116		1.91E-06	0	74154	0	54574	0	28870	2	42700	0	60618	0	5958	0	1159630	0	912	0	85784
		6.35E-07	0	74188	0	54782	0	28888	1	42798	0	60744	0	5950	0	1160256	0	910	0	85902
rs530446430		3.62E-05	1	74188	2	54782	0	28888	3	42798	0	60744	0	5950	51	1160256	0	910	0	85902
rs757354008		2.09E-05	1	74104	1	55056	0	28916	2	42938	1	60884	0	5972	22	1161336	0	910	1	86034
rs374946394		1.90E-06	3	74122	0	55184	0	28928	0	42962	0	60934	0	5976	0	1161830	0	912	0	86112
rs1568285594		6.33E-07	0	74326	0	55496	0	28958	0	43072	0	61078	0	5960	1	1162748	0	912	0	86246
rs1269074583		1.90E-06	0	74252	0	55638	0	28960	0	43114	0	61148	0	5988	3	1163164	0	910	0	86298
rs760807956		1.64E-05	0	74308	0	55900	0	28984	0	43230	0	61292	0	5988	22	1164140	0	912	0	86440
rs944854491		1.58E-05	0	74352	0	56028	0	29004	0	43342	0	61370	0	5998	22	1164668	0	912	0	86536
rs1402014170	p.Lys85ArgfsTer29	1.89E-06	0	74502	0	56176	0	29024	0	43342	0	61422	0	5980	3	1165132	0	912	0	86618
	p.Tyr84Tyr	6.31E-07	0	74550	0	56394	0	29044	0	43468	0	61530	0	5974	1	1165886	0	912	0	86708
rs1321810221	p.Tyr84AlafsTer33	6.30E-07	0	74578	0	56580	0	29060	0	43578	0	61614	0	5962	0	1166672	0	912	1	86804
	p.Met1?	1.26E-06	0	74594	0	56668	0	29064	0	43626	1	61678	0	5958	1	1166892	0	912	0	86876
	p.Met1?	6.30E-07	0	74556	0	56780	0	29074	0	43654	0	61708	0	5966	1	1167382	0	912	0	86958
rs750621047	p.Met1?	6.29E-07	0	74478	0	56814	0	29084	1	43720	0	61734	0	5988	0	1167628	0	912	0	87028
rs1971239168	p.Asn82Lys	1.26E-06	0	74512	0	56860	0	29090	0	43740	0	61774	0	5982	0	1167820	0	912	2	87054
	p.Asn82Ile	6.29E-07	0	74640	1	56916	0	29090	0	43746	0	61798	0	5970	0	1167930	0	912	0	87072
rs868271128	p.Cys81Ter	6.29E-07	1	74662	0	57008	0	29096	0	43786	0	61816	0	5958	0	1168232	0	912	0	87134
rs550581074	p.Cys81Ser	1.45E-05	20	74670	0	57084	0	29106	0	43792	0	61824	0	5960	0	1168448	0	912	0	87144
	p.Cys81Phe	6.29E-07	0	74670	0	57084	0	29106	0	43792	0	61824	0	5960	0	1168448	0	912	1	87144
	p.Cys81Gly	6.29E-07	0	74650	0	57138	0	29108	0	43806	0	61844	0	5966	1	1168618	0	912	0	87192
rs1276600529	p.Leu80Pro	6.28E-07	0	74702	1	57254	0	29120	0	43880	0	61886	0	5956	0	1169034	0	912	0	87286
	p.Leu80Met	6.28E-07	0	74714	1	57230	0	29122	0	43872	0	61874	0	5948	0	1169090	0	912	0	87298
rs779853032	p.Gly79Glu	3.77E-06	0	74580	0	57320	0	29126	0	43908	0	61942	0	5974	6	1169468	0	912	0	87390
rs779853032	p.Gly79Val	6.28E-07	0	74700	0	57340	0	29126	0	43896	0	61942	0	5952	0	1169460	0	912	1	87386
	p.Gly79Arg	6.28E-07	0	74706	0	57366	0	29132	0	43910	0	61964	0	5954	1	1169634	0	912	0	87434
	p.Pro78Arg	6.28E-07	0	74728	0	57454	0	29140	0	43976	0	61970	1	5934	0	1169938	0	912	0	87512
rs1971240135	p.Pro78Thr	6.28E-07	0	74718	0	57490	0	29144	1	43998	0	61978	0	5938	0	1170072	0	912	0	87524
rs1971240268	p.Gln77Ter	6.27E-07	0	74754	0	57614	0	29154	0	44068	0	62032	0	5926	0	1170616	0	912	1	87634
	p.Ser76Arg	6.27E-07	0	74756	0	57598	0	29168	0	44058	0	62020	0	5918	0	1170630	0	912	1	87662
	p.Ser76Arg	6.27E-07	0	74756	0	57598	0	29168	0	44058	0	62020	0	5918	1	1170630	0	912	0	87662
	p.Ser76Ser	3.14E-06	1	74756	1	57598	0	29168	0	44058	0	62020	0	5918	2	1170630	0	912	1	87662
rs150115536	p.Ser76Asn	4.39E-06	1	74646	0	57668	0	29168	0	44080	0	62056	0	5944	6	1170838	0	912	0	87696
rs1175416065	p.Ser76Ter	3.13E-06	0	74620	0	57702	0	29176	0	44088	0	62052	0	5940	5	1171044	0	912	0	87710
rs917911061	p.Ser76Gly	2.51E-06	0	74620	0	57702	0	29176	0	44088	0	62052	0	5940	3	1171044	0	912	0	87710
	p.Arg75Pro	6.27E-07	0	74746	0	57696	0	29174	0	44056	1	62028	0	5892	0	1170962	0	912	0	87776
rs370241894	p.Arg75His	2.45E-05	0	74746	1	57696	0	29174	14	44056	1	62028	0	5892	6	1170962	0	912	16	87774
rs778909153	p.Arg75Ser	6.27E-07	0	74746	0	57696	0	29176	0	44050	1	62036	0	5882	0	1171014	0	912	0	87720
rs778909153	p.Arg75Gly	1.07E-05	0	74746	0	57696	0	29176	0	44050	0	62036	0	5882	15	1171014	0	912	1	87720
rs778909153	p.Arg75Cys	5.02E-06	0	74624	0	57676	0	29176	0	44062	0	62036	0	5904	7	1171022	0	912	1	87724
	p.Ala74Ala	6.27E-07	0	74762	0	57758	0	29178	0	44094	0	62060	0	5878	0	1171206	0	912	1	87764
	p.Ala74Ala	6.27E-07	0	74762	0	57758	0	29178	0	44094	0	62060	0	5878	1	1171206	0	912	0	87764
	p.Ala74Ala	6.27E-07	0	74762	0	57758	0	29178	0	44094	0	62060	0	5878	1	1171206	0	912	0	87764
rs1971241622	p.Ala74Thr	6.27E-07	0	74654	1	57760	0	29186	0	44140	0	62082	0	5898	0	1171436	0	912	0	87800
	p.His73Arg	6.26E-07	0	74774	0	57882	0	29188	0	44166	0	62112	0	5880	1	1171712	0	912	0	87896
	p.His73Pro	6.26E-07	0	74774	0	57882	0	29188	0	44166	0	62112	0	5880	0	1171712	0	912	0	87896
	p.Ser72Phe	6.27E-07	0	74788	0	57816	0	29190	0	44128	0	62086	0	5866	1	1171576	0	912	0	87874
rs1971242198	p.Ser72LeufsTer42	3.76E-06	0	74648	0	57816	0	29188	0	44136	0	62082	0	5882	6	1171690	0	912	0	87898
rs1451716621	p.Pro71Pro	6.26E-07	0	74804	0	57864	0	29192	1	44124	0	62108	0	5860	0	1171736	0	912	0	87902
rs1451716621	p.Pro71Pro	1.88E-05	0	74804	0	57864	0	29192	0	44124	0	62108	0	5860	30	1171736	0	912	0	87902
rs771687969	p.Pro71Leu	3.13E-06	0	74822	0	57894	0	29202	0	44150	0	62120	0	5862	5	1171860	0	912	0	87924
rs771687969	p.Pro71His	1.25E-06	1	74700	0	57874	0	29202	0	44162	0	62120	0	5884	0	1171868	0	912	1	87928
rs773041987	p.Leu70Pro	2.88E-05	0	74794	0	57876	0	29196	0	44130	0	62072	0	5842	1	1171880	0	912	45	87924
rs773041987	p.Leu70Gln	6.26E-07	0	74672	1	57856	0	29196	0	44142	0	62072	0	5864	0	1171888	0	912	0	87928
	p.Pro69Pro	6.27E-07	0	74768	0	57852	0	29190	0	44102	0	62020	0	5820	1	1171718	0	912	0	87906
rs919350524	p.Pro69Leu	1.88E-06	0	74672	0	57820	0	29194	0	44106	0	62024	0	5828	3	1171676	0	912	0	87888
	p.Pro69Ser	6.27E-07	0	74784	0	57858	0	29196	0	44116	0	62010	0	5796	1	1171700	0	912	0	87890
	p.Ser68Ile	6.27E-07	0	74776	1	57700	0	29178	0	44078	0	61908	0	5758	0	1171232	0	912	0	87806
	p.Arg67Arg	6.27E-07	0	74756	0	57600	0	29164	0	44030	0	61838	0	5758	1	1170824	0	912	0	87716
rs367640323	p.Arg67Gln	0.000149332	140	74748	13	57510	0	29158	1	43996	1	61802	0	5738	68	1170534	0	912	1	87686
rs367640323	p.Arg67Leu	6.27E-07	0	74748	0	57510	0	29158	1	43996	0	61802	0	5738	0	1170532	0	912	0	87686
	p.Arg67Arg	6.28E-07	0	74746	0	57432	0	29142	1	43980	0	61752	0	5726	0	1170222	0	912	0	87592
rs371896595	p.Arg67Trp	0.00027869	0	74746	5	57432	0	29142	0	43980	0	61750	10	5726	89	1170222	0	912	310	87590
rs371896595	p.Arg67Gly	6.28E-07	1	74624	0	57412	0	29142	0	43992	0	61750	0	5748	0	1170230	0	912	0	87594
	p.Gly66AlafsTer48	6.28E-07	0	74748	0	57350	0	29136	0	43942	0	61680	0	5712	1	1169960	0	912	0	87552
	p.Gly66Ser	1.89E-06	0	74664	0	56854	0	29100	0	43812	0	61466	0	5666	3	1168506	0	912	0	87206
	p.Pro65Pro	1.26E-06	0	74676	0	56854	0	29102	0	43784	0	61462	0	5656	2	1168468	0	912	0	87200
rs775732100	p.Pro65Pro	2.52E-06	0	74676	3	56854	0	29102	0	43784	0	61462	0	5656	1	1168468	0	912	0	87200
rs775732100	p.Pro65Pro	1.89E-05	1	74554	0	56834	0	29102	2	43796	0	61462	0	5678	23	1168476	0	912	4	87204
rs149668522	p.Pro65Gln	6.29E-07	0	74680	0	56850	0	29102	1	43804	0	61472	0	5656	0	1168492	0	912	0	87216
rs149668522	p.Pro65Leu	0.000234636	0	74680	357	56848	0	29102	0	43804	0	61472	0	5656	6	1168492	0	912	4	87216
	p.Pro65Ala	6.30E-07	0	74636	0	56672	0	29074	0	43756	0	61384	0	5618	1	1167814	0	912	0	87082
	p.Lys64Asn	6.30E-07	0	74632	0	56664	0	29082	0	43766	0	61388	0	5636	1	1167892	0	912	0	87080
rs1599053908	p.Trp62Ter	6.31E-07	0	74568	0	56036	0	29034	0	43542	0	61116	0	5556	0	1165480	0	912	1	86658
	p.Pro61Pro	6.32E-07	0	74558	0	55876	0	29026	0	43434	0	61052	0	5524	0	1164804	0	912	1	86580
	p.Pro61Leu	1.26E-06	0	74508	0	55600	0	28980	0	43356	0	60934	0	5478	0	1163738	0	912	2	86390
	p.Pro61His	6.32E-07	0	74508	0	55600	0	28980	0	43356	0	60934	0	5478	1	1163738	0	912	0	86390
rs754289281	p.Pro61Thr	0.000117663	2	74380	1	55558	24	28980	0	43376	0	60916	0	5486	145	1163630	0	912	0	86366
	p.Val60Ala	6.33E-07	0	74394	0	55444	0	28960	0	43262	0	60766	0	5430	1	1163022	0	912	0	86276
rs1045604223	p.Val60Leu	1.90E-06	1	74324	0	55350	0	28958	1	43282	0	60830	0	5446	0	1162848	0	912	1	86278
rs1045604223	p.Val60Ile	1.27E-06	0	74446	0	55370	0	28958	0	43270	0	60830	0	5424	2	1162840	0	912	0	86274
		6.34E-07	0	74382	0	55254	0	28946	1	43232	0	60782	0	5412	0	1162286	0	912	0	86184
rs762399090		6.34E-07	0	74386	0	55180	0	28940	0	43234	0	60754	0	5362	1	1161894	0	912	0	86164
rs1971246247		3.17E-06	0	74230	0	55040	0	28928	0	43148	0	60686	0	5330	5	1161286	0	912	0	86086
rs774907736		3.23E-05	0	74318	1	55060	1	28926	2	43106	0	60662	0	5324	43	1161220	0	912	2	86078
		6.34E-07	0	74318	0	55060	0	28926	1	43104	0	60662	0	5324	0	1161220	0	912	0	86078
		6.34E-07	0	74318	1	55060	0	28926	0	43106	0	60662	0	5324	0	1161216	0	912	0	86078
		6.35E-07	0	74296	0	54944	0	28916	0	43030	0	60586	0	5288	1	1160224	0	912	0	85972
rs761846333		2.16E-05	0	74174	0	54924	0	28916	0	43042	0	60586	1	5310	22	1160232	0	912	10	85976
rs1375114514		1.27E-06	0	74296	0	54976	0	28922	0	43034	0	60642	0	5300	0	1160650	0	912	0	86006
		6.35E-07	0	74268	0	54812	0	28908	0	42972	0	60566	0	5248	1	1159588	0	912	0	85904
rs767551933		6.35E-07	0	74284	0	54802	0	28912	0	42990	0	60544	0	5244	0	1159466	0	912	1	85918
rs767551933		6.35E-07	0	74162	0	54782	0	28912	0	43002	0	60544	0	5266	1	1159474	0	912	0	85922
		6.36E-07	0	74226	0	54658	0	28882	0	42942	0	60510	0	5200	1	1157600	0	912	0	85774
rs750460095		7.00E-06	10	74104	0	54638	0	28882	0	42954	0	60510	0	5222	0	1157608	0	912	1	85778
rs1971247084		1.27E-06	0	74104	1	54638	0	28882	0	42954	0	60510	0	5222	1	1157608	0	912	0	85778
		6.38E-07	0	74094	0	54386	0	28856	0	42802	0	60404	0	5134	1	1155486	0	912	0	85620
rs907094153		2.55E-06	3	74094	0	54386	0	28856	0	42802	0	60404	0	5134	1	1155486	0	912	0	85620
		3.19E-06	0	74068	1	54276	0	28842	0	42778	0	60334	0	5122	2	1154622	0	910	2	85560
rs1971247403		6.40E-07	1	73810	0	54028	0	28808	0	42692	0	60256	0	5106	0	1152014	0	912	0	85400
		6.40E-07	0	73932	0	54048	0	28808	0	42680	0	60256	0	5084	1	1152006	0	912	0	85396
		6.43E-07	0	73734	0	53716	0	28752	0	42478	0	60106	0	5018	1	1145522	0	912	0	85060
		1.94E-06	0	73632	0	53528	0	28668	0	42384	0	60042	2	4946	1	1136768	0	912	0	84844
rs1264514439		2.59E-06	0	73572	0	53240	0	28668	0	42276	0	59926	0	4912	4	1135378	0	912	0	84748
rs1971248335		2.60E-06	0	73378	0	52952	0	28598	0	42096	0	59810	0	4866	4	1129100	0	912	0	84418
rs1356563636		1.30E-06	0	73378	0	52952	0	28598	0	42096	0	59810	0	4866	2	1129100	0	912	0	84418
rs1356563636		1.89E-05	0	73254	0	52932	0	28598	1	42108	1	59810	0	4888	25	1129106	0	912	0	84422
rs80250990		1.92E-05	1	72844	0	52480	0	28450	1	41808	0	59610	0	4746	22	1109268	0	912	2	83800
		1.98E-06	0	72844	0	52480	0	28450	0	41808	0	59610	0	4746	0	1109270	0	912	3	83800
		6.59E-07	0	72914	0	52524	0	28464	0	41826	0	59630	0	4738	0	1113434	0	912	1	83880
		6.59E-07	0	72934	0	52522	0	28474	0	41812	0	59634	0	4742	0	1112934	0	912	0	83884
rs1971248496		6.59E-07	1	72780	0	52520	0	28456	0	41844	0	59654	0	4766	0	1112800	0	912	0	83890
rs1971248639		2.66E-06	0	72582	0	52274	0	28366	0	41656	0	59574	0	4664	3	1099902	0	912	1	83512
		6.66E-07	0	72582	0	52274	0	28366	0	41656	0	59574	0	4664	0	1099902	0	912	1	83512
rs1235765311		6.66E-07	0	72484	0	52224	0	28356	0	41630	0	59536	0	4664	1	1100386	0	910	0	83490
rs368554984		1.89E-05	1	71898	1	51836	0	28220	0	41362	0	59390	0	4588	21	1079060	0	912	4	82856
		1.35E-06	0	72020	0	51856	0	28220	1	41350	0	59390	0	4566	0	1079056	0	912	1	82852
		6.79E-07	0	71876	0	51848	0	28202	0	41342	0	59378	0	4550	1	1074878	0	912	0	82770
rs371433581		2.38E-05	28	71878	1	51848	0	28202	2	41342	0	59378	1	4550	1	1074876	0	912	0	82770
rs1031468527		5.41E-05	1	71658	0	51698	0	28120	0	41220	0	59340	0	4494	78	1063800	0	912	0	82504
rs1031468527		6.85E-07	0	71658	0	51698	0	28120	1	41220	0	59340	0	4494	0	1063800	0	912	0	82504
		6.87E-07	0	71420	0	51622	0	28096	0	41136	0	59292	0	4492	0	1059176	0	912	1	82378
rs2123402677		4.81E-06	0	71420	0	51622	0	28096	0	41136	0	59292	0	4492	0	1059176	0	912	7	82378
		7.02E-07	0	70900	0	51176	0	27884	0	40776	0	59060	0	4390	0	1032494	0	912	0	81582
rs577587180		4.91E-05	3	70790	20	51100	0	27844	0	40798	0	59012	1	4408	24	1033130	0	912	17	81570
rs372241962		1.63E-05	0	70712	1	51048	0	27742	0	40686	0	58940	0	4364	20	1022180	0	912	0	81322
rs953197236		1.82E-05	0	69838	0	50952	0	27524	1	40444	0	58930	2	4298	17	982920	0	912	5	80484
rs200533859		2.02E-05	2	69156	7	50774	0	27262	10	40198	1	58704	0	4216	4	951502	0	910	2	79670
rs200533859		7.49E-07	0	69158	0	50774	0	27262	0	40198	0	58700	0	4216	1	951502	0	910	0	79670
rs1458457997		1.59E-05	2	68672	0	50764	0	27196	0	40112	5	58778	0	4186	8	936244	0	912	6	79394
rs1568285817		7.58E-07	0	68794	0	50784	0	27196	0	40100	0	58778	0	4164	1	936238	0	912	0	79390
rs375085152		6.60E-05	0	68798	7	50770	0	27202	0	40114	0	58802	0	4164	27	935682	0	910	48	79426
rs537027943		3.05E-06	1	68690	1	50720	0	27156	2	40052	0	58760	0	4158	0	930638	0	912	0	79320
rs1599054281		7.69E-07	0	68464	0	50664	0	27124	0	39960	0	58710	0	4114	1	919562	0	912	0	79058
		8.05E-07	0	67236	0	50506	0	26728	0	39692	0	58558	0	3968	0	866896	0	910	0	77888
		2.42E-06	0	67236	0	50506	0	26728	0	39692	0	58558	0	3968	2	866896	0	910	1	77888
		8.06E-07	0	67270	0	50544	0	26714	0	39726	0	58518	0	3970	1	865392	0	912	0	77860
		8.06E-07	0	67270	1	50544	0	26714	0	39726	0	58520	0	3970	0	865394	0	912	0	77860
		2.46E-06	0	66830	0	50414	0	26512	0	39614	0	58410	0	3920	3	844896	0	912	0	77312
rs1971250758		8.21E-07	0	66830	0	50414	0	26512	0	39614	0	58410	0	3920	1	844896	0	912	0	77312
		8.19E-07	0	66822	0	50420	0	26582	0	39602	0	58438	0	3922	1	847408	0	912	0	77376
		8.19E-07	0	66822	0	50420	0	26582	0	39602	0	58438	0	3922	1	847408	0	912	0	77376
		2.54E-06	0	66044	0	50318	0	26286	0	39384	0	58328	0	3820	3	811350	0	912	0	76548
		8.47E-07	0	66044	0	50318	0	26286	0	39384	0	58328	0	3820	0	811350	0	912	1	76548
rs1971250919		1.69E-06	0	66128	0	50338	0	26320	1	39396	0	58320	0	3834	1	814290	0	912	0	76628
		8.75E-07	0	65250	0	50224	0	26020	0	39178	0	58148	1	3742	0	776850	0	912	0	75670
rs1007223526		1.77E-06	1	64946	1	50202	0	25976	0	39150	0	58132	0	3750	0	767042	0	912	0	75534
		9.16E-07	0	64284	0	50120	0	25646	0	38870	0	57930	0	3646	1	731128	0	912	0	74746
		9.16E-07	0	64284	0	50120	0	25646	0	38870	0	57930	0	3646	0	731130	0	912	0	74746
rs1218409279		4.61E-06	1	64052	0	50100	0	25540	0	38824	0	57880	0	3650	4	723440	0	912	0	74448
rs2123403084		1.85E-06	0	64174	0	50120	0	25540	2	38812	0	57880	0	3628	0	723432	0	912	0	74444
		1.86E-06	0	63990	0	50116	0	25504	0	38784	0	57790	0	3588	1	713900	0	912	1	74266
rs1021985072		5.74E-06	2	63360	0	49962	0	25272	4	38622	0	57490	0	3514	0	688882	0	912	0	73572
		9.62E-07	0	63322	0	49964	0	25248	0	38570	0	57442	0	3476	0	684096	0	910	1	73444
rs1599054337		2.89E-06	0	63322	0	49964	0	25248	3	38570	0	57442	0	3476	0	684096	0	910	0	73444
rs1971663106		6.53E-07	0	73426	0	51852	0	25700	0	42954	0	48746	0	5780	1	1142660	0	912	0	79674
		1.30E-06	0	73588	0	52858	0	25974	0	43332	0	49574	0	5806	2	1146132	0	912	0	80674
		1.95E-06	0	73614	0	52980	0	26028	0	43358	0	49726	0	5804	3	1146852	0	912	0	80880
rs545578102		0.00018833	1	73492	0	52960	0	26028	0	43370	37	49724	0	5826	248	1146860	0	912	0	80884
		6.48E-07	0	73632	0	53262	0	26112	0	43480	0	49982	0	5812	1	1147886	0	912	0	81252
		1.29E-06	0	73676	0	53544	0	26276	0	43546	0	50362	0	5824	2	1149330	0	912	0	81840
rs753440518		3.21E-06	0	73830	0	54876	0	26768	0	43954	0	51500	0	5896	5	1154530	0	912	0	83440
rs1971663824		5.13E-06	0	74046	1	55400	0	26956	0	44032	0	51978	0	5890	7	1156366	0	910	0	83976
rs1971664085		1.28E-06	0	74100	0	55948	0	27156	2	44110	0	52620	0	5900	0	1158420	0	912	0	84688
		6.38E-07	1	74178	0	56220	0	27290	0	44218	0	52990	0	5912	0	1159702	0	912	0	85222
rs1568292226		1.28E-06	0	74178	0	56220	0	27290	2	44218	0	52990	0	5912	0	1159702	0	912	0	85222
rs368665621		2.55E-06	0	74078	0	56468	0	27412	0	44222	0	53256	0	5944	4	1160612	0	912	0	85470
		6.33E-07	0	74438	0	57524	0	27920	0	44416	0	54538	0	5942	0	1165236	0	912	1	86830
		6.32E-07	0	74472	0	57754	0	28028	0	44458	0	54868	0	5954	1	1166364	0	912	0	87280
		1.26E-06	0	74516	0	57986	0	28172	1	44490	0	55440	1	5960	0	1167558	0	912	0	87766
rs777449273		6.30E-07	0	74532	0	58152	0	28278	0	44528	0	55800	0	5970	0	1168358	0	912	1	88108
rs1031113595		8.82E-06	6	74404	5	58200	0	28346	0	44554	0	56258	0	5992	2	1169094	0	912	0	88460
rs1031113595		5.67E-06	0	74404	8	58200	0	28346	0	44554	0	56258	0	5992	1	1169094	0	912	0	88460
		3.77E-06	0	74566	0	58362	0	28454	0	44602	0	56632	0	5972	0	1169650	0	912	6	88766
rs1378996110		6.29E-07	0	74444	0	58342	0	28454	1	44614	0	56632	0	5992	0	1169658	0	912	0	88770
		1.25E-06	0	74596	0	58782	0	28752	0	44626	0	57864	0	5982	1	1172084	0	912	0	89632
rs200137627		6.26E-07	1	74712	0	59040	0	28916	0	44678	0	58514	0	5990	0	1173632	0	910	0	89930
rs1568292262		6.25E-07	1	74732	0	59094	0	28956	0	44708	0	58846	0	5998	0	1174046	0	912	0	90080
		6.25E-07	0	74732	0	59094	0	28956	0	44708	1	58846	0	5998	0	1174044	0	912	0	90080
rs145031965		0.0319468	520	74732	2582	59084	1500	28946	2634	44708	2294	58836	306	5998	36114	1174026	25	912	3018	90074
rs1394103236		6.67E-07	0	73690	1	54082	0	26074	0	39624	0	54526	0	5410	0	1103028	0	862	0	84382
		6.24E-07	0	74742	0	59226	0	29088	0	44738	0	59546	0	6004	1	1174942	0	912	0	90490
		1.25E-06	0	74762	0	59256	0	29098	0	44744	0	59860	0	6004	0	1175110	0	912	1	90542
		2.50E-06	0	74746	0	59268	0	29146	0	44746	0	60080	0	6014	2	1175332	0	912	1	90650
rs746461097		1.87E-06	0	74634	1	59316	0	29198	0	44766	0	60324	0	6036	0	1175560	0	912	0	90748
		1.87E-06	0	74764	0	59332	0	29218	0	44754	0	60508	0	6020	3	1175698	0	912	0	90766
		6.23E-07	0	74750	1	59334	0	29242	0	44752	0	60860	0	6024	0	1175848	0	912	0	90812
rs1021483860		1.87E-06	0	74646	0	58748	0	29198	1	44744	0	61168	0	5998	1	1175726	0	912	1	90660
rs1484451713		6.23E-07	0	74514	0	58970	0	29248	0	44762	0	61284	0	6040	1	1176120	0	910	0	90820
		6.23E-07	0	74784	0	59446	0	29314	0	44762	0	61506	0	6022	1	1176526	0	910	0	90910
rs1971667676		6.23E-07	0	74662	1	59426	0	29314	0	44774	0	61506	0	6044	0	1176534	0	910	0	90914
		6.22E-07	0	74808	1	59380	0	29318	0	44754	0	61774	0	6020	0	1176624	0	912	0	90942
		6.22E-07	0	74806	0	59376	0	29370	0	44774	0	62370	0	6028	1	1177482	0	910	0	90968
rs968976639		1.24E-06	0	74840	0	59538	0	29406	0	44784	0	62524	0	6032	2	1177672	0	912	0	91024
		1.86E-06	0	74846	0	59528	0	29398	0	44782	0	62594	0	6030	3	1177730	0	912	0	91018
rs528177995		2.05E-05	0	74692	0	59524	0	29398	0	44786	2	62798	0	6054	31	1177758	0	910	0	91028
rs1316796567		6.21E-07	0	74942	0	59692	0	29446	0	44820	0	63004	0	6034	1	1178666	0	910	0	91024
rs1256908341		6.20E-07	0	74874	0	59918	0	29520	0	44862	0	63152	0	6072	1	1179414	0	910	0	91066
rs535620441		4.96E-06	0	74992	0	59948	0	29524	0	44862	0	63254	0	6048	0	1179428	0	910	7	91054
		1.24E-06	0	74992	0	59948	0	29524	0	44862	0	63254	0	6048	0	1179428	0	910	2	91054
		6.20E-07	0	74976	0	59946	0	29522	0	44860	0	63342	0	6054	0	1179466	0	912	1	91064
rs753081741	p.Ter198Ter	3.29E-05	0	74896	5	59922	0	29534	0	44868	0	63366	0	6076	31	1179524	14	910	1	91068
rs142907876	p.Ter198GlnextTer16	0.00411169	56	74860	144	59884	21	29536	1	44838	534	63416	6	6052	5585	1179492	0	910	79	91036
rs1971669136	p.Glu197Asp	6.20E-07	1	74920	0	59920	0	29544	0	44880	0	63528	0	6076	0	1179594	0	908	0	91076
rs143800468	p.Glu197Lys	0.000209461	1	75062	2	60024	35	29576	0	44878	0	63646	22	6062	98	1179936	0	912	149	91066
	p.Glu196Gly	6.20E-07	1	75056	0	60028	0	29578	0	44864	0	63704	0	6060	0	1179952	0	912	0	91080
rs762336232	p.Ser195Ser	6.20E-07	0	75068	1	60016	0	29582	0	44874	0	63766	0	6062	0	1179936	0	912	0	91084
rs368960027	p.Ser195Phe	3.72E-06	1	75044	0	60016	0	29586	0	44876	0	63706	0	6062	5	1179970	0	910	0	91088
	p.Ser195Pro	6.20E-07	0	75060	0	60028	0	29590	0	44872	0	63784	0	6062	1	1179970	0	910	0	91088
rs1190420233	p.Ser190Cys	1.86E-06	0	75066	0	60026	0	29602	0	44880	0	63902	0	6062	3	1180042	0	910	0	91080
	p.Gly189Gly	6.20E-07	0	75076	0	60022	0	29600	0	44876	0	63914	0	6062	1	1180036	0	912	0	91082
rs1421717944	p.Gly189Gly	1.86E-06	0	75076	0	60022	0	29600	0	44876	0	63914	0	6062	3	1180036	0	912	0	91082
rs138484926	p.Arg188Arg	0.0163749	225	75062	631	60028	321	29602	0	44876	770	63948	71	6062	22784	1180032	20	912	688	91080
rs138484926	p.Arg188Arg	6.20E-07	0	75062	0	60032	0	29602	0	44876	0	63948	0	6062	1	1180036	0	912	0	91080
rs760678238	p.Arg188Leu	6.20E-07	0	75068	1	60032	0	29602	0	44876	0	63958	0	6062	0	1180044	0	912	0	91080
rs760678238	p.Arg188Gln	1.18E-05	0	75068	0	60032	0	29602	0	44876	0	63958	0	6062	17	1180044	0	912	1	91080
rs766571087	p.Arg188Trp	6.20E-06	0	74926	7	60006	0	29604	0	44882	0	63928	1	6084	2	1180040	0	910	0	91092
	p.Arg188Arg	1.24E-06	0	75048	0	60026	0	29604	1	44870	0	63928	0	6062	1	1180032	0	910	0	91088
rs148819201	p.Pro186Leu	2.29E-05	1	74930	1	60008	0	29604	0	44886	0	63992	0	6084	34	1180052	0	910	0	91082
	p.Pro186Ala	6.20E-07	0	75056	0	60034	0	29608	0	44878	0	63988	0	6062	1	1180054	0	912	0	91082
rs759293996	p.Ala185Ala	1.05E-05	0	74944	0	60014	0	29606	0	44892	0	63992	0	6084	15	1180056	0	912	1	91090
rs759293996	p.Ala185Ala	1.24E-06	0	75066	2	60034	0	29606	0	44880	0	63992	0	6062	0	1180048	0	912	0	91086
rs752387166	p.Ala185Val	5.58E-06	1	75064	0	60032	0	29606	1	44878	0	63976	0	6062	7	1180032	0	912	0	91082
rs758423417	p.Gly184Gly	1.49E-05	0	74910	0	59998	0	29604	0	44880	2	64002	0	6084	21	1180028	0	910	0	91078
rs745602507	p.Gly184Val	1.86E-06	0	75080	0	60030	0	29604	0	44878	0	64002	0	6062	3	1180052	0	912	0	91088
rs745602507	p.Gly184Asp	7.43E-06	0	74958	0	60010	0	29604	0	44890	0	64002	0	6084	12	1180060	0	912	0	91092
rs1016910704	p.Gly184Arg	6.20E-07	0	74952	0	60010	0	29606	0	44892	0	64016	0	6084	1	1180058	0	912	0	91088
rs1016910704	p.Gly184Ser	6.20E-07	0	74952	0	60010	0	29606	0	44892	0	64016	0	6084	1	1180058	0	912	0	91088
rs145272567	p.Arg183Gly	8.86E-05	0	74946	0	60014	0	29608	0	44888	30	64026	0	6084	109	1180038	0	912	0	91092
rs1212260238	p.Asp182Val	1.86E-06	0	74952	0	60012	0	29608	0	44888	0	64026	0	6084	3	1180054	0	912	0	91088
rs61742988	p.Gly181Ser	0.0264731	1527	75058	717	60034	317	29606	759	44878	589	64028	196	6062	30867	1180044	0	910	6177	91074
rs61742988	p.Gly181Cys	3.72E-06	0	74938	3	60014	0	29606	0	44890	0	64028	0	6084	3	1180054	0	910	0	91086
rs919411484	p.Gly180Gly	8.67E-06	2	74930	0	60006	0	29604	0	44892	0	64008	0	6084	11	1180058	0	912	1	91088
	p.Gly180Cys	6.19E-07	0	75060	0	60028	0	29602	0	44882	0	64034	0	6062	0	1180052	0	912	0	91084
	p.Phe179Cys	1.86E-06	0	75064	0	60030	0	29606	0	44878	0	64040	0	6062	3	1180044	0	912	0	91082
	p.Phe179Val	6.19E-07	0	75062	0	60032	0	29608	0	44878	0	64026	0	6062	1	1180046	0	912	0	91086
	p.Phe178Leu	6.19E-07	0	75068	0	60036	0	29608	0	44878	0	64026	0	6062	1	1180058	0	912	0	91090
	p.Arg177Arg	6.19E-07	0	75074	0	60034	0	29606	0	44878	0	64036	0	6062	1	1180048	0	912	0	91086
rs779353840	p.Arg177His	1.24E-06	0	75070	0	60032	0	29606	1	44882	0	64040	0	6062	1	1180054	0	912	0	91086
rs748450291	p.Arg177Cys	3.10E-06	1	74930	0	60006	0	29606	0	44894	0	64022	0	6084	3	1180046	0	912	1	91092
	p.Gly176Gly	1.24E-06	0	75072	0	60022	0	29608	0	44882	0	64038	0	6062	2	1180052	0	912	0	91088
	p.Gly176Ala	1.24E-06	0	75060	0	60034	0	29608	0	44884	0	64044	0	6062	2	1180046	0	912	0	91082
rs1568292714	p.Gly176Glu	1.24E-06	0	75060	0	60034	0	29608	0	44884	0	64044	0	6062	1	1180046	0	912	0	91082
rs760796623	p.Ile175Met	3.10E-06	0	75066	5	60030	0	29604	0	44886	0	64038	0	6062	0	1180050	0	912	0	91092
rs760796623	p.Ile175Ile	4.96E-06	2	74944	1	60010	0	29604	0	44898	0	64038	0	6084	4	1180058	0	912	0	91096
rs145141592	p.Ser174Ser	1.24E-06	2	75066	0	60030	0	29604	0	44884	0	64038	0	6062	0	1180046	0	912	0	91092
rs1488047563	p.Ser174Phe	6.19E-07	0	75072	1	60032	0	29606	0	44884	0	64046	0	6062	0	1180054	0	910	0	91090
rs1194494874	p.Ser174Pro	1.24E-06	0	75056	1	60022	1	29606	0	44876	0	64046	0	6062	0	1180038	0	912	0	91082
rs1971676214	p.Asp173Glu	6.20E-07	0	74950	0	60010	0	29606	0	44898	0	64044	0	6084	1	1180066	0	912	0	91090
	p.Leu172Arg	6.19E-07	0	75068	0	60026	0	29600	0	44880	0	64044	0	6062	1	1180036	0	912	0	91086
rs1421810372	p.Leu172Val	1.24E-06	0	75068	0	60034	0	29604	0	44880	1	64046	0	6062	0	1180036	0	912	0	91082
	p.Gly170Val	6.19E-07	0	75072	0	60030	0	29604	0	44884	0	64034	0	6062	1	1180050	0	912	0	91088
	p.Gly170Asp	6.19E-07	0	75072	0	60030	0	29604	1	44884	0	64034	0	6062	0	1180050	0	912	0	91088
rs577730388	p.Thr169Thr	6.81E-06	0	75056	0	60030	0	29604	9	44884	0	64046	0	6062	1	1180046	0	912	1	91082
rs577730388	p.Thr169Thr	4.34E-06	2	74934	3	60010	0	29604	0	44896	0	64046	0	6084	1	1180054	0	912	1	91086
	p.Thr169Arg	6.19E-07	0	75062	0	60028	0	29602	0	44886	0	64038	0	6062	1	1180034	0	912	0	91088
rs201286987	p.Thr169Ser	3.10E-06	0	75050	0	60026	0	29606	5	44870	0	64040	0	6062	0	1180046	0	912	0	91088
rs765320049	p.Asp168Glu	6.20E-07	1	74938	0	60012	0	29606	0	44888	0	64038	0	6084	0	1180052	0	912	0	91090
	p.Arg167Lys	6.19E-07	0	75062	0	60030	0	29606	0	44886	0	64046	0	6062	1	1180052	0	912	0	91090
	p.His166Arg	6.20E-07	0	75038	0	60028	0	29606	0	44868	0	64036	0	6062	0	1180024	0	912	1	91084
		1.24E-06	0	75058	0	60026	0	29604	0	44880	0	64034	0	6062	2	1180032	0	912	0	91090
rs752545961		6.20E-07	0	75036	0	60022	0	29602	0	44878	0	64038	0	6060	1	1180040	0	912	0	91080
rs142676475	p.Pro164Leu	0.000109652	1	75052	6	60026	0	29604	0	44882	0	64036	1	6062	161	1180030	0	912	2	91084
	p.Pro164Ala	1.24E-06	0	75056	0	60036	0	29608	0	44868	0	64044	0	6062	2	1180044	0	912	0	91088
rs145987357	p.Pro164Ser	0.000309126	2	75056	0	60036	0	29608	0	44868	1	64044	0	6062	490	1180044	0	912	0	91088
rs1599072703	p.Leu163Leu	4.96E-06	0	75056	0	60030	0	29606	0	44880	0	64034	0	6062	7	1180044	0	912	0	91088
rs1971678289	p.Leu163Phe	6.20E-07	0	74938	0	60014	0	29604	0	44894	0	64044	0	6084	0	1180054	0	912	1	91092
	p.Phe162Leu	6.19E-07	0	75044	0	60030	0	29604	0	44876	0	64040	0	6062	0	1180044	0	910	1	91086
rs751518145	p.Phe162Phe	5.58E-06	0	74922	0	60010	0	29604	0	44888	0	64040	0	6084	9	1180052	0	910	0	91090
rs1400173872	p.Phe162Tyr	6.20E-07	0	75008	0	60014	0	29604	0	44866	0	64042	0	6062	1	1180038	0	912	0	91084
rs1802039329	p.Phe162Leu	6.20E-07	1	74912	0	60008	0	29604	0	44882	0	64040	0	6084	0	1180058	0	912	0	91086
rs756867637	p.Gly161Gly	1.86E-06	0	75068	2	60034	0	29606	0	44876	0	64044	0	6062	0	1180048	0	912	0	91090
rs199779811	p.Gly161Asp	6.81E-06	0	74942	0	60006	0	29608	0	44884	0	64032	0	6084	11	1180046	0	912	0	91088
rs199779811	p.Gly161Val	1.86E-06	0	75064	2	60026	0	29608	0	44872	0	64032	0	6062	0	1180038	0	912	0	91084
	p.His160Arg	6.20E-07	0	75054	0	60024	0	29606	0	44876	0	64036	0	6062	1	1180036	0	912	0	91088
	p.Arg159Ser	1.05E-05	0	75062	0	60024	0	29606	0	44872	0	64038	0	6062	17	1180042	0	910	0	91082
rs1218101064	p.Arg159Lys	6.20E-06	0	74948	7	60016	0	29606	0	44890	0	64046	0	6084	3	1180056	0	912	0	91088
	p.Arg159Met	6.19E-07	0	75070	0	60036	0	29606	0	44878	0	64046	0	6062	1	1180048	0	912	0	91084
	p.Ala158Thr	6.19E-07	0	75058	0	60034	0	29604	0	44876	0	64046	0	6062	1	1180040	0	912	0	91080
rs755800293	p.His157Arg	6.20E-07	0	75052	0	60026	0	29602	0	44854	0	64036	0	6062	1	1180046	0	910	0	91086
rs569558942	p.Asp156Gly	8.67E-06	0	74896	0	60002	0	29606	0	44856	0	64030	0	6084	14	1180020	0	912	0	91086
rs1170500675	p.Met155Ile	6.20E-07	0	74922	0	60000	0	29606	0	44878	0	64036	0	6082	1	1180042	0	912	0	91088
	p.Met155Lys	6.20E-07	0	74992	0	60004	0	29608	0	44848	0	64022	0	6062	0	1180020	0	912	1	91084
rs779504278	p.Met155Arg	2.54E-05	0	74870	0	59984	0	29608	0	44860	0	64022	0	6084	34	1180028	0	912	0	91088
rs779504278	p.Met155Thr	5.58E-06	0	74870	0	59984	0	29608	0	44860	0	64022	0	6084	6	1180028	0	912	3	91088
	p.Met155Leu	2.48E-06	0	75036	0	60020	0	29604	0	44848	0	64036	0	6062	4	1180038	0	912	0	91084
	p.Met155Val	1.86E-06	0	75036	0	60020	0	29604	0	44848	0	64036	0	6062	3	1180038	0	912	0	91084
rs1353417714	p.Thr154Thr	6.20E-07	0	75052	0	60028	0	29606	0	44860	0	64038	0	6062	0	1180028	0	912	1	91084
	p.Thr154Thr	6.20E-07	1	75052	0	60028	0	29606	0	44860	0	64038	0	6062	0	1180028	0	912	0	91084
rs1217705477	p.Thr154Ser	6.20E-07	0	75036	0	60022	0	29608	0	44862	0	64036	0	6060	0	1180030	0	912	1	91080
rs1971681671	p.Ala152Thr	7.43E-06	0	75026	0	60022	0	29602	0	44860	0	64032	0	6062	12	1180020	0	912	0	91076
rs772407136	p.Thr151Ile	2.48E-06	0	75050	0	60026	0	29602	0	44866	0	64036	0	6062	3	1180034	0	912	1	91074
rs1487573143	p.Ala150Ala	6.20E-07	1	74892	0	60002	0	29602	0	44878	0	64030	0	6084	0	1180034	0	912	0	91074
	p.Ala150Asp	2.48E-06	0	75022	0	60024	0	29608	0	44852	0	64038	0	6062	3	1180006	0	912	0	91078
	p.Tyr148Cys	1.24E-06	0	74986	0	60010	0	29604	0	44828	0	64018	0	6062	2	1180018	0	912	0	91080
rs2123465579	p.Tyr148His	1.24E-05	0	74962	0	59992	0	29606	0	44828	0	63994	0	6062	20	1179996	0	912	0	91070
rs1048688		6.20E-07	0	74994	0	59996	0	29602	0	44846	0	64018	0	6062	0	1179998	0	912	1	91068
rs747550915	p.Gly145Arg	2.54E-05	0	74846	0	59968	0	29608	0	44874	1	63982	0	6084	4	1180026	0	912	36	91070
rs11559012	p.His144His	3.72E-06	0	75036	0	60016	0	29606	0	44858	0	64040	0	6062	4	1180018	0	910	1	91066
		6.20E-07	0	75002	0	59994	0	29606	0	44854	0	64024	0	6062	0	1180018	0	910	0	91072
rs1455484001		6.20E-07	0	75002	1	59994	0	29606	0	44854	0	64024	0	6062	0	1180018	0	910	0	91072
rs771298177	p.Arg143Lys	6.20E-07	0	75004	0	60008	0	29606	0	44856	0	64028	0	6062	1	1180028	0	912	0	91070
	p.Ser141Phe	6.20E-07	0	75046	0	60028	0	29606	0	44862	0	64042	0	6062	1	1180036	0	912	0	91066
rs1447173696	p.Ser141Thr	1.86E-06	0	74542	1	59880	0	29604	0	44806	0	63850	0	6084	2	1179904	0	908	0	91042
rs1043002060	p.Pro140His	1.24E-06	0	74890	0	60000	0	29606	0	44872	0	64034	0	6084	2	1180028	0	910	0	91070
	p.Pro140Thr	6.20E-07	0	75008	1	60018	0	29606	0	44868	0	64046	0	6062	0	1180012	0	912	0	91076
rs1207525954	p.Lys138Lys	3.10E-06	0	74890	0	60002	0	29608	0	44876	0	64038	0	6084	5	1180012	0	910	0	91066
rs1379522435	p.Lys138Arg	1.86E-06	0	75022	0	60018	0	29608	0	44860	0	64026	0	6062	3	1180012	0	912	0	91074
	p.Gln137Gln	1.24E-06	0	75030	0	60030	0	29606	0	44868	0	64032	0	6062	2	1180010	0	912	0	91078
	p.Gln137Glu	6.20E-07	0	75004	0	60028	0	29604	0	44870	0	64022	0	6062	1	1180016	0	912	0	91070
rs1971685225	p.Ser136Leu	1.24E-06	0	74876	0	59996	0	29604	0	44876	0	64032	0	6084	2	1180014	0	912	0	91068
rs776786950	p.Ala135Ala	4.96E-06	0	74864	0	60008	0	29606	4	44872	0	64032	0	6084	4	1180026	0	912	0	91072
rs745869718	p.Ala135Val	2.48E-06	0	75008	0	60024	0	29608	0	44870	0	64030	0	6062	4	1180006	0	912	0	91060
	p.Ala135Thr	1.24E-06	0	74996	0	60020	0	29608	0	44868	0	64034	0	6062	2	1180030	0	912	0	91066
rs1189107626	p.Met1?	1.86E-06	1	74554	0	59902	0	29606	0	44834	0	63912	0	6084	2	1179842	0	912	0	91042
	p.Met1?	1.24E-06	0	74676	0	59922	0	29606	0	44822	0	63912	0	6062	2	1179834	0	912	0	91038
rs2095174594	p.Val133Met	3.10E-06	0	75022	0	60020	0	29608	0	44876	0	64024	0	6062	5	1180012	0	912	0	91074
	p.Asp132Ala	6.20E-07	0	74988	0	60016	0	29606	0	44868	0	64032	0	6062	1	1180008	0	912	0	91068
rs148247033	p.Leu131Leu	0.000630667	5	75022	47	60032	9	29606	2	44872	1	64040	30	6062	476	1180034	0	912	392	91076
	p.Ser130Asn	6.20E-07	0	75040	0	60022	0	29608	0	44874	0	64036	0	6062	0	1180028	0	912	0	91074
rs775843133	p.Ser130Ile	6.20E-07	0	74918	0	60002	0	29608	0	44886	0	64036	0	6084	0	1180038	0	912	1	91078
rs775843133	p.Ser130Thr	3.10E-06	0	74918	0	60002	0	29608	4	44886	0	64036	0	6084	0	1180038	0	912	0	91078
rs1293564687	p.Glu129Glu	2.48E-06	0	75012	0	60014	0	29608	0	44868	0	64030	0	6062	0	1180026	0	910	4	91074
rs562191823	p.Glu129Ter	1.67E-05	4	75016	17	60020	0	29606	0	44866	0	64030	0	6062	0	1180010	0	910	0	91066
rs562191823	p.Glu129Lys	4.96E-06	1	75016	0	60020	0	29606	1	44866	0	64030	0	6062	4	1180010	0	910	1	91066
rs763949418	p.Ser128Ser	8.05E-06	0	75016	0	60022	0	29608	2	44878	0	64038	0	6062	10	1180032	0	912	0	91064
	p.Thr127Thr	1.86E-06	0	75056	0	60028	0	29606	0	44880	0	64038	0	6062	3	1180028	0	912	0	91068
	p.Thr127Ala	1.86E-06	0	74944	0	60000	0	29602	0	44862	0	64008	0	6062	3	1180010	0	912	0	91056
rs1219523449	p.Ala126Gly	2.48E-06	0	74904	0	59998	0	29604	0	44892	0	64042	0	6084	3	1180044	0	912	0	91078
rs774248217	p.Ala126Thr	1.24E-05	0	74886	20	59994	0	29602	0	44888	0	64040	0	6084	0	1180022	0	912	0	91070
	p.Ala125Val	1.24E-06	0	75038	0	60016	0	29600	0	44872	0	64038	0	6062	2	1180032	0	912	0	91066
rs1321734461	p.Ala125Thr	1.86E-06	3	74888	0	60002	0	29604	0	44890	0	64036	0	6084	0	1180022	0	908	0	91068
rs1353486553	p.Gln121Gln	4.34E-06	0	74894	0	60004	0	29598	0	44874	0	64030	0	6084	7	1179978	0	912	0	91062
rs768609627	p.Ile120Ile	4.96E-06	0	75048	0	60008	0	29602	0	44868	0	64038	0	6062	8	1179972	0	912	0	91048
	p.Ile120Thr	2.48E-06	0	74866	0	60004	0	29598	0	44846	0	63996	0	6062	3	1179898	0	910	0	91036
rs777609271	p.Thr119Thr	1.24E-06	0	75014	0	60000	0	29598	0	44844	0	64038	0	6060	2	1179474	0	910	0	91064
rs761831720	p.Thr119Ala	6.20E-07	0	74970	0	60004	0	29594	0	44834	0	64032	0	6060	1	1179498	0	912	0	91064
	p.Leu117Pro	1.24E-06	0	74806	0	59940	0	29574	0	44806	0	63948	0	6058	2	1179078	0	908	0	91004
rs1391462092	p.Leu117Phe	6.20E-07	1	74880	0	59992	0	29594	0	44850	0	64036	0	6082	0	1179384	0	910	0	91070
rs146853051	p.Glu116Lys	6.20E-07	0	74964	0	59992	0	29574	0	44820	0	64018	0	6060	1	1178910	0	912	0	91038
rs146853051	p.Glu116Gln	1.30E-05	1	74964	0	59992	0	29574	20	44820	0	64018	0	6060	0	1178910	0	912	0	91038
rs1971689563	p.Asp115Asp	6.20E-07	0	74984	0	59994	0	29576	0	44822	0	64032	0	6058	1	1179046	0	912	0	91066
	p.Asp115Glu	6.20E-07	0	74984	0	59994	0	29576	0	44822	0	64032	0	6058	1	1179046	0	912	0	91066
	p.Asp115Glu	6.20E-07	0	74984	0	59994	0	29576	0	44822	0	64032	0	6058	1	1179046	0	912	0	91066
rs749950171	p.Asp115Ala	6.20E-07	0	74950	0	59968	0	29576	0	44820	0	64022	0	6058	1	1178968	0	912	0	91044
	p.Asp115Asn	6.20E-07	0	74952	0	59990	0	29578	0	44826	0	64034	0	6058	1	1178896	0	912	0	91056
rs544518607	p.Ser114Ser	2.48E-06	2	74946	0	59972	0	29568	0	44824	0	64028	0	6060	2	1178778	0	912	0	91054
	p.Ser114Tyr	6.20E-07	0	74966	0	59984	0	29572	0	44836	0	64028	0	6060	0	1178724	0	912	0	91058
rs766075042	p.Ser114Pro	6.21E-07	0	74592	0	59846	0	29540	0	44782	0	63896	0	6072	1	1177876	0	912	0	90936
	p.Ser114Thr	1.86E-06	0	74714	0	59866	0	29540	0	44770	0	63896	0	6050	2	1177868	0	912	0	90932
rs369755195	p.Ser112Cys	2.48E-06	1	74860	0	59940	0	29562	0	44824	0	64026	0	6078	2	1178360	0	912	0	91066
	p.Ser112LeufsTer2	6.21E-07	0	74904	0	59934	0	29554	0	44800	0	63996	0	6052	0	1177980	0	912	0	91040
rs754587261	p.Pro111Pro	1.49E-05	0	74942	0	59942	0	29560	0	44810	0	64012	0	6052	0	1177922	0	912	20	91042
rs778137473	p.Pro111Leu	2.73E-05	2	74822	1	59908	0	29550	0	44814	0	64014	0	6074	40	1177800	0	912	0	91046
rs778137473	p.Pro111Arg	1.86E-06	0	74822	3	59908	0	29550	0	44814	0	64014	0	6074	0	1177800	0	912	0	91046
	p.Pro111Thr	6.21E-07	0	74942	0	59920	0	29538	0	44800	0	64018	0	6050	1	1177856	0	912	0	91048
rs747319796	p.Pro111Ser	2.48E-06	0	74942	0	59920	0	29538	1	44800	0	64018	0	6050	3	1177856	0	912	0	91048
	p.Arg110Ser	6.21E-07	0	74918	0	59908	0	29528	1	44774	0	64004	0	6048	0	1177650	0	912	0	91042
rs1171791651	p.Arg110Gly	6.21E-07	0	74786	0	59868	0	29532	0	44786	0	63988	0	6062	1	1177364	0	910	0	91040
rs564110678	p.Asp109Asp	2.18E-05	4	74872	17	59834	0	29496	0	44742	0	63986	0	6026	8	1175710	0	912	0	91024
	p.Asp109Asn	1.86E-06	0	74870	1	59846	0	29484	0	44742	0	63986	0	6032	0	1175764	0	912	2	90992
	p.Lys108Gln	6.22E-07	0	74840	0	59800	0	29476	0	44730	0	63962	0	6030	1	1175328	0	912	0	90998
	p.Phe107Val	1.24E-06	0	74752	0	59784	0	29460	0	44692	0	63908	0	6026	2	1174968	0	910	0	90964
rs1178674592	p.Thr106Ile	6.23E-07	0	74748	0	59694	0	29380	0	44646	0	63946	0	6008	0	1172942	0	912	0	90946
rs781546133	p.Asn105Ser	6.24E-07	0	74672	0	59572	0	29314	0	44624	0	63912	0	6000	1	1171996	0	912	0	90884
rs1404325489	p.Asp104Asp	6.24E-07	0	74700	0	59588	0	29286	0	44614	0	63910	0	6000	0	1171754	0	912	0	90860
rs1404325489	p.Asp104Glu	1.25E-06	0	74578	0	59568	0	29286	0	44626	0	63910	0	6022	2	1171762	0	912	0	90864
rs375853029	p.Asp104Asn	3.75E-06	2	74498	0	59422	0	29182	0	44602	0	63874	0	6004	4	1170838	0	912	0	90774
rs769741800	p.Glu103Lys	6.25E-06	0	74474	2	59310	0	29120	0	44578	0	63848	0	6004	0	1170052	0	912	8	90702
	p.Glu103Ter	6.25E-07	1	74596	0	59330	0	29120	0	44566	0	63848	0	5982	0	1170044	0	912	0	90698
rs775892405	p.Arg102Met	6.27E-07	0	74290	0	58196	0	28790	0	44458	0	63738	0	5956	0	1166544	0	912	1	90474
rs1971692788	p.Gly101Gly	6.27E-07	1	74204	0	58130	0	28768	0	44488	0	63738	0	5974	0	1166880	0	912	0	90440
rs533133729	p.Pro100Pro	1.07E-05	5	74232	2	57834	0	28458	0	44464	0	63534	0	5928	4	1165048	0	912	4	89772
	p.Pro100Pro	1.26E-06	0	74232	0	57834	0	28458	0	44464	0	63534	0	5928	2	1165048	0	912	0	89772
rs533133729	p.Pro100Pro	1.26E-06	0	74232	1	57834	0	28456	0	44464	0	63534	0	5928	1	1165048	0	912	0	89772
rs1308506956	p.Pro100Leu	2.51E-06	2	74104	0	57846	0	28474	1	44478	0	63558	0	5956	1	1165248	0	912	0	89806
	p.Pro100Arg	6.28E-07	0	74226	0	57866	0	28474	0	44466	0	63558	0	5934	1	1165240	0	912	0	89802
rs776587238	p.Ala99Ala	2.51E-05	0	74236	0	57858	0	28476	0	44464	0	63578	0	5932	38	1165440	0	912	0	89884
rs1971693542	p.Asp98Val	1.26E-06	0	74024	0	57542	0	28350	0	44430	0	63510	0	5946	2	1163966	0	912	0	89608
rs1443422900	p.Arg97Gln	3.15E-06	0	73952	0	57212	0	28152	0	44416	0	63434	0	5924	4	1162704	0	912	0	89138
	p.Arg97Ter	2.52E-06	0	74114	0	57240	0	28090	0	44418	0	63396	0	5902	4	1162592	0	912	0	88924
	p.Arg97Arg	6.30E-07	0	74114	0	57240	0	28090	0	44418	0	63396	0	5902	1	1162592	0	912	0	88924
	p.Ser96Phe	6.31E-07	0	74088	0	57118	0	27948	0	44426	0	63314	0	5900	1	1161984	0	912	0	88554
	p.Ser96Tyr	6.31E-07	0	74088	0	57118	0	27948	0	44426	0	63314	0	5900	1	1161984	0	912	0	88554
	p.Ser96ProfsTer38	6.31E-07	0	74088	0	57118	0	27948	0	44426	0	63314	0	5900	1	1161984	0	912	0	88554
	p.Leu94Leu	6.31E-07	0	74128	0	57092	0	27778	0	44438	0	63246	0	5882	1	1161650	0	910	0	88100
rs761443800	p.Arg93His	2.53E-06	0	74052	2	56906	0	27532	1	44434	0	63090	0	5868	0	1160536	0	912	1	87336
	p.Arg93Leu	6.32E-07	0	74052	0	56908	0	27532	0	44434	0	63090	0	5868	1	1160534	0	912	0	87336
rs767554831	p.Arg93Cys	6.97E-06	0	73996	5	56606	0	27364	1	44408	0	62966	1	5856	3	1159454	0	912	0	86846
rs1228024634	p.Ile92Met	6.33E-07	0	74014	0	56644	0	27384	0	44412	0	62984	0	5856	1	1159632	0	912	0	86928
	p.Ile92Phe	1.27E-06	0	73952	0	56636	0	27340	0	44424	0	62916	0	5842	2	1159838	0	912	0	86666
	p.Leu91Ser	6.35E-07	0	73888	0	56142	0	27026	0	44400	0	62754	0	5830	1	1158176	0	912	0	85898
	p.His90His	6.35E-07	0	73914	0	56130	0	26928	0	44424	0	62694	0	5824	0	1157930	0	910	0	85538
	p.His90Leu	6.36E-07	0	73804	0	55972	0	26818	0	44388	0	62594	0	5818	1	1157090	0	912	0	85196
	p.His90ThrfsTer2	6.36E-07	0	73804	0	55972	0	26818	0	44388	0	62594	0	5818	1	1157090	0	912	0	85196
rs1007140529	p.His90Arg	6.36E-07	0	73804	0	55972	0	26818	0	44388	0	62594	0	5818	0	1157090	0	912	1	85196
rs1007140529	p.His90Pro	6.36E-06	0	73804	0	55972	0	26818	0	44388	0	62594	0	5818	10	1157090	0	912	0	85196
	p.His90Asp	6.36E-07	0	73886	0	55988	0	26810	0	44408	0	62624	0	5818	0	1157250	0	912	1	85224
rs773007424	p.His90Asn	6.36E-07	0	73886	0	55988	0	26810	0	44408	0	62624	0	5818	1	1157250	0	912	0	85224
rs1002604913	p.Pro89Pro	1.27E-06	0	73698	0	55236	0	26662	0	44392	0	62526	0	5794	1	1156226	0	912	0	84992
	p.Pro89Ser	6.37E-07	0	73670	0	55122	0	26562	0	44386	0	62428	0	5786	1	1155350	0	912	0	84676
rs765907364	p.Pro89Ala	6.37E-07	0	73670	0	55122	0	26562	1	44386	0	62428	0	5786	0	1155350	0	912	0	84676
rs1257372209	p.Arg88Arg	6.38E-07	0	73652	1	55034	0	26442	0	44376	0	62374	0	5784	0	1154710	0	912	0	84318
rs141290653	p.Arg88His	2.23E-05	0	73454	0	54834	0	26346	1	44392	0	62350	1	5798	28	1154036	0	912	1	84134
rs1206368278	p.Arg88Cys	3.83E-06	1	73474	0	54742	0	26250	0	44392	0	62272	0	5800	5	1153762	0	912	0	83960
	p.Ser87Arg	6.39E-07	0	73568	0	54644	0	26210	0	44368	0	62256	0	5780	1	1153418	0	912	0	83818
	p.Gly86Gly	3.20E-06	0	73418	0	53978	0	25942	0	44332	0	62134	0	5760	5	1151916	0	912	0	83268
rs754642326	p.Gly86Arg	1.29E-06	1	73094	0	52856	0	25500	0	44332	0	61880	0	5744	1	1149508	0	912	0	82296
	p.Pro85Leu	6.42E-07	0	73262	0	53036	0	25566	0	44320	0	61886	0	5722	1	1149752	0	912	0	82298
	p.Pro85Thr	1.29E-06	0	73230	0	52948	0	25560	0	44312	0	61882	0	5724	1	1149532	0	912	1	82250
rs1971695481	p.Pro85Ser	6.43E-07	0	73230	0	52948	0	25560	0	44312	0	61882	0	5724	1	1149532	0	912	0	82250
	p.Asp84Glu	6.42E-07	0	73266	0	53030	0	25580	0	44324	0	61888	0	5724	0	1149640	0	912	1	82292
rs764803706	p.Asp84Asn	7.71E-06	0	73126	0	53108	0	25520	0	44330	0	61870	0	5732	12	1149238	0	912	0	82258
	p.Ala83Ala	6.44E-07	0	73072	0	52226	0	25312	0	44314	0	61760	0	5704	1	1148376	0	912	0	81994
rs866895503	p.Ala83Gly	1.93E-06	0	73080	0	52114	0	25264	0	44326	0	61690	3	5704	0	1148108	0	912	0	81884
	p.Ala80ProfsTer3	6.45E-07	0	72946	0	51394	0	25042	0	44314	0	61586	0	5696	1	1146966	0	912	0	81534
rs150638800	p.His81Gln	2.39E-05	0	72946	0	51394	0	25042	0	44314	0	61586	0	5696	0	1146966	0	912	32	81534
rs150638800	p.His81His	0.000989776	16	72824	4	51374	0	25042	0	44326	6	61586	0	5718	1487	1146974	0	912	0	81538
	p.His81Tyr	1.29E-06	0	72896	0	51292	0	24958	0	44304	0	61520	0	5690	2	1146502	0	912	0	81338
rs781748075	p.His81Asn	8.39E-06	0	72774	0	51272	0	24958	0	44316	0	61520	0	5712	0	1146510	0	912	11	81342
	p.Ala80Ala	1.29E-06	1	72870	0	51192	0	24944	0	44286	0	61500	0	5690	1	1146232	0	912	0	81244
	p.Ala80Ala	6.46E-07	0	72870	0	51192	0	24944	0	44286	0	61500	0	5690	1	1146232	0	912	0	81244
rs868032492	p.Ala80Val	3.23E-06	0	72848	0	50962	0	24868	0	44282	0	61436	0	5684	4	1145784	0	912	0	81064
rs1971696261	p.Ala80Thr	6.46E-07	0	72852	0	50902	0	24870	0	44278	0	61452	0	5678	1	1145772	0	912	0	81036
	p.Ala80Ser	6.46E-07	0	72852	0	50902	0	24870	0	44278	0	61452	0	5678	1	1145772	0	912	0	81036
rs1971696362	p.Asp79Val	6.47E-07	0	72706	0	50798	0	24790	0	44282	0	61402	0	5700	0	1145270	0	912	1	80874
rs1971696362	p.Asp79Gly	6.47E-07	0	72828	0	50818	0	24790	0	44270	0	61402	0	5678	1	1145262	0	912	0	80870
rs1476565648	p.Asp79Tyr	1.94E-06	0	72676	0	50550	0	24742	0	44278	0	61348	0	5700	2	1144956	0	910	0	80818
	p.Asp79Asn	6.47E-07	0	72798	0	50570	0	24742	0	44266	0	61348	0	5678	1	1144948	0	910	0	80814
rs1169288186	p.Gln78His	1.29E-06	0	72808	2	50556	0	24716	0	44276	0	61332	0	5674	0	1145160	0	912	0	80794
	p.Gln78Lys	6.48E-07	0	72728	0	50192	0	24624	0	44266	0	61264	0	5670	0	1144662	0	912	1	80620
	p.Trp77Ter	6.48E-07	0	72694	0	50166	0	24582	0	44254	0	61250	0	5664	1	1144346	0	912	0	80474
	p.Trp77Arg	6.48E-07	0	72708	0	50244	0	24586	0	44258	0	61250	0	5664	1	1144314	0	912	0	80476
	p.Ala76Ala	6.48E-07	0	72690	0	50114	0	24528	0	44260	0	61198	0	5660	1	1144018	0	912	0	80306
rs746329133	p.Asn75Asp	6.49E-07	0	72584	0	49754	0	24440	0	44248	0	61124	0	5654	0	1143226	0	912	1	79934
rs1971697032	p.Lys74Thr	6.49E-07	1	72460	0	49726	0	24390	0	44260	0	61098	0	5678	0	1143132	0	912	0	79960
rs756647018	p.Pro73Pro	6.49E-07	0	72418	0	49626	0	24368	0	44262	1	61056	0	5674	0	1142816	0	912	0	79930
rs756647018	p.Pro73Pro	3.05E-05	0	72418	0	49626	0	24368	0	44262	0	61056	2	5674	42	1142816	0	912	2	79930
rs139814021	p.Pro73Leu	0.000116352	163	72446	4	48946	0	24272	0	44236	0	60922	0	5638	5	1142292	0	912	0	79682
rs139814021	p.Pro73Arg	6.50E-07	1	72324	0	48926	0	24272	0	44248	0	60922	0	5660	0	1142300	0	912	0	79686
rs769001269	p.Ala71Ala	1.30E-06	0	72292	0	47982	1	24052	0	44204	1	60772	0	5628	0	1140672	0	912	0	78982
rs769001269	p.Ala71Ala	5.87E-06	0	72170	2	47962	0	24052	1	44216	0	60772	0	5650	5	1140680	0	912	0	78986
rs748030999	p.Ala71Val	5.87E-06	1	72188	0	47958	0	24048	0	44218	0	60754	0	5650	6	1140824	0	912	1	78992
rs748030999	p.Ala71Glu	4.56E-06	0	72188	0	47958	0	24048	0	44218	0	60754	0	5650	6	1140824	0	912	1	78992
rs987255775	p.Thr70Thr	1.30E-06	0	72176	0	47862	0	24038	0	44234	0	60780	0	5652	2	1140836	0	912	0	78928
rs529411261	p.Arg69Leu	6.54E-07	0	72116	1	46750	0	23796	0	44196	0	60622	0	5620	0	1139346	0	912	0	78056
rs529411261	p.Arg69His	9.80E-06	0	72116	0	46750	0	23796	7	44196	1	60622	0	5620	4	1139346	0	912	1	78056
rs1403050775	p.Arg69Cys	7.84E-06	0	72146	0	46750	0	23796	0	44220	0	60606	0	5624	11	1139592	0	908	0	78094
rs1216909565	p.Lys68Lys	6.53E-07	0	72148	0	46700	0	23796	1	44218	0	60632	0	5626	0	1139422	0	912	0	78070
rs1216909565	p.Lys68Asn	6.53E-07	0	72148	0	46700	0	23796	0	44218	0	60632	0	5626	0	1139422	0	912	1	78070
rs770801249	p.Lys68Gln	3.27E-06	5	72004	0	46592	0	23774	0	44218	0	60614	0	5642	0	1139248	0	912	0	77884
	p.Ser67Ser	6.54E-07	0	72110	0	46494	0	23758	0	44202	0	60594	0	5624	1	1139188	0	912	0	77876
rs776127568	p.Ser67Phe	1.31E-06	0	72110	0	46450	0	23756	0	44200	0	60610	0	5622	2	1139106	0	912	0	77796
	p.Ser67Cys	6.54E-07	0	72110	0	46450	0	23756	0	44200	0	60610	0	5622	0	1139106	0	912	1	77796
rs776127568	p.Ser67Tyr	3.92E-06	0	72110	0	46450	0	23756	4	44200	0	60610	0	5622	2	1139106	0	912	0	77796
	p.Ser67Thr	6.54E-07	0	72028	0	46422	0	23746	0	44178	0	60570	0	5618	1	1138696	0	906	0	77730
	p.Asp66Asn	1.96E-06	0	72086	0	46218	0	23706	0	44192	0	60528	0	5624	3	1138654	0	912	0	77482
	p.Thr62Ter	6.55E-07	0	72068	0	46136	0	23668	0	44184	0	60532	0	5620	1	1138332	0	912	0	77284
rs144597580	p.Thr65Thr	1.51E-05	0	72068	0	46136	0	23668	0	44184	0	60532	0	5620	23	1138332	0	912	0	77284
	p.Thr65Ser	6.55E-07	0	72040	1	45832	0	23620	0	44180	0	60490	0	5616	0	1138286	0	912	0	77150
	p.Val64Ala	6.56E-07	0	71820	0	45368	0	23528	1	44108	0	60376	0	5606	0	1136806	0	910	0	76542
	p.Val64Leu	6.56E-07	0	71948	0	45120	0	23486	0	44162	0	60400	0	5606	0	1137308	0	912	0	76460
rs752270820	p.Ala63Ala	3.94E-06	0	71946	0	45122	0	23480	4	44146	1	60366	0	5606	1	1137090	0	912	0	76430
rs61742941	p.Ala63Val	0.000260548	350	71950	17	45108	0	23476	0	44158	0	60316	0	5608	7	1137258	0	912	1	76418
rs1971699864	p.Thr62Thr	1.97E-06	0	71930	0	45110	0	23480	0	44172	0	60380	0	5608	3	1137410	0	912	0	76410
	p.Thr62Ile	6.56E-07	0	71940	0	45112	0	23486	0	44148	0	60324	0	5606	1	1137288	0	912	0	76404
rs909457101	p.Asp61Gly	6.58E-07	0	71798	0	44370	0	23384	0	44076	0	60274	0	5586	1	1134660	0	912	0	75232
rs1971700379	p.Gln60Gln	6.59E-07	0	71774	0	44350	0	23376	0	44072	0	60194	0	5588	0	1134562	0	912	1	75188
	p.Gln60Arg	6.59E-07	0	71762	0	44332	0	23358	0	44072	0	60144	0	5586	1	1134162	0	912	0	75086
rs978847483	p.Ser58Ser	1.98E-06	0	71652	0	44206	0	23338	0	44032	0	60014	0	5608	2	1133308	0	912	1	74872
	p.Ser58Cys	6.60E-07	1	71780	0	44222	0	23336	0	44006	0	59986	0	5576	0	1133032	0	912	0	74808
rs140157048	p.Ser58Phe	9.24E-06	10	71780	1	44222	0	23336	0	44006	0	59986	0	5576	0	1133032	0	912	0	74808
rs756702206	p.Thr57Thr	6.60E-07	0	71746	0	44160	0	23306	1	44002	0	59892	0	5580	0	1132298	0	912	0	74560
rs934575568	p.Gly56Arg	7.27E-06	0	71732	0	44094	0	23300	0	43958	0	59682	0	5568	11	1131424	0	912	0	74390
	p.Asn55His	3.31E-06	0	71726	0	44032	0	23292	0	43936	0	59608	0	5564	5	1131204	0	912	0	74244
	p.Asn55Asp	6.61E-07	0	71726	0	44032	0	23292	0	43936	0	59608	0	5564	1	1131204	0	912	0	74244
rs754034418	p.Asn54Lys	2.65E-06	0	71606	0	44018	0	23298	0	43940	0	59306	0	5594	4	1131238	0	912	0	74258
rs754034418	p.Asn54Lys	1.32E-06	0	71728	2	44038	0	23298	0	43928	0	59306	0	5572	0	1131230	0	912	0	74254
	p.Asn54Ser	1.32E-06	0	71716	0	44042	0	23292	0	43932	0	59394	0	5572	2	1131312	0	912	0	74254
rs755092177	p.Gln53His	3.97E-06	0	71586	0	44014	0	23292	0	43936	0	59190	0	5586	6	1131078	0	912	0	74212
	p.Asn52Asn	6.62E-07	0	71694	0	43998	0	23262	1	43934	0	58762	0	5568	0	1130830	0	912	0	74054
rs779241556	p.Asn52Ser	6.62E-07	0	71704	0	44022	0	23280	0	43932	0	58826	0	5568	1	1131078	0	912	0	74166
rs748352743	p.Ala51Ala	2.32E-05	0	71682	0	43960	0	23174	1	43884	0	58614	0	5556	13	1129224	0	912	21	73494
	p.Ala51Ala	6.63E-07	0	71682	0	43960	0	23174	1	43884	0	58616	0	5556	0	1129224	0	912	0	73494
	p.Ala51Gly	6.63E-07	0	71678	0	43980	0	23240	0	43896	0	58398	0	5560	1	1129994	0	912	0	73720
rs1377507467	p.Ala51Glu	6.63E-07	1	71556	0	43960	0	23240	0	43908	0	58398	0	5582	0	1130002	0	912	0	73724
rs1377507467	p.Ala51Val	1.99E-06	0	71678	0	43980	0	23240	0	43896	0	58398	1	5560	1	1129994	0	912	1	73720
rs1971702821	p.Ala51Thr	1.32E-06	1	71580	0	43956	0	23248	0	43918	0	58470	0	5582	1	1130130	0	912	0	73782
rs1398322293	p.Asp50Gly	6.62E-07	1	71710	0	43990	0	23248	0	43898	0	58260	0	5562	0	1130158	0	912	0	73802
	p.Ala49Val	1.33E-06	1	71706	0	43974	0	23240	0	43898	0	57592	0	5568	1	1130084	0	912	0	73714
rs763253942	p.Glu48Asp	2.59E-05	0	71560	0	43954	0	23232	0	43896	0	57502	0	5586	37	1129748	0	912	0	73640
rs777446235	p.Glu48Gln	2.65E-06	0	71676	0	43946	0	23220	0	43866	0	57174	0	5566	4	1129406	0	910	0	73456
rs746755649		1.99E-06	0	71678	0	43946	0	23224	2	43870	0	56082	0	5560	1	1129428	0	912	0	73430
rs949869014		1.33E-06	0	71664	2	43936	0	23212	0	43874	0	55884	0	5558	0	1129416	0	912	0	73334
rs770921888		2.59E-05	0	71534	0	43908	0	23196	0	43876	0	55778	0	5576	37	1128630	0	912	0	73056
rs770921888		6.65E-07	0	71656	0	43928	0	23196	0	43864	0	55778	0	5554	1	1128622	0	912	0	73052
		6.64E-07	0	71662	0	43952	0	23224	0	43862	0	55466	0	5552	0	1129244	0	912	1	73236
rs747951517		8.51E-05	3	71542	3	43932	0	23224	5	43874	13	55466	0	5574	98	1129252	0	912	3	73240
		6.65E-07	0	71610	0	43886	0	23176	0	43838	0	55230	0	5550	1	1128000	0	910	0	72900
rs759098039		9.98E-06	0	71640	0	43918	0	23182	0	43848	0	54902	0	5544	4	1128312	0	910	11	73042
rs1971705265		1.33E-06	1	71640	0	43918	0	23182	0	43848	0	54902	0	5544	0	1128312	0	910	0	73042
		6.65E-07	0	71666	0	43944	0	23218	0	43874	0	54688	0	5544	0	1129230	0	912	0	73256
		2.00E-06	0	71678	0	43946	0	23212	0	43880	0	54216	0	5534	1	1129302	0	912	0	73160
rs769265446		2.00E-06	0	71660	0	43904	0	23184	2	43854	0	53258	0	5500	1	1128798	0	912	0	72980
		6.66E-07	0	71686	0	43918	0	23176	0	43876	0	53004	0	5482	1	1128790	0	912	0	72824
rs766521186		3.35E-06	1	71486	0	43764	0	23034	0	43830	0	51612	0	5452	4	1125700	0	912	0	71316
		2.01E-06	0	71608	0	43784	0	23034	0	43818	0	51612	0	5430	2	1125692	0	912	0	71312
rs766521186		7.36E-06	0	71486	0	43764	0	23034	0	43830	0	51612	0	5452	11	1125700	0	912	0	71316
rs763743732		5.35E-06	0	71474	0	43776	0	23032	0	43828	0	51522	0	5454	7	1125836	0	910	0	71402
rs763743732		2.68E-06	0	71596	0	43796	0	23032	0	43816	0	51522	0	5432	2	1125828	0	910	2	71398
		6.69E-07	0	71596	0	43796	1	23032	0	43816	0	51522	0	5432	0	1125828	0	910	0	71398
		6.71E-07	0	71524	0	43650	0	22986	0	43768	0	51228	0	5416	1	1123554	0	912	0	70292
rs751722861		2.48E-05	0	71402	0	43630	0	22986	0	43780	0	51228	0	5438	37	1123562	0	912	0	70296
rs2123468827		6.70E-07	0	71594	0	43780	0	23040	0	43800	0	51118	0	5408	1	1125130	0	912	0	71154
		6.73E-07	0	71542	0	43592	0	22914	0	43764	0	50032	0	5330	1	1121838	0	912	0	69488
rs750756844		6.75E-07	0	71440	0	43466	0	22864	0	43716	0	49854	0	5314	1	1118486	0	910	0	68850
rs1339099105		6.74E-07	0	71522	0	43466	0	22856	0	43728	0	49118	0	5266	0	1120214	0	910	0	68916
rs1336524982		2.03E-06	0	71468	0	43196	0	22742	0	43646	0	48792	0	5224	3	1117088	0	912	0	67376
rs1477950304		6.77E-07	0	71438	0	43260	0	22764	1	43662	0	48606	0	5212	0	1117194	0	912	0	67484
rs531603699		1.42E-05	0	71456	1	43250	0	22772	19	43672	0	48608	0	5210	0	1117334	0	912	0	67462
		6.79E-07	0	71430	0	43044	0	22696	0	43570	0	48346	0	5166	1	1115050	0	912	0	66530
		6.79E-07	0	71426	0	43038	0	22698	0	43552	0	48176	0	5166	0	1114620	0	912	1	66282
rs771837916		6.83E-07	0	71346	0	42806	0	22528	1	43506	0	47612	0	5096	0	1109946	0	912	0	64598
rs891858232		6.82E-07	0	71260	0	42802	0	22600	0	43558	0	47692	0	5130	1	1111248	0	912	0	65136
		6.81E-07	0	71392	0	42838	0	22628	0	43568	0	47600	0	5108	1	1111522	0	912	0	65244
[truncated: 360 more rows]
