# Supplementary material for: Decoding the genetic basis of demyelination: Prediction of potential pathogenic coding and regulatory noncoding MBP SNPs in multiple sclerosis
Source: PLoS One. 2026 May 21;21(5):e0347598. doi: 10.1371/journal.pone.0347598 (PMC13193510; doi:10.1371/journal.pone.0347598)
Supplement: S11 Table — This table shows predicted changes in hydrogen bond interactions.(PDB). (XLSX) [file pone.0347598.s024.xlsx]

## Sheet: ورقة1
Disrupt Hydrogenbond	A Acid	SNP ID
YES	D173E	rs1971676214
NO	D173H	rs1242552448
YES	G176W	rs772570115
