# Supplementary material for: Decoding the genetic basis of demyelination: Prediction of potential pathogenic coding and regulatory noncoding MBP SNPs in multiple sclerosis
Source: PLoS One. 2026 May 21;21(5):e0347598. doi: 10.1371/journal.pone.0347598 (PMC13193510; doi:10.1371/journal.pone.0347598)
Supplement: S3 File — This file shows the PDB structure of the D173H mutant protein. (PDB) [file pone.0347598.s027.pdb]

HEADER                                            01-JUN-22                     
TITLE     ALPHAFOLD MONOMER V2.0 PREDICTION FOR MYELIN BASIC PROTEIN (P02686)   
COMPND    MOL_ID: 1;                                                            
COMPND   2 MOLECULE: MYELIN BASIC PROTEIN;                                      
COMPND   3 CHAIN: A                                                             
SOURCE    MOL_ID: 1;                                                            
SOURCE   2 ORGANISM_SCIENTIFIC: HOMO SAPIENS;                                   
SOURCE   3 ORGANISM_TAXID: 9606                                                 
REMARK   1                                                                      
REMARK   1 REFERENCE 1                                                          
REMARK   1  AUTH   JOHN JUMPER, RICHARD EVANS, ALEXANDER PRITZEL, TIM GREEN,    
REMARK   1  AUTH 2 MICHAEL FIGURNOV, OLAF RONNEBERGER, KATHRYN TUNYASUVUNAKOOL, 
REMARK   1  AUTH 3 RUSS BATES, AUGUSTIN ZIDEK, ANNA POTAPENKO, ALEX BRIDGLAND,  
REMARK   1  AUTH 4 CLEMENS MEYER, SIMON A A KOHL, ANDREW J BALLARD,             
REMARK   1  AUTH 5 ANDREW COWIE, BERNARDINO ROMERA-PAREDES, STANISLAV NIKOLOV,  
REMARK   1  AUTH 6 RISHUB JAIN, JONAS ADLER, TREVOR BACK, STIG PETERSEN,        
REMARK   1  AUTH 7 DAVID REIMAN, ELLEN CLANCY, MICHAL ZIELINSKI,                
REMARK   1  AUTH 8 MARTIN STEINEGGER, MICHALINA PACHOLSKA, TAMAS BERGHAMMER,    
REMARK   1  AUTH 9 DAVID SILVER, ORIOL VINYALS, ANDREW W SENIOR,                
REMARK   1  AUTH10 KORAY KAVUKCUOGLU, PUSHMEET KOHLI, DEMIS HASSABIS            
REMARK   1  TITL   HIGHLY ACCURATE PROTEIN STRUCTURE PREDICTION WITH ALPHAFOLD  
REMARK   1  REF    NATURE                        V. 596   583 2021              
REMARK   1  REFN                   ISSN 0028-0836                               
REMARK   1  PMID   34265844                                                     
REMARK   1  DOI    10.1038/s41586-021-03819-2                                   
REMARK   1                                                                      
REMARK   1 DISCLAIMERS                                                          
REMARK   1 ALPHAFOLD DATA, COPYRIGHT (2021) DEEPMIND TECHNOLOGIES LIMITED. THE  
REMARK   1 INFORMATION PROVIDED IS THEORETICAL MODELLING ONLY AND CAUTION SHOULD
REMARK   1 BE EXERCISED IN ITS USE. IT IS PROVIDED "AS-IS" WITHOUT ANY WARRANTY 
REMARK   1 OF ANY KIND, WHETHER EXPRESSED OR IMPLIED. NO WARRANTY IS GIVEN THAT 
REMARK   1 USE OF THE INFORMATION SHALL NOT INFRINGE THE RIGHTS OF ANY THIRD    
REMARK   1 PARTY. THE INFORMATION IS NOT INTENDED TO BE A SUBSTITUTE FOR        
REMARK   1 PROFESSIONAL MEDICAL ADVICE, DIAGNOSIS, OR TREATMENT, AND DOES NOT   
REMARK   1 CONSTITUTE MEDICAL OR OTHER PROFESSIONAL ADVICE. IT IS AVAILABLE FOR 
REMARK   1 ACADEMIC AND COMMERCIAL PURPOSES, UNDER CC-BY 4.0 LICENCE.           
DBREF  XXXX A    1   304  UNP    P02686   MBP_HUMAN        1    304             
SEQRES   1 A  304  MET GLY ASN HIS ALA GLY LYS ARG GLU LEU ASN ALA GLU
SEQRES   2 A  304  LYS ALA SER THR ASN SER GLU THR ASN ARG GLY GLU SER
SEQRES   3 A  304  GLU LYS LYS ARG ASN LEU GLY GLU LEU SER ARG THR THR
SEQRES   4 A  304  SER GLU ASP ASN GLU VAL PHE GLY GLU ALA ASP ALA ASN
SEQRES   5 A  304  GLN ASN ASN GLY THR SER SER GLN ASP THR ALA VAL THR
SEQRES   6 A  304  ASP SER LYS ARG THR ALA ASP PRO LYS ASN ALA TRP GLN
SEQRES   7 A  304  ASP ALA HIS PRO ALA ASP PRO GLY SER ARG PRO HIS LEU
SEQRES   8 A  304  ILE ARG LEU PHE SER ARG ASP ALA PRO GLY ARG GLU ASP
SEQRES   9 A  304  ASN THR PHE LYS ASP ARG PRO SER GLU SER ASP GLU LEU
SEQRES  10 A  304  GLN THR ILE GLN GLU ASP SER ALA ALA THR SER GLU SER
SEQRES  11 A  304  LEU ASP VAL MET ALA SER GLN LYS ARG PRO SER GLN ARG
SEQRES  12 A  304  HIS GLY SER LYS TYR LEU ALA THR ALA SER THR MET ASP
SEQRES  13 A  304  HIS ALA ARG HIS GLY PHE LEU PRO ARG HIS ARG ASP THR
SEQRES  14 A  304  GLY ILE LEU HIS SER ILE GLY ARG PHE PHE GLY GLY ASP
SEQRES  15 A  304  ARG GLY ALA PRO LYS ARG GLY SER GLY LYS ASP SER HIS
SEQRES  16 A  304  HIS PRO ALA ARG THR ALA HIS TYR GLY SER LEU PRO GLN
SEQRES  17 A  304  LYS SER HIS GLY ARG THR GLN ASP GLU ASN PRO VAL VAL
SEQRES  18 A  304  HIS PHE PHE LYS ASN ILE VAL THR PRO ARG THR PRO PRO
SEQRES  19 A  304  PRO SER GLN GLY LYS GLY ARG GLY LEU SER LEU SER ARG
SEQRES  20 A  304  PHE SER TRP GLY ALA GLU GLY GLN ARG PRO GLY PHE GLY
SEQRES  21 A  304  TYR GLY GLY ARG ALA SER ASP TYR LYS SER ALA HIS LYS
SEQRES  22 A  304  GLY PHE LYS GLY VAL ASP ALA GLN GLY THR LEU SER LYS
SEQRES  23 A  304  ILE PHE LYS LEU GLY GLY ARG ASP SER ARG SER GLY SER
SEQRES  24 A  304  PRO MET ALA ARG ARG
HELIX    1   1 ARG A   93  PHE A   95  1                                   3
HELIX    2   2 ILE A  171  PHE A  179  1                                   9
HELIX    3   3 PRO A  219  VAL A  228  1                                  10
HELIX    4   4 THR A  283  SER A  285  1                                   3
CRYST1    1.000    1.000    1.000  90.00  90.00  90.00 P 1           1          
ORIGX1      1.000000  0.000000  0.000000        0.00000                         
ORIGX2      0.000000  1.000000  0.000000        0.00000                         
ORIGX3      0.000000  0.000000  1.000000        0.00000                         
SCALE1      1.000000  0.000000  0.000000        0.00000                         
SCALE2      0.000000  1.000000  0.000000        0.00000                         
SCALE3      0.000000  0.000000  1.000000        0.00000                         
ATOM      1  N   MET A   1     -29.404   6.008 -51.885  1.00 57.48           N
ATOM      2  CA  MET A   1     -30.207   4.770 -51.842  1.00 57.48           C
ATOM      3  C   MET A   1     -30.562   4.512 -50.389  1.00 57.48           C
ATOM      4  CB  MET A   1     -29.433   3.572 -52.421  1.00 57.48           C
ATOM      5  O   MET A   1     -29.645   4.326 -49.605  1.00 57.48           O
ATOM      6  CG  MET A   1     -29.182   3.704 -53.928  1.00 57.48           C
ATOM      7  SD  MET A   1     -28.222   2.353 -54.656  1.00 57.48           S
ATOM      8  CE  MET A   1     -26.618   2.540 -53.822  1.00 57.48           C
ATOM      9  N   GLY A   2     -31.855   4.563 -50.059  1.00 59.72           N
ATOM     10  CA  GLY A   2     -32.431   4.134 -48.780  1.00 59.72           C
ATOM     11  C   GLY A   2     -32.393   5.153 -47.624  1.00 59.72           C
ATOM     12  O   GLY A   2     -31.346   5.716 -47.354  1.00 59.72           O
ATOM     13  N   ASN A   3     -33.434   5.392 -46.827  1.00 59.53           N
ATOM     14  CA  ASN A   3     -34.877   5.476 -47.051  1.00 59.53           C
ATOM     15  C   ASN A   3     -35.537   5.901 -45.716  1.00 59.53           C
ATOM     16  CB  ASN A   3     -35.464   4.127 -47.526  1.00 59.53           C
ATOM     17  O   ASN A   3     -35.158   5.414 -44.660  1.00 59.53           O
ATOM     18  CG  ASN A   3     -35.953   4.137 -48.974  1.00 59.53           C
ATOM     19  ND2 ASN A   3     -36.208   2.983 -49.539  1.00 59.53           N
ATOM     20  OD1 ASN A   3     -36.038   5.161 -49.636  1.00 59.53           O
ATOM     21  N   HIS A   4     -36.565   6.742 -45.832  1.00 60.06           N
ATOM     22  CA  HIS A   4     -37.753   6.861 -44.972  1.00 60.06           C
ATOM     23  C   HIS A   4     -37.674   7.488 -43.566  1.00 60.06           C
ATOM     24  CB  HIS A   4     -38.565   5.563 -45.007  1.00 60.06           C
ATOM     25  O   HIS A   4     -37.293   6.892 -42.566  1.00 60.06           O
ATOM     26  CG  HIS A   4     -38.833   5.101 -46.419  1.00 60.06           C
ATOM     27  CD2 HIS A   4     -38.680   3.830 -46.896  1.00 60.06           C
ATOM     28  ND1 HIS A   4     -39.186   5.891 -47.494  1.00 60.06           N
ATOM     29  CE1 HIS A   4     -39.191   5.124 -48.595  1.00 60.06           C
ATOM     30  NE2 HIS A   4     -38.878   3.862 -48.278  1.00 60.06           N
ATOM     31  N   ALA A   5     -38.247   8.693 -43.527  1.00 53.60           N
ATOM     32  CA  ALA A   5     -38.937   9.296 -42.400  1.00 53.60           C
ATOM     33  C   ALA A   5     -40.107   8.429 -41.889  1.00 53.60           C
ATOM     34  CB  ALA A   5     -39.483  10.639 -42.914  1.00 53.60           C
ATOM     35  O   ALA A   5     -40.833   7.828 -42.680  1.00 53.60           O
ATOM     36  N   GLY A   6     -40.359   8.475 -40.580  1.00 62.34           N
ATOM     37  CA  GLY A   6     -41.539   7.891 -39.944  1.00 62.34           C
ATOM     38  C   GLY A   6     -41.898   8.654 -38.675  1.00 62.34           C
ATOM     39  O   GLY A   6     -41.338   8.411 -37.616  1.00 62.34           O
ATOM     40  N   LYS A   7     -42.818   9.613 -38.807  1.00 64.10           N
ATOM     41  CA  LYS A   7     -43.508  10.283 -37.697  1.00 64.10           C
ATOM     42  C   LYS A   7     -44.420   9.288 -36.963  1.00 64.10           C
ATOM     43  CB  LYS A   7     -44.401  11.408 -38.259  1.00 64.10           C
ATOM     44  O   LYS A   7     -45.029   8.467 -37.646  1.00 64.10           O
ATOM     45  CG  LYS A   7     -43.667  12.526 -39.016  1.00 64.10           C
ATOM     46  CD  LYS A   7     -44.643  13.672 -39.336  1.00 64.10           C
ATOM     47  CE  LYS A   7     -43.910  14.868 -39.956  1.00 64.10           C
ATOM     48  NZ  LYS A   7     -44.804  16.048 -40.102  1.00 64.10           N
ATOM     49  N   ARG A   8     -44.643   9.492 -35.657  1.00 56.75           N
ATOM     50  CA  ARG A   8     -45.963   9.703 -35.003  1.00 56.75           C
ATOM     51  C   ARG A   8     -45.917   9.337 -33.515  1.00 56.75           C
ATOM     52  CB  ARG A   8     -47.127   8.924 -35.649  1.00 56.75           C
ATOM     53  O   ARG A   8     -45.487   8.251 -33.147  1.00 56.75           O
ATOM     54  CG  ARG A   8     -47.734   9.672 -36.853  1.00 56.75           C
ATOM     55  CD  ARG A   8     -48.707   8.767 -37.618  1.00 56.75           C
ATOM     56  NE  ARG A   8     -48.568   8.909 -39.084  1.00 56.75           N
ATOM     57  NH1 ARG A   8     -49.322   6.809 -39.631  1.00 56.75           N
ATOM     58  NH2 ARG A   8     -48.620   8.170 -41.247  1.00 56.75           N
ATOM     59  CZ  ARG A   8     -48.834   7.968 -39.976  1.00 56.75           C
ATOM     60  N   GLU A   9     -46.412  10.265 -32.705  1.00 44.06           N
ATOM     61  CA  GLU A   9     -46.787  10.092 -31.302  1.00 44.06           C
ATOM     62  C   GLU A   9     -48.013   9.172 -31.175  1.00 44.06           C
ATOM     63  CB  GLU A   9     -47.145  11.474 -30.723  1.00 44.06           C
ATOM     64  O   GLU A   9     -48.902   9.200 -32.032  1.00 44.06           O
ATOM     65  CG  GLU A   9     -45.970  12.469 -30.735  1.00 44.06           C
ATOM     66  CD  GLU A   9     -46.359  13.882 -30.269  1.00 44.06           C
ATOM     67  OE1 GLU A   9     -45.418  14.666 -30.020  1.00 44.06           O
ATOM     68  OE2 GLU A   9     -47.571  14.191 -30.256  1.00 44.06           O
ATOM     69  N   LEU A  10     -48.082   8.402 -30.084  1.00 64.36           N
ATOM     70  CA  LEU A  10     -49.301   7.762 -29.594  1.00 64.36           C
ATOM     71  C   LEU A  10     -49.405   7.918 -28.069  1.00 64.36           C
ATOM     72  CB  LEU A  10     -49.390   6.282 -30.020  1.00 64.36           C
ATOM     73  O   LEU A  10     -48.452   7.679 -27.332  1.00 64.36           O
ATOM     74  CG  LEU A  10     -49.866   6.046 -31.468  1.00 64.36           C
ATOM     75  CD1 LEU A  10     -49.848   4.548 -31.776  1.00 64.36           C
ATOM     76  CD2 LEU A  10     -51.296   6.546 -31.713  1.00 64.36           C
ATOM     77  N   ASN A  11     -50.599   8.355 -27.673  1.00 50.26           N
ATOM     78  CA  ASN A  11     -51.138   8.597 -26.337  1.00 50.26           C
ATOM     79  C   ASN A  11     -51.367   7.318 -25.500  1.00 50.26           C
ATOM     80  CB  ASN A  11     -52.509   9.281 -26.572  1.00 50.26           C
ATOM     81  O   ASN A  11     -51.319   6.214 -26.037  1.00 50.26           O
ATOM     82  CG  ASN A  11     -52.401  10.738 -26.960  1.00 50.26           C
ATOM     83  ND2 ASN A  11     -52.837  11.126 -28.137  1.00 50.26           N
ATOM     84  OD1 ASN A  11     -51.935  11.552 -26.190  1.00 50.26           O
ATOM     85  N   ALA A  12     -51.780   7.557 -24.242  1.00 53.12           N
ATOM     86  CA  ALA A  12     -52.561   6.725 -23.299  1.00 53.12           C
ATOM     87  C   ALA A  12     -51.760   6.293 -22.049  1.00 53.12           C
ATOM     88  CB  ALA A  12     -53.308   5.581 -23.998  1.00 53.12           C
ATOM     89  O   ALA A  12     -50.834   5.496 -22.124  1.00 53.12           O
ATOM     90  N   GLU A  13     -51.937   6.969 -20.908  1.00 49.33           N
ATOM     91  CA  GLU A  13     -53.002   6.738 -19.905  1.00 49.33           C
ATOM     92  C   GLU A  13     -52.751   5.485 -19.044  1.00 49.33           C
ATOM     93  CB  GLU A  13     -54.427   6.750 -20.500  1.00 49.33           C
ATOM     94  O   GLU A  13     -53.012   4.371 -19.484  1.00 49.33           O
ATOM     95  CG  GLU A  13     -55.521   6.721 -19.413  1.00 49.33           C
ATOM     96  CD  GLU A  13     -56.952   6.647 -19.977  1.00 49.33           C
ATOM     97  OE1 GLU A  13     -57.880   6.591 -19.140  1.00 49.33           O
ATOM     98  OE2 GLU A  13     -57.105   6.647 -21.219  1.00 49.33           O
ATOM     99  N   LYS A  14     -52.292   5.687 -17.796  1.00 57.04           N
ATOM    100  CA  LYS A  14     -52.571   4.850 -16.605  1.00 57.04           C
ATOM    101  C   LYS A  14     -52.465   5.752 -15.365  1.00 57.04           C
ATOM    102  CB  LYS A  14     -51.623   3.636 -16.496  1.00 57.04           C
ATOM    103  O   LYS A  14     -51.414   6.328 -15.120  1.00 57.04           O
ATOM    104  CG  LYS A  14     -51.959   2.551 -17.531  1.00 57.04           C
ATOM    105  CD  LYS A  14     -51.574   1.136 -17.110  1.00 57.04           C
ATOM    106  CE  LYS A  14     -52.040   0.189 -18.222  1.00 57.04           C
ATOM    107  NZ  LYS A  14     -51.790  -1.229 -17.873  1.00 57.04           N
ATOM    108  N   ALA A  15     -53.588   6.136 -14.765  1.00 50.82           N
ATOM    109  CA  ALA A  15     -54.363   5.413 -13.747  1.00 50.82           C
ATOM    110  C   ALA A  15     -53.944   5.823 -12.321  1.00 50.82           C
ATOM    111  CB  ALA A  15     -54.418   3.895 -13.965  1.00 50.82           C
ATOM    112  O   ALA A  15     -52.882   5.468 -11.819  1.00 50.82           O
ATOM    113  N   SER A  16     -54.823   6.613 -11.707  1.00 46.73           N
ATOM    114  CA  SER A  16     -54.853   7.040 -10.311  1.00 46.73           C
ATOM    115  C   SER A  16     -55.220   5.897  -9.364  1.00 46.73           C
ATOM    116  CB  SER A  16     -55.962   8.096 -10.195  1.00 46.73           C
ATOM    117  O   SER A  16     -56.151   5.149  -9.656  1.00 46.73           O
ATOM    118  OG  SER A  16     -57.162   7.595 -10.771  1.00 46.73           O
ATOM    119  N   THR A  17     -54.624   5.869  -8.172  1.00 59.45           N
ATOM    120  CA  THR A  17     -55.207   5.179  -7.010  1.00 59.45           C
ATOM    121  C   THR A  17     -54.948   5.998  -5.750  1.00 59.45           C
ATOM    122  CB  THR A  17     -54.732   3.717  -6.829  1.00 59.45           C
ATOM    123  O   THR A  17     -53.833   6.035  -5.241  1.00 59.45           O
ATOM    124  CG2 THR A  17     -55.873   2.737  -7.102  1.00 59.45           C
ATOM    125  OG1 THR A  17     -53.674   3.370  -7.694  1.00 59.45           O
ATOM    126  N   ASN A  18     -56.005   6.667  -5.284  1.00 48.13           N
ATOM    127  CA  ASN A  18     -56.183   7.111  -3.906  1.00 48.13           C
ATOM    128  C   ASN A  18     -57.046   6.047  -3.209  1.00 48.13           C
ATOM    129  CB  ASN A  18     -56.911   8.475  -3.888  1.00 48.13           C
ATOM    130  O   ASN A  18     -58.126   5.738  -3.703  1.00 48.13           O
ATOM    131  CG  ASN A  18     -56.044   9.667  -4.251  1.00 48.13           C
ATOM    132  ND2 ASN A  18     -56.625  10.709  -4.799  1.00 48.13           N
ATOM    133  OD1 ASN A  18     -54.851   9.706  -4.018  1.00 48.13           O
ATOM    134  N   SER A  19     -56.590   5.524  -2.074  1.00 55.46           N
ATOM    135  CA  SER A  19     -57.373   4.713  -1.127  1.00 55.46           C
ATOM    136  C   SER A  19     -57.004   5.208   0.275  1.00 55.46           C
ATOM    137  CB  SER A  19     -57.077   3.218  -1.308  1.00 55.46           C
ATOM    138  O   SER A  19     -55.842   5.145   0.666  1.00 55.46           O
ATOM    139  OG  SER A  19     -55.689   2.959  -1.181  1.00 55.46           O
ATOM    140  N   GLU A  20     -57.855   6.021   0.893  1.00 49.21           N
ATOM    141  CA  GLU A  20     -58.892   5.600   1.850  1.00 49.21           C
ATOM    142  C   GLU A  20     -58.344   5.267   3.252  1.00 49.21           C
ATOM    143  CB  GLU A  20     -59.888   4.556   1.311  1.00 49.21           C
ATOM    144  O   GLU A  20     -57.792   4.209   3.526  1.00 49.21           O
ATOM    145  CG  GLU A  20     -60.978   5.223   0.454  1.00 49.21           C
ATOM    146  CD  GLU A  20     -62.066   4.237   0.003  1.00 49.21           C
ATOM    147  OE1 GLU A  20     -63.236   4.673  -0.077  1.00 49.21           O
ATOM    148  OE2 GLU A  20     -61.711   3.070  -0.272  1.00 49.21           O
ATOM    149  N   THR A  21     -58.519   6.259   4.133  1.00 47.17           N
ATOM    150  CA  THR A  21     -59.132   6.155   5.469  1.00 47.17           C
ATOM    151  C   THR A  21     -58.893   4.892   6.299  1.00 47.17           C
ATOM    152  CB  THR A  21     -60.656   6.393   5.369  1.00 47.17           C
ATOM    153  O   THR A  21     -59.560   3.881   6.118  1.00 47.17           O
ATOM    154  CG2 THR A  21     -60.982   7.884   5.295  1.00 47.17           C
ATOM    155  OG1 THR A  21     -61.201   5.823   4.205  1.00 47.17           O
ATOM    156  N   ASN A  22     -58.109   5.048   7.371  1.00 53.41           N
ATOM    157  CA  ASN A  22     -58.298   4.293   8.609  1.00 53.41           C
ATOM    158  C   ASN A  22     -58.658   5.264   9.744  1.00 53.41           C
ATOM    159  CB  ASN A  22     -57.072   3.417   8.901  1.00 53.41           C
ATOM    160  O   ASN A  22     -57.842   6.072  10.185  1.00 53.41           O
ATOM    161  CG  ASN A  22     -57.142   2.134   8.094  1.00 53.41           C
ATOM    162  ND2 ASN A  22     -56.363   1.998   7.048  1.00 53.41           N
ATOM    163  OD1 ASN A  22     -57.924   1.251   8.389  1.00 53.41           O
ATOM    164  N   ARG A  23     -59.922   5.190  10.170  1.00 43.91           N
ATOM    165  CA  ARG A  23     -60.527   5.844  11.335  1.00 43.91           C
ATOM    166  C   ARG A  23     -60.981   4.713  12.263  1.00 43.91           C
ATOM    167  CB  ARG A  23     -61.704   6.720  10.844  1.00 43.91           C
ATOM    168  O   ARG A  23     -61.810   3.914  11.850  1.00 43.91           O
ATOM    169  CG  ARG A  23     -62.428   7.522  11.941  1.00 43.91           C
ATOM    170  CD  ARG A  23     -63.626   8.284  11.345  1.00 43.91           C
ATOM    171  NE  ARG A  23     -64.311   9.129  12.347  1.00 43.91           N
ATOM    172  NH1 ARG A  23     -65.976   9.939  10.983  1.00 43.91           N
ATOM    173  NH2 ARG A  23     -65.883  10.593  13.114  1.00 43.91           N
ATOM    174  CZ  ARG A  23     -65.382   9.881  12.143  1.00 43.91           C
ATOM    175  N   GLY A  24     -60.443   4.652  13.479  1.00 45.62           N
ATOM    176  CA  GLY A  24     -60.834   3.697  14.527  1.00 45.62           C
ATOM    177  C   GLY A  24     -60.041   3.982  15.803  1.00 45.62           C
ATOM    178  O   GLY A  24     -58.849   3.723  15.857  1.00 45.62           O
ATOM    179  N   GLU A  25     -60.588   4.819  16.684  1.00 45.72           N
ATOM    180  CA  GLU A  25     -61.097   4.411  18.005  1.00 45.72           C
ATOM    181  C   GLU A  25     -60.000   4.104  19.038  1.00 45.72           C
ATOM    182  CB  GLU A  25     -62.126   3.267  17.941  1.00 45.72           C
ATOM    183  O   GLU A  25     -59.397   3.039  19.058  1.00 45.72           O
ATOM    184  CG  GLU A  25     -63.488   3.723  17.400  1.00 45.72           C
ATOM    185  CD  GLU A  25     -64.560   2.622  17.462  1.00 45.72           C
ATOM    186  OE1 GLU A  25     -65.732   2.977  17.210  1.00 45.72           O
ATOM    187  OE2 GLU A  25     -64.210   1.460  17.763  1.00 45.72           O
ATOM    188  N   SER A  26     -59.788   5.021  19.983  1.00 54.48           N
ATOM    189  CA  SER A  26     -60.162   4.761  21.383  1.00 54.48           C
ATOM    190  C   SER A  26     -59.789   5.931  22.297  1.00 54.48           C
ATOM    191  CB  SER A  26     -59.634   3.440  21.962  1.00 54.48           C
ATOM    192  O   SER A  26     -58.693   6.485  22.288  1.00 54.48           O
ATOM    193  OG  SER A  26     -58.304   3.187  21.587  1.00 54.48           O
ATOM    194  N   GLU A  27     -60.787   6.319  23.076  1.00 45.28           N
ATOM    195  CA  GLU A  27     -60.823   7.417  24.025  1.00 45.28           C
ATOM    196  C   GLU A  27     -60.084   7.055  25.323  1.00 45.28           C
ATOM    197  CB  GLU A  27     -62.303   7.662  24.373  1.00 45.28           C
ATOM    198  O   GLU A  27     -60.300   5.981  25.878  1.00 45.28           O
ATOM    199  CG  GLU A  27     -63.245   7.865  23.168  1.00 45.28           C
ATOM    200  CD  GLU A  27     -64.720   7.920  23.593  1.00 45.28           C
ATOM    201  OE1 GLU A  27     -65.472   8.673  22.940  1.00 45.28           O
ATOM    202  OE2 GLU A  27     -65.068   7.250  24.594  1.00 45.28           O
ATOM    203  N   LYS A  28     -59.290   7.982  25.872  1.00 54.08           N
ATOM    204  CA  LYS A  28     -58.987   8.110  27.315  1.00 54.08           C
ATOM    205  C   LYS A  28     -58.439   9.520  27.553  1.00 54.08           C
ATOM    206  CB  LYS A  28     -58.017   7.002  27.786  1.00 54.08           C
ATOM    207  O   LYS A  28     -57.281   9.816  27.314  1.00 54.08           O
ATOM    208  CG  LYS A  28     -58.738   5.894  28.583  1.00 54.08           C
ATOM    209  CD  LYS A  28     -57.877   4.630  28.694  1.00 54.08           C
ATOM    210  CE  LYS A  28     -58.700   3.462  29.251  1.00 54.08           C
ATOM    211  NZ  LYS A  28     -57.875   2.235  29.379  1.00 54.08           N
ATOM    212  N   LYS A  29     -59.346  10.476  27.740  1.00 53.33           N
ATOM    213  CA  LYS A  29     -59.669  11.100  29.032  1.00 53.33           C
ATOM    214  C   LYS A  29     -58.492  11.807  29.734  1.00 53.33           C
ATOM    215  CB  LYS A  29     -60.418  10.134  29.985  1.00 53.33           C
ATOM    216  O   LYS A  29     -57.778  11.188  30.508  1.00 53.33           O
ATOM    217  CG  LYS A  29     -61.905   9.993  29.617  1.00 53.33           C
ATOM    218  CD  LYS A  29     -62.692   9.141  30.627  1.00 53.33           C
ATOM    219  CE  LYS A  29     -64.179   9.146  30.233  1.00 53.33           C
ATOM    220  NZ  LYS A  29     -65.007   8.230  31.060  1.00 53.33           N
ATOM    221  N   ARG A  30     -58.530  13.144  29.607  1.00 54.30           N
ATOM    222  CA  ARG A  30     -58.370  14.159  30.672  1.00 54.30           C
ATOM    223  C   ARG A  30     -56.980  14.264  31.321  1.00 54.30           C
ATOM    224  CB  ARG A  30     -59.436  13.933  31.776  1.00 54.30           C
ATOM    225  O   ARG A  30     -56.656  13.470  32.192  1.00 54.30           O
ATOM    226  CG  ARG A  30     -60.874  13.632  31.310  1.00 54.30           C
ATOM    227  CD  ARG A  30     -61.843  13.313  32.457  1.00 54.30           C
ATOM    228  NE  ARG A  30     -61.333  12.282  33.389  1.00 54.30           N
ATOM    229  NH1 ARG A  30     -63.339  11.675  34.331  1.00 54.30           N
ATOM    230  NH2 ARG A  30     -61.432  10.933  35.222  1.00 54.30           N
ATOM    231  CZ  ARG A  30     -62.034  11.634  34.303  1.00 54.30           C
ATOM    232  N   ASN A  31     -56.250  15.340  31.027  1.00 47.49           N
ATOM    233  CA  ASN A  31     -56.013  16.404  32.012  1.00 47.49           C
ATOM    234  C   ASN A  31     -55.432  17.655  31.333  1.00 47.49           C
ATOM    235  CB  ASN A  31     -55.154  15.933  33.203  1.00 47.49           C
ATOM    236  O   ASN A  31     -54.480  17.583  30.563  1.00 47.49           O
ATOM    237  CG  ASN A  31     -56.008  15.346  34.322  1.00 47.49           C
ATOM    238  ND2 ASN A  31     -55.550  14.306  34.975  1.00 47.49           N
ATOM    239  OD1 ASN A  31     -57.105  15.801  34.614  1.00 47.49           O
ATOM    240  N   LEU A  32     -56.103  18.774  31.611  1.00 48.78           N
ATOM    241  CA  LEU A  32     -55.774  20.154  31.264  1.00 48.78           C
ATOM    242  C   LEU A  32     -54.420  20.570  31.854  1.00 48.78           C
ATOM    243  CB  LEU A  32     -56.865  21.060  31.884  1.00 48.78           C
ATOM    244  O   LEU A  32     -54.102  20.218  32.987  1.00 48.78           O
ATOM    245  CG  LEU A  32     -58.016  21.506  30.971  1.00 48.78           C
ATOM    246  CD1 LEU A  32     -58.830  20.345  30.399  1.00 48.78           C
ATOM    247  CD2 LEU A  32     -58.953  22.399  31.786  1.00 48.78           C
ATOM    248  N   GLY A  33     -53.693  21.398  31.110  1.00 43.16           N
ATOM    249  CA  GLY A  33     -52.451  22.036  31.542  1.00 43.16           C
ATOM    250  C   GLY A  33     -51.934  22.997  30.476  1.00 43.16           C
ATOM    251  O   GLY A  33     -50.833  22.840  29.969  1.00 43.16           O
ATOM    252  N   GLU A  34     -52.794  23.927  30.074  1.00 41.08           N
ATOM    253  CA  GLU A  34     -52.518  25.040  29.168  1.00 41.08           C
ATOM    254  C   GLU A  34     -51.645  26.080  29.886  1.00 41.08           C
ATOM    255  CB  GLU A  34     -53.903  25.605  28.792  1.00 41.08           C
ATOM    256  O   GLU A  34     -52.074  26.648  30.886  1.00 41.08           O
ATOM    257  CG  GLU A  34     -53.943  26.722  27.742  1.00 41.08           C
ATOM    258  CD  GLU A  34     -55.390  27.161  27.428  1.00 41.08           C
ATOM    259  OE1 GLU A  34     -55.577  27.787  26.361  1.00 41.08           O
ATOM    260  OE2 GLU A  34     -56.299  26.863  28.238  1.00 41.08           O
ATOM    261  N   LEU A  35     -50.428  26.336  29.394  1.00 43.12           N
ATOM    262  CA  LEU A  35     -49.737  27.616  29.596  1.00 43.12           C
ATOM    263  C   LEU A  35     -48.624  27.800  28.557  1.00 43.12           C
ATOM    264  CB  LEU A  35     -49.279  27.807  31.062  1.00 43.12           C
ATOM    265  O   LEU A  35     -47.477  27.390  28.699  1.00 43.12           O
ATOM    266  CG  LEU A  35     -50.088  28.923  31.773  1.00 43.12           C
ATOM    267  CD1 LEU A  35     -50.392  28.560  33.224  1.00 43.12           C
ATOM    268  CD2 LEU A  35     -49.334  30.255  31.751  1.00 43.12           C
ATOM    269  N   SER A  36     -49.037  28.425  27.462  1.00 41.09           N
ATOM    270  CA  SER A  36     -48.230  29.175  26.504  1.00 41.09           C
ATOM    271  C   SER A  36     -47.527  30.393  27.133  1.00 41.09           C
ATOM    272  CB  SER A  36     -49.220  29.706  25.457  1.00 41.09           C
ATOM    273  O   SER A  36     -48.090  30.971  28.063  1.00 41.09           O
ATOM    274  OG  SER A  36     -50.297  30.361  26.114  1.00 41.09           O
ATOM    275  N   ARG A  37     -46.447  30.858  26.467  1.00 44.87           N
ATOM    276  CA  ARG A  37     -45.741  32.178  26.510  1.00 44.87           C
ATOM    277  C   ARG A  37     -44.317  32.063  27.078  1.00 44.87           C
ATOM    278  CB  ARG A  37     -46.539  33.286  27.230  1.00 44.87           C
ATOM    279  O   ARG A  37     -44.149  31.850  28.265  1.00 44.87           O
ATOM    280  CG  ARG A  37     -47.842  33.658  26.502  1.00 44.87           C
ATOM    281  CD  ARG A  37     -48.698  34.577  27.375  1.00 44.87           C
ATOM    282  NE  ARG A  37     -49.960  34.934  26.696  1.00 44.87           N
ATOM    283  NH1 ARG A  37     -50.412  36.845  27.886  1.00 44.87           N
ATOM    284  NH2 ARG A  37     -51.812  36.190  26.274  1.00 44.87           N
ATOM    285  CZ  ARG A  37     -50.718  35.984  26.954  1.00 44.87           C
ATOM    286  N   THR A  38     -43.270  31.917  26.260  1.00 35.55           N
ATOM    287  CA  THR A  38     -42.500  32.942  25.506  1.00 35.55           C
ATOM    288  C   THR A  38     -41.904  34.082  26.350  1.00 35.55           C
ATOM    289  CB  THR A  38     -43.163  33.521  24.239  1.00 35.55           C
ATOM    290  O   THR A  38     -42.656  34.854  26.934  1.00 35.55           O
ATOM    291  CG2 THR A  38     -43.572  32.453  23.225  1.00 35.55           C
ATOM    292  OG1 THR A  38     -44.283  34.313  24.546  1.00 35.55           O
ATOM    293  N   THR A  39     -40.570  34.218  26.219  1.00 36.51           N
ATOM    294  CA  THR A  39     -39.661  35.376  26.435  1.00 36.51           C
ATOM    295  C   THR A  39     -39.169  35.741  27.848  1.00 36.51           C
ATOM    296  CB  THR A  39     -40.087  36.639  25.661  1.00 36.51           C
ATOM    297  O   THR A  39     -39.922  35.638  28.803  1.00 36.51           O
ATOM    298  CG2 THR A  39     -40.129  36.396  24.151  1.00 36.51           C
ATOM    299  OG1 THR A  39     -41.361  37.100  26.028  1.00 36.51           O
ATOM    300  N   SER A  40     -37.911  36.232  27.860  1.00 49.28           N
ATOM    301  CA  SER A  40     -37.110  36.951  28.884  1.00 49.28           C
ATOM    302  C   SER A  40     -36.510  36.114  30.029  1.00 49.28           C
ATOM    303  CB  SER A  40     -37.807  38.236  29.346  1.00 49.28           C
ATOM    304  O   SER A  40     -37.243  35.512  30.798  1.00 49.28           O
ATOM    305  OG  SER A  40     -38.935  37.967  30.141  1.00 49.28           O
ATOM    306  N   GLU A  41     -35.192  35.866  30.023  1.00 47.29           N
ATOM    307  CA  GLU A  41     -34.148  36.682  30.697  1.00 47.29           C
ATOM    308  C   GLU A  41     -34.216  36.548  32.227  1.00 47.29           C
ATOM    309  CB  GLU A  41     -34.146  38.180  30.306  1.00 47.29           C
ATOM    310  O   GLU A  41     -35.095  37.142  32.831  1.00 47.29           O
ATOM    311  CG  GLU A  41     -33.690  38.488  28.871  1.00 47.29           C
ATOM    312  CD  GLU A  41     -33.963  39.940  28.421  1.00 47.29           C
ATOM    313  OE1 GLU A  41     -33.661  40.220  27.237  1.00 47.29           O
ATOM    314  OE2 GLU A  41     -34.505  40.745  29.207  1.00 47.29           O
ATOM    315  N   ASP A  42     -33.313  35.775  32.846  1.00 54.77           N
ATOM    316  CA  ASP A  42     -32.404  36.300  33.881  1.00 54.77           C
ATOM    317  C   ASP A  42     -31.469  35.232  34.474  1.00 54.77           C
ATOM    318  CB  ASP A  42     -33.089  37.085  35.030  1.00 54.77           C
ATOM    319  O   ASP A  42     -31.778  34.044  34.545  1.00 54.77           O
ATOM    320  CG  ASP A  42     -32.780  38.593  34.973  1.00 54.77           C
ATOM    321  OD1 ASP A  42     -31.710  38.948  34.412  1.00 54.77           O
ATOM    322  OD2 ASP A  42     -33.547  39.377  35.572  1.00 54.77           O
ATOM    323  N   ASN A  43     -30.279  35.685  34.862  1.00 52.12           N
ATOM    324  CA  ASN A  43     -29.193  34.894  35.428  1.00 52.12           C
ATOM    325  C   ASN A  43     -29.413  34.590  36.925  1.00 52.12           C
ATOM    326  CB  ASN A  43     -27.887  35.703  35.277  1.00 52.12           C
ATOM    327  O   ASN A  43     -29.350  35.504  37.742  1.00 52.12           O
ATOM    328  CG  ASN A  43     -27.444  35.951  33.851  1.00 52.12           C
ATOM    329  ND2 ASN A  43     -27.471  37.183  33.396  1.00 52.12           N
ATOM    330  OD1 ASN A  43     -27.026  35.055  33.138  1.00 52.12           O
ATOM    331  N   GLU A  44     -29.482  33.311  37.301  1.00 66.17           N
ATOM    332  CA  GLU A  44     -29.151  32.818  38.651  1.00 66.17           C
ATOM    333  C   GLU A  44     -27.911  31.911  38.502  1.00 66.17           C
ATOM    334  CB  GLU A  44     -30.355  32.097  39.287  1.00 66.17           C
ATOM    335  O   GLU A  44     -27.971  30.827  37.932  1.00 66.17           O
ATOM    336  CG  GLU A  44     -31.479  33.071  39.693  1.00 66.17           C
ATOM    337  CD  GLU A  44     -32.670  32.395  40.400  1.00 66.17           C
ATOM    338  OE1 GLU A  44     -33.585  33.139  40.823  1.00 66.17           O
ATOM    339  OE2 GLU A  44     -32.664  31.150  40.535  1.00 66.17           O
ATOM    340  N   VAL A  45     -26.683  32.397  38.714  1.00 59.41           N
ATOM    341  CA  VAL A  45     -26.058  32.594  40.034  1.00 59.41           C
ATOM    342  C   VAL A  45     -26.126  31.294  40.851  1.00 59.41           C
ATOM    343  CB  VAL A  45     -26.563  33.853  40.783  1.00 59.41           C
ATOM    344  O   VAL A  45     -26.928  31.159  41.756  1.00 59.41           O
ATOM    345  CG1 VAL A  45     -25.792  34.144  42.080  1.00 59.41           C
ATOM    346  CG2 VAL A  45     -26.388  35.110  39.916  1.00 59.41           C
ATOM    347  N   PHE A  46     -25.240  30.347  40.526  1.00 51.26           N
ATOM    348  CA  PHE A  46     -24.808  29.247  41.405  1.00 51.26           C
ATOM    349  C   PHE A  46     -25.917  28.341  41.981  1.00 51.26           C
ATOM    350  CB  PHE A  46     -23.908  29.826  42.512  1.00 51.26           C
ATOM    351  O   PHE A  46     -26.320  28.486  43.131  1.00 51.26           O
ATOM    352  CG  PHE A  46     -22.732  30.636  42.001  1.00 51.26           C
ATOM    353  CD1 PHE A  46     -21.547  29.992  41.606  1.00 51.26           C
ATOM    354  CD2 PHE A  46     -22.827  32.034  41.907  1.00 51.26           C
ATOM    355  CE1 PHE A  46     -20.469  30.747  41.110  1.00 51.26           C
ATOM    356  CE2 PHE A  46     -21.761  32.791  41.393  1.00 51.26           C
ATOM    357  CZ  PHE A  46     -20.578  32.145  40.994  1.00 51.26           C
ATOM    358  N   GLY A  47     -26.312  27.319  41.216  1.00 58.41           N
ATOM    359  CA  GLY A  47     -27.172  26.229  41.683  1.00 58.41           C
ATOM    360  C   GLY A  47     -26.489  24.863  41.585  1.00 58.41           C
ATOM    361  O   GLY A  47     -26.337  24.330  40.494  1.00 58.41           O
ATOM    362  N   GLU A  48     -26.100  24.342  42.749  1.00 51.10           N
ATOM    363  CA  GLU A  48     -26.067  22.921  43.134  1.00 51.10           C
ATOM    364  C   GLU A  48     -25.071  21.958  42.447  1.00 51.10           C
ATOM    365  CB  GLU A  48     -27.512  22.411  43.201  1.00 51.10           C
ATOM    366  O   GLU A  48     -25.252  21.449  41.343  1.00 51.10           O
ATOM    367  CG  GLU A  48     -27.700  21.293  44.237  1.00 51.10           C
ATOM    368  CD  GLU A  48     -29.178  21.085  44.616  1.00 51.10           C
ATOM    369  OE1 GLU A  48     -29.408  20.379  45.623  1.00 51.10           O
ATOM    370  OE2 GLU A  48     -30.062  21.659  43.942  1.00 51.10           O
ATOM    371  N   ALA A  49     -24.005  21.652  43.191  1.00 55.50           N
ATOM    372  CA  ALA A  49     -23.093  20.550  42.935  1.00 55.50           C
ATOM    373  C   ALA A  49     -23.716  19.221  43.399  1.00 55.50           C
ATOM    374  CB  ALA A  49     -21.787  20.850  43.692  1.00 55.50           C
ATOM    375  O   ALA A  49     -23.856  19.008  44.601  1.00 55.50           O
ATOM    376  N   ASP A  50     -24.003  18.305  42.472  1.00 57.71           N
ATOM    377  CA  ASP A  50     -24.238  16.891  42.788  1.00 57.71           C
ATOM    378  C   ASP A  50     -22.955  16.089  42.514  1.00 57.71           C
ATOM    379  CB  ASP A  50     -25.483  16.343  42.072  1.00 57.71           C
ATOM    380  O   ASP A  50     -22.666  15.644  41.401  1.00 57.71           O
ATOM    381  CG  ASP A  50     -25.876  14.943  42.576  1.00 57.71           C
ATOM    382  OD1 ASP A  50     -25.292  14.484  43.589  1.00 57.71           O
ATOM    383  OD2 ASP A  50     -26.739  14.312  41.927  1.00 57.71           O
ATOM    384  N   ALA A  51     -22.121  15.989  43.550  1.00 58.52           N
ATOM    385  CA  ALA A  51     -20.920  15.168  43.578  1.00 58.52           C
ATOM    386  C   ALA A  51     -21.242  13.807  44.216  1.00 58.52           C
ATOM    387  CB  ALA A  51     -19.806  15.942  44.301  1.00 58.52           C
ATOM    388  O   ALA A  51     -20.909  13.556  45.377  1.00 58.52           O
ATOM    389  N   ASN A  52     -21.873  12.907  43.458  1.00 58.62           N
ATOM    390  CA  ASN A  52     -22.173  11.557  43.931  1.00 58.62           C
ATOM    391  C   ASN A  52     -21.010  10.570  43.678  1.00 58.62           C
ATOM    392  CB  ASN A  52     -23.540  11.101  43.412  1.00 58.62           C
ATOM    393  O   ASN A  52     -20.865   9.960  42.622  1.00 58.62           O
ATOM    394  CG  ASN A  52     -24.103   9.957  44.239  1.00 58.62           C
ATOM    395  ND2 ASN A  52     -25.376   9.682  44.095  1.00 58.62           N
ATOM    396  OD1 ASN A  52     -23.433   9.318  45.036  1.00 58.62           O
ATOM    397  N   GLN A  53     -20.143  10.506  44.688  1.00 58.53           N
ATOM    398  CA  GLN A  53     -19.431   9.349  45.254  1.00 58.53           C
ATOM    399  C   GLN A  53     -19.558   7.989  44.513  1.00 58.53           C
ATOM    400  CB  GLN A  53     -19.973   9.183  46.696  1.00 58.53           C
ATOM    401  O   GLN A  53     -20.337   7.127  44.912  1.00 58.53           O
ATOM    402  CG  GLN A  53     -19.895  10.405  47.635  1.00 58.53           C
ATOM    403  CD  GLN A  53     -18.598  10.488  48.427  1.00 58.53           C
ATOM    404  NE2 GLN A  53     -17.856  11.567  48.321  1.00 58.53           N
ATOM    405  OE1 GLN A  53     -18.233   9.597  49.173  1.00 58.53           O
ATOM    406  N   ASN A  54     -18.700   7.704  43.527  1.00 64.07           N
ATOM    407  CA  ASN A  54     -18.462   6.326  43.060  1.00 64.07           C
ATOM    408  C   ASN A  54     -16.983   5.914  43.154  1.00 64.07           C
ATOM    409  CB  ASN A  54     -19.135   6.071  41.701  1.00 64.07           C
ATOM    410  O   ASN A  54     -16.379   5.448  42.194  1.00 64.07           O
ATOM    411  CG  ASN A  54     -18.468   6.740  40.513  1.00 64.07           C
ATOM    412  ND2 ASN A  54     -18.957   6.468  39.325  1.00 64.07           N
ATOM    413  OD1 ASN A  54     -17.536   7.521  40.607  1.00 64.07           O
ATOM    414  N   ASN A  55     -16.397   6.061  44.345  1.00 51.23           N
ATOM    415  CA  ASN A  55     -15.068   5.535  44.656  1.00 51.23           C
ATOM    416  C   ASN A  55     -15.119   4.649  45.912  1.00 51.23           C
ATOM    417  CB  ASN A  55     -14.057   6.701  44.772  1.00 51.23           C
ATOM    418  O   ASN A  55     -15.199   5.140  47.034  1.00 51.23           O
ATOM    419  CG  ASN A  55     -12.982   6.707  43.695  1.00 51.23           C
ATOM    420  ND2 ASN A  55     -12.152   7.724  43.676  1.00 51.23           N
ATOM    421  OD1 ASN A  55     -12.825   5.811  42.886  1.00 51.23           O
ATOM    422  N   GLY A  56     -15.048   3.336  45.708  1.00 49.02           N
ATOM    423  CA  GLY A  56     -14.895   2.307  46.741  1.00 49.02           C
ATOM    424  C   GLY A  56     -15.218   0.947  46.119  1.00 49.02           C
ATOM    425  O   GLY A  56     -16.249   0.813  45.480  1.00 49.02           O
ATOM    426  N   THR A  57     -14.404  -0.099  46.169  1.00 51.12           N
ATOM    427  CA  THR A  57     -13.176  -0.408  46.900  1.00 51.12           C
ATOM    428  C   THR A  57     -12.406  -1.433  46.055  1.00 51.12           C
ATOM    429  CB  THR A  57     -13.521  -1.047  48.261  1.00 51.12           C
ATOM    430  O   THR A  57     -12.999  -2.322  45.446  1.00 51.12           O
ATOM    431  CG2 THR A  57     -13.987  -0.011  49.281  1.00 51.12           C
ATOM    432  OG1 THR A  57     -14.575  -1.975  48.130  1.00 51.12           O
ATOM    433  N   SER A  58     -11.077  -1.323  45.986  1.00 45.96           N
ATOM    434  CA  SER A  58     -10.233  -2.387  45.437  1.00 45.96           C
ATOM    435  C   SER A  58     -10.023  -3.462  46.503  1.00 45.96           C
ATOM    436  CB  SER A  58      -8.877  -1.830  44.978  1.00 45.96           C
ATOM    437  O   SER A  58      -9.492  -3.154  47.568  1.00 45.96           O
ATOM    438  OG  SER A  58      -8.138  -1.310  46.067  1.00 45.96           O
ATOM    439  N   SER A  59     -10.353  -4.715  46.202  1.00 57.92           N
ATOM    440  CA  SER A  59      -9.756  -5.869  46.876  1.00 57.92           C
ATOM    441  C   SER A  59      -9.248  -6.818  45.803  1.00 57.92           C
ATOM    442  CB  SER A  59     -10.739  -6.565  47.821  1.00 57.92           C
ATOM    443  O   SER A  59     -10.028  -7.388  45.044  1.00 57.92           O
ATOM    444  OG  SER A  59     -10.048  -7.474  48.658  1.00 57.92           O
ATOM    445  N   GLN A  60      -7.923  -6.933  45.714  1.00 50.50           N
ATOM    446  CA  GLN A  60      -7.265  -8.089  45.115  1.00 50.50           C
ATOM    447  C   GLN A  60      -7.759  -9.348  45.839  1.00 50.50           C
ATOM    448  CB  GLN A  60      -5.741  -7.965  45.320  1.00 50.50           C
ATOM    449  O   GLN A  60      -7.956  -9.298  47.050  1.00 50.50           O
ATOM    450  CG  GLN A  60      -5.062  -6.896  44.451  1.00 50.50           C
ATOM    451  CD  GLN A  60      -3.565  -6.776  44.745  1.00 50.50           C
ATOM    452  NE2 GLN A  60      -2.702  -6.879  43.757  1.00 50.50           N
ATOM    453  OE1 GLN A  60      -3.129  -6.555  45.859  1.00 50.50           O
ATOM    454  N   ASP A  61      -7.974 -10.448  45.115  1.00 52.30           N
ATOM    455  CA  ASP A  61      -7.221 -11.672  45.395  1.00 52.30           C
ATOM    456  C   ASP A  61      -7.483 -12.805  44.386  1.00 52.30           C
ATOM    457  CB  ASP A  61      -7.386 -12.182  46.848  1.00 52.30           C
ATOM    458  O   ASP A  61      -8.609 -13.199  44.103  1.00 52.30           O
ATOM    459  CG  ASP A  61      -6.292 -11.657  47.801  1.00 52.30           C
ATOM    460  OD1 ASP A  61      -5.240 -11.199  47.288  1.00 52.30           O
ATOM    461  OD2 ASP A  61      -6.474 -11.811  49.027  1.00 52.30           O
ATOM    462  N   THR A  62      -6.350 -13.332  43.918  1.00 55.65           N
ATOM    463  CA  THR A  62      -6.036 -14.718  43.535  1.00 55.65           C
ATOM    464  C   THR A  62      -6.669 -15.347  42.284  1.00 55.65           C
ATOM    465  CB  THR A  62      -6.085 -15.643  44.759  1.00 55.65           C
ATOM    466  O   THR A  62      -7.842 -15.698  42.212  1.00 55.65           O
ATOM    467  CG2 THR A  62      -5.226 -16.892  44.555  1.00 55.65           C
ATOM    468  OG1 THR A  62      -5.498 -14.989  45.862  1.00 55.65           O
ATOM    469  N   ALA A  63      -5.788 -15.604  41.311  1.00 44.98           N
ATOM    470  CA  ALA A  63      -5.997 -16.457  40.151  1.00 44.98           C
ATOM    471  C   ALA A  63      -6.223 -17.923  40.558  1.00 44.98           C
ATOM    472  CB  ALA A  63      -4.743 -16.333  39.269  1.00 44.98           C
ATOM    473  O   ALA A  63      -5.376 -18.521  41.220  1.00 44.98           O
ATOM    474  N   VAL A  64      -7.316 -18.523  40.087  1.00 65.47           N
ATOM    475  CA  VAL A  64      -7.517 -19.976  40.107  1.00 65.47           C
ATOM    476  C   VAL A  64      -7.918 -20.413  38.707  1.00 65.47           C
ATOM    477  CB  VAL A  64      -8.523 -20.428  41.184  1.00 65.47           C
ATOM    478  O   VAL A  64      -9.029 -20.177  38.239  1.00 65.47           O
ATOM    479  CG1 VAL A  64      -8.653 -21.958  41.194  1.00 65.47           C
ATOM    480  CG2 VAL A  64      -8.068 -19.988  42.583  1.00 65.47           C
ATOM    481  N   THR A  65      -6.961 -21.021  38.018  1.00 48.81           N
ATOM    482  CA  THR A  65      -7.191 -21.823  36.823  1.00 48.81           C
ATOM    483  C   THR A  65      -7.710 -23.185  37.263  1.00 48.81           C
ATOM    484  CB  THR A  65      -5.871 -22.026  36.057  1.00 48.81           C
ATOM    485  O   THR A  65      -6.999 -23.886  37.978  1.00 48.81           O
ATOM    486  CG2 THR A  65      -5.325 -20.722  35.477  1.00 48.81           C
ATOM    487  OG1 THR A  65      -4.875 -22.540  36.915  1.00 48.81           O
ATOM    488  N   ASP A  66      -8.876 -23.608  36.785  1.00 55.23           N
ATOM    489  CA  ASP A  66      -9.099 -25.036  36.586  1.00 55.23           C
ATOM    490  C   ASP A  66     -10.003 -25.288  35.379  1.00 55.23           C
ATOM    491  CB  ASP A  66      -9.562 -25.767  37.859  1.00 55.23           C
ATOM    492  O   ASP A  66     -10.995 -24.604  35.134  1.00 55.23           O
ATOM    493  CG  ASP A  66      -8.991 -27.195  37.928  1.00 55.23           C
ATOM    494  OD1 ASP A  66      -8.489 -27.692  36.885  1.00 55.23           O
ATOM    495  OD2 ASP A  66      -9.090 -27.808  39.011  1.00 55.23           O
ATOM    496  N   SER A  67      -9.572 -26.246  34.571  1.00 50.15           N
ATOM    497  CA  SER A  67     -10.060 -26.545  33.235  1.00 50.15           C
ATOM    498  C   SER A  67     -10.696 -27.923  33.258  1.00 50.15           C
ATOM    499  CB  SER A  67      -8.866 -26.513  32.271  1.00 50.15           C
ATOM    500  O   SER A  67      -9.986 -28.915  33.427  1.00 50.15           O
ATOM    501  OG  SER A  67      -9.233 -26.884  30.954  1.00 50.15           O
ATOM    502  N   LYS A  68     -12.014 -28.011  33.034  1.00 59.61           N
ATOM    503  CA  LYS A  68     -12.694 -29.260  32.655  1.00 59.61           C
ATOM    504  C   LYS A  68     -13.903 -28.984  31.744  1.00 59.61           C
ATOM    505  CB  LYS A  68     -13.128 -30.066  33.907  1.00 59.61           C
ATOM    506  O   LYS A  68     -14.905 -28.469  32.211  1.00 59.61           O
ATOM    507  CG  LYS A  68     -12.007 -30.650  34.791  1.00 59.61           C
ATOM    508  CD  LYS A  68     -11.085 -31.667  34.090  1.00 59.61           C
ATOM    509  CE  LYS A  68      -9.861 -31.896  34.983  1.00 59.61           C
ATOM    510  NZ  LYS A  68      -8.833 -32.742  34.333  1.00 59.61           N
ATOM    511  N   ARG A  69     -13.758 -29.392  30.466  1.00 49.55           N
ATOM    512  CA  ARG A  69     -14.655 -30.297  29.688  1.00 49.55           C
ATOM    513  C   ARG A  69     -16.174 -29.992  29.728  1.00 49.55           C
ATOM    514  CB  ARG A  69     -14.382 -31.723  30.226  1.00 49.55           C
ATOM    515  O   ARG A  69     -16.746 -29.952  30.797  1.00 49.55           O
ATOM    516  CG  ARG A  69     -13.461 -32.570  29.336  1.00 49.55           C
ATOM    517  CD  ARG A  69     -13.437 -34.005  29.878  1.00 49.55           C
ATOM    518  NE  ARG A  69     -12.760 -34.936  28.951  1.00 49.55           N
ATOM    519  NH1 ARG A  69     -14.470 -36.466  28.697  1.00 49.55           N
ATOM    520  NH2 ARG A  69     -12.528 -36.803  27.666  1.00 49.55           N
ATOM    521  CZ  ARG A  69     -13.257 -36.057  28.447  1.00 49.55           C
ATOM    522  N   THR A  70     -16.982 -29.956  28.664  1.00 42.35           N
ATOM    523  CA  THR A  70     -16.922 -30.458  27.279  1.00 42.35           C
ATOM    524  C   THR A  70     -18.118 -29.825  26.544  1.00 42.35           C
ATOM    525  CB  THR A  70     -17.190 -31.987  27.249  1.00 42.35           C
ATOM    526  O   THR A  70     -19.251 -30.101  26.923  1.00 42.35           O
ATOM    527  CG2 THR A  70     -16.969 -32.635  25.887  1.00 42.35           C
ATOM    528  OG1 THR A  70     -16.375 -32.683  28.156  1.00 42.35           O
ATOM    529  N   ALA A  71     -17.914 -29.009  25.511  1.00 53.10           N
ATOM    530  CA  ALA A  71     -18.950 -28.708  24.518  1.00 53.10           C
ATOM    531  C   ALA A  71     -18.253 -28.368  23.193  1.00 53.10           C
ATOM    532  CB  ALA A  71     -19.886 -27.592  25.000  1.00 53.10           C
ATOM    533  O   ALA A  71     -17.501 -27.404  23.092  1.00 53.10           O
ATOM    534  N   ASP A  72     -18.438 -29.261  22.233  1.00 45.39           N
ATOM    535  CA  ASP A  72     -17.866 -29.309  20.888  1.00 45.39           C
ATOM    536  C   ASP A  72     -18.343 -28.093  20.056  1.00 45.39           C
ATOM    537  CB  ASP A  72     -18.407 -30.664  20.349  1.00 45.39           C
ATOM    538  O   ASP A  72     -19.551 -27.977  19.836  1.00 45.39           O
ATOM    539  CG  ASP A  72     -17.718 -31.284  19.133  1.00 45.39           C
ATOM    540  OD1 ASP A  72     -16.652 -30.770  18.741  1.00 45.39           O
ATOM    541  OD2 ASP A  72     -18.245 -32.316  18.632  1.00 45.39           O
ATOM    542  N   PRO A  73     -17.485 -27.168  19.571  1.00 57.02           N
ATOM    543  CA  PRO A  73     -17.914 -26.142  18.628  1.00 57.02           C
ATOM    544  C   PRO A  73     -17.913 -26.738  17.214  1.00 57.02           C
ATOM    545  CB  PRO A  73     -16.947 -24.974  18.833  1.00 57.02           C
ATOM    546  O   PRO A  73     -17.084 -26.395  16.373  1.00 57.02           O
ATOM    547  CG  PRO A  73     -15.638 -25.691  19.163  1.00 57.02           C
ATOM    548  CD  PRO A  73     -16.076 -26.976  19.886  1.00 57.02           C
ATOM    549  N   LYS A  74     -18.840 -27.659  16.937  1.00 54.73           N
ATOM    550  CA  LYS A  74     -19.109 -28.097  15.564  1.00 54.73           C
ATOM    551  C   LYS A  74     -19.822 -26.974  14.819  1.00 54.73           C
ATOM    552  CB  LYS A  74     -19.912 -29.406  15.538  1.00 54.73           C
ATOM    553  O   LYS A  74     -21.012 -26.763  15.007  1.00 54.73           O
ATOM    554  CG  LYS A  74     -18.963 -30.606  15.560  1.00 54.73           C
ATOM    555  CD  LYS A  74     -19.749 -31.909  15.685  1.00 54.73           C
ATOM    556  CE  LYS A  74     -18.760 -33.073  15.677  1.00 54.73           C
ATOM    557  NZ  LYS A  74     -19.304 -34.211  16.439  1.00 54.73           N
ATOM    558  N   ASN A  75     -19.058 -26.273  13.986  1.00 53.62           N
ATOM    559  CA  ASN A  75     -19.499 -25.621  12.753  1.00 53.62           C
ATOM    560  C   ASN A  75     -20.857 -24.899  12.834  1.00 53.62           C
ATOM    561  CB  ASN A  75     -19.445 -26.668  11.622  1.00 53.62           C
ATOM    562  O   ASN A  75     -21.843 -25.342  12.262  1.00 53.62           O
ATOM    563  CG  ASN A  75     -18.051 -27.213  11.370  1.00 53.62           C
ATOM    564  ND2 ASN A  75     -17.943 -28.322  10.680  1.00 53.62           N
ATOM    565  OD1 ASN A  75     -17.048 -26.664  11.795  1.00 53.62           O
ATOM    566  N   ALA A  76     -20.892 -23.738  13.492  1.00 52.30           N
ATOM    567  CA  ALA A  76     -22.031 -22.813  13.428  1.00 52.30           C
ATOM    568  C   ALA A  76     -21.999 -21.892  12.185  1.00 52.30           C
ATOM    569  CB  ALA A  76     -22.103 -22.034  14.745  1.00 52.30           C
ATOM    570  O   ALA A  76     -22.744 -20.916  12.109  1.00 52.30           O
ATOM    571  N   TRP A  77     -21.129 -22.177  11.211  1.00 48.69           N
ATOM    572  CA  TRP A  77     -21.157 -21.523   9.907  1.00 48.69           C
ATOM    573  C   TRP A  77     -22.117 -22.313   9.030  1.00 48.69           C
ATOM    574  CB  TRP A  77     -19.746 -21.444   9.315  1.00 48.69           C
ATOM    575  O   TRP A  77     -21.791 -23.419   8.612  1.00 48.69           O
ATOM    576  CG  TRP A  77     -18.811 -20.571  10.093  1.00 48.69           C
ATOM    577  CD1 TRP A  77     -18.027 -20.978  11.116  1.00 48.69           C
ATOM    578  CD2 TRP A  77     -18.570 -19.137   9.949  1.00 48.69           C
ATOM    579  CE2 TRP A  77     -17.625 -18.740  10.943  1.00 48.69           C
ATOM    580  CE3 TRP A  77     -19.052 -18.133   9.081  1.00 48.69           C
ATOM    581  NE1 TRP A  77     -17.330 -19.900  11.625  1.00 48.69           N
ATOM    582  CH2 TRP A  77     -17.682 -16.441  10.194  1.00 48.69           C
ATOM    583  CZ2 TRP A  77     -17.183 -17.416  11.074  1.00 48.69           C
ATOM    584  CZ3 TRP A  77     -18.612 -16.800   9.201  1.00 48.69           C
ATOM    585  N   GLN A  78     -23.309 -21.763   8.804  1.00 56.00           N
ATOM    586  CA  GLN A  78     -24.256 -22.328   7.850  1.00 56.00           C
ATOM    587  C   GLN A  78     -23.560 -22.487   6.498  1.00 56.00           C
ATOM    588  CB  GLN A  78     -25.487 -21.414   7.718  1.00 56.00           C
ATOM    589  O   GLN A  78     -22.988 -21.520   5.983  1.00 56.00           O
ATOM    590  CG  GLN A  78     -26.365 -21.340   8.979  1.00 56.00           C
ATOM    591  CD  GLN A  78     -27.200 -22.598   9.216  1.00 56.00           C
ATOM    592  NE2 GLN A  78     -28.388 -22.472   9.764  1.00 56.00           N
ATOM    593  OE1 GLN A  78     -26.822 -23.715   8.922  1.00 56.00           O
ATOM    594  N   ASP A  79     -23.602 -23.702   5.953  1.00 52.62           N
ATOM    595  CA  ASP A  79     -23.125 -24.017   4.614  1.00 52.62           C
ATOM    596  C   ASP A  79     -23.696 -22.993   3.627  1.00 52.62           C
ATOM    597  CB  ASP A  79     -23.537 -25.448   4.230  1.00 52.62           C
ATOM    598  O   ASP A  79     -24.907 -22.892   3.410  1.00 52.62           O
ATOM    599  CG  ASP A  79     -22.710 -26.518   4.950  1.00 52.62           C
ATOM    600  OD1 ASP A  79     -21.467 -26.365   4.965  1.00 52.62           O
ATOM    601  OD2 ASP A  79     -23.320 -27.486   5.451  1.00 52.62           O
ATOM    602  N   ALA A  80     -22.815 -22.175   3.053  1.00 48.37           N
ATOM    603  CA  ALA A  80     -23.193 -21.169   2.078  1.00 48.37           C
ATOM    604  C   ALA A  80     -23.583 -21.874   0.772  1.00 48.37           C
ATOM    605  CB  ALA A  80     -22.038 -20.169   1.921  1.00 48.37           C
ATOM    606  O   ALA A  80     -22.738 -22.092  -0.094  1.00 48.37           O
ATOM    607  N   HIS A  81     -24.863 -22.233   0.629  1.00 47.24           N
ATOM    608  CA  HIS A  81     -25.424 -22.759  -0.613  1.00 47.24           C
ATOM    609  C   HIS A  81     -25.139 -21.779  -1.771  1.00 47.24           C
ATOM    610  CB  HIS A  81     -26.934 -23.015  -0.460  1.00 47.24           C
ATOM    611  O   HIS A  81     -25.673 -20.667  -1.786  1.00 47.24           O
ATOM    612  CG  HIS A  81     -27.263 -24.445  -0.112  1.00 47.24           C
ATOM    613  CD2 HIS A  81     -27.715 -24.920   1.091  1.00 47.24           C
ATOM    614  ND1 HIS A  81     -27.191 -25.522  -0.971  1.00 47.24           N
ATOM    615  CE1 HIS A  81     -27.589 -26.616  -0.302  1.00 47.24           C
ATOM    616  NE2 HIS A  81     -27.929 -26.295   0.952  1.00 47.24           N
ATOM    617  N   PRO A  82     -24.321 -22.157  -2.774  1.00 55.75           N
ATOM    618  CA  PRO A  82     -23.902 -21.253  -3.847  1.00 55.75           C
ATOM    619  C   PRO A  82     -24.994 -20.973  -4.897  1.00 55.75           C
ATOM    620  CB  PRO A  82     -22.649 -21.906  -4.444  1.00 55.75           C
ATOM    621  O   PRO A  82     -24.719 -20.277  -5.872  1.00 55.75           O
ATOM    622  CG  PRO A  82     -22.869 -23.398  -4.202  1.00 55.75           C
ATOM    623  CD  PRO A  82     -23.619 -23.431  -2.876  1.00 55.75           C
ATOM    624  N   ALA A  83     -26.210 -21.495  -4.711  1.00 50.68           N
ATOM    625  CA  ALA A  83     -27.255 -21.542  -5.732  1.00 50.68           C
ATOM    626  C   ALA A  83     -28.453 -20.601  -5.492  1.00 50.68           C
ATOM    627  CB  ALA A  83     -27.690 -23.005  -5.881  1.00 50.68           C
ATOM    628  O   ALA A  83     -29.319 -20.526  -6.358  1.00 50.68           O
ATOM    629  N   ASP A  84     -28.519 -19.876  -4.368  1.00 52.64           N
ATOM    630  CA  ASP A  84     -29.621 -18.938  -4.114  1.00 52.64           C
ATOM    631  C   ASP A  84     -29.249 -17.502  -4.546  1.00 52.64           C
ATOM    632  CB  ASP A  84     -30.089 -19.015  -2.654  1.00 52.64           C
ATOM    633  O   ASP A  84     -28.380 -16.871  -3.923  1.00 52.64           O
ATOM    634  CG  ASP A  84     -31.357 -18.185  -2.408  1.00 52.64           C
ATOM    635  OD1 ASP A  84     -31.975 -17.733  -3.400  1.00 52.64           O
ATOM    636  OD2 ASP A  84     -31.642 -17.918  -1.224  1.00 52.64           O
ATOM    637  N   PRO A  85     -29.876 -16.943  -5.602  1.00 58.13           N
ATOM    638  CA  PRO A  85     -29.618 -15.576  -6.042  1.00 58.13           C
ATOM    639  C   PRO A  85     -30.018 -14.519  -4.994  1.00 58.13           C
ATOM    640  CB  PRO A  85     -30.386 -15.426  -7.364  1.00 58.13           C
ATOM    641  O   PRO A  85     -29.628 -13.360  -5.134  1.00 58.13           O
ATOM    642  CG  PRO A  85     -31.522 -16.440  -7.246  1.00 58.13           C
ATOM    643  CD  PRO A  85     -30.888 -17.569  -6.445  1.00 58.13           C
ATOM    644  N   GLY A  86     -30.756 -14.858  -3.934  1.00 58.93           N
ATOM    645  CA  GLY A  86     -31.238 -13.888  -2.944  1.00 58.93           C
ATOM    646  C   GLY A  86     -30.255 -13.487  -1.833  1.00 58.93           C
ATOM    647  O   GLY A  86     -30.343 -12.367  -1.340  1.00 58.93           O
ATOM    648  N   SER A  87     -29.309 -14.352  -1.444  1.00 56.51           N
ATOM    649  CA  SER A  87     -28.743 -14.317  -0.074  1.00 56.51           C
ATOM    650  C   SER A  87     -27.237 -13.997   0.041  1.00 56.51           C
ATOM    651  CB  SER A  87     -29.105 -15.643   0.609  1.00 56.51           C
ATOM    652  O   SER A  87     -26.687 -13.900   1.138  1.00 56.51           O
ATOM    653  OG  SER A  87     -29.075 -15.524   2.015  1.00 56.51           O
ATOM    654  N   ARG A  88     -26.513 -13.804  -1.073  1.00 49.68           N
ATOM    655  CA  ARG A  88     -25.058 -13.537  -1.025  1.00 49.68           C
ATOM    656  C   ARG A  88     -24.758 -12.046  -0.783  1.00 49.68           C
ATOM    657  CB  ARG A  88     -24.343 -14.069  -2.278  1.00 49.68           C
ATOM    658  O   ARG A  88     -25.241 -11.220  -1.564  1.00 49.68           O
ATOM    659  CG  ARG A  88     -24.475 -15.597  -2.403  1.00 49.68           C
ATOM    660  CD  ARG A  88     -23.743 -16.148  -3.637  1.00 49.68           C
ATOM    661  NE  ARG A  88     -22.566 -16.967  -3.279  1.00 49.68           N
ATOM    662  NH1 ARG A  88     -21.855 -17.401  -5.420  1.00 49.68           N
ATOM    663  NH2 ARG A  88     -20.777 -18.319  -3.698  1.00 49.68           N
ATOM    664  CZ  ARG A  88     -21.739 -17.552  -4.130  1.00 49.68           C
ATOM    665  N   PRO A  89     -23.910 -11.682   0.207  1.00 57.13           N
ATOM    666  CA  PRO A  89     -23.468 -10.302   0.385  1.00 57.13           C
ATOM    667  C   PRO A  89     -22.800  -9.792  -0.899  1.00 57.13           C
ATOM    668  CB  PRO A  89     -22.542 -10.293   1.607  1.00 57.13           C
ATOM    669  O   PRO A  89     -21.979 -10.463  -1.526  1.00 57.13           O
ATOM    670  CG  PRO A  89     -22.050 -11.736   1.696  1.00 57.13           C
ATOM    671  CD  PRO A  89     -23.229 -12.547   1.161  1.00 57.13           C
ATOM    672  N   HIS A  90     -23.209  -8.592  -1.301  1.00 56.77           N
ATOM    673  CA  HIS A  90     -23.192  -8.038  -2.659  1.00 56.77           C
ATOM    674  C   HIS A  90     -21.813  -7.717  -3.268  1.00 56.77           C
ATOM    675  CB  HIS A  90     -24.101  -6.794  -2.645  1.00 56.77           C
ATOM    676  O   HIS A  90     -21.735  -6.965  -4.238  1.00 56.77           O
ATOM    677  CG  HIS A  90     -25.505  -7.095  -2.184  1.00 56.77           C
ATOM    678  CD2 HIS A  90     -25.978  -7.046  -0.899  1.00 56.77           C
ATOM    679  ND1 HIS A  90     -26.551  -7.489  -2.988  1.00 56.77           N
ATOM    680  CE1 HIS A  90     -27.622  -7.693  -2.202  1.00 56.77           C
ATOM    681  NE2 HIS A  90     -27.313  -7.440  -0.925  1.00 56.77           N
ATOM    682  N   LEU A  91     -20.714  -8.273  -2.758  1.00 63.44           N
ATOM    683  CA  LEU A  91     -19.380  -7.848  -3.186  1.00 63.44           C
ATOM    684  C   LEU A  91     -19.025  -8.317  -4.608  1.00 63.44           C
ATOM    685  CB  LEU A  91     -18.347  -8.278  -2.132  1.00 63.44           C
ATOM    686  O   LEU A  91     -18.404  -7.578  -5.362  1.00 63.44           O
ATOM    687  CG  LEU A  91     -17.053  -7.443  -2.187  1.00 63.44           C
ATOM    688  CD1 LEU A  91     -17.286  -5.984  -1.773  1.00 63.44           C
ATOM    689  CD2 LEU A  91     -16.026  -8.041  -1.226  1.00 63.44           C
ATOM    690  N   ILE A  92     -19.485  -9.505  -5.017  1.00 58.06           N
ATOM    691  CA  ILE A  92     -19.277 -10.014  -6.389  1.00 58.06           C
ATOM    692  C   ILE A  92     -20.220  -9.314  -7.385  1.00 58.06           C
ATOM    693  CB  ILE A  92     -19.424 -11.556  -6.423  1.00 58.06           C
ATOM    694  O   ILE A  92     -19.866  -9.090  -8.545  1.00 58.06           O
ATOM    695  CG1 ILE A  92     -18.435 -12.224  -5.435  1.00 58.06           C
ATOM    696  CG2 ILE A  92     -19.195 -12.095  -7.849  1.00 58.06           C
ATOM    697  CD1 ILE A  92     -18.634 -13.736  -5.267  1.00 58.06           C
ATOM    698  N   ARG A  93     -21.410  -8.898  -6.924  1.00 66.16           N
ATOM    699  CA  ARG A  93     -22.372  -8.145  -7.743  1.00 66.16           C
ATOM    700  C   ARG A  93     -21.820  -6.790  -8.171  1.00 66.16           C
ATOM    701  CB  ARG A  93     -23.710  -7.984  -7.010  1.00 66.16           C
ATOM    702  O   ARG A  93     -22.103  -6.384  -9.286  1.00 66.16           O
ATOM    703  CG  ARG A  93     -24.550  -9.262  -7.104  1.00 66.16           C
ATOM    704  CD  ARG A  93     -25.847  -9.109  -6.303  1.00 66.16           C
ATOM    705  NE  ARG A  93     -26.834 -10.107  -6.733  1.00 66.16           N
ATOM    706  NH1 ARG A  93     -28.004 -10.458  -4.758  1.00 66.16           N
ATOM    707  NH2 ARG A  93     -28.637 -11.425  -6.655  1.00 66.16           N
ATOM    708  CZ  ARG A  93     -27.812 -10.647  -6.034  1.00 66.16           C
ATOM    709  N   LEU A  94     -20.975  -6.150  -7.360  1.00 64.71           N
ATOM    710  CA  LEU A  94     -20.367  -4.853  -7.688  1.00 64.71           C
ATOM    711  C   LEU A  94     -19.530  -4.862  -8.983  1.00 64.71           C
ATOM    712  CB  LEU A  94     -19.513  -4.377  -6.493  1.00 64.71           C
ATOM    713  O   LEU A  94     -19.460  -3.843  -9.665  1.00 64.71           O
ATOM    714  CG  LEU A  94     -20.090  -3.136  -5.794  1.00 64.71           C
ATOM    715  CD1 LEU A  94     -21.393  -3.450  -5.055  1.00 64.71           C
ATOM    716  CD2 LEU A  94     -19.075  -2.602  -4.783  1.00 64.71           C
ATOM    717  N   PHE A  95     -18.922  -5.999  -9.340  1.00 64.49           N
ATOM    718  CA  PHE A  95     -18.116  -6.144 -10.563  1.00 64.49           C
ATOM    719  C   PHE A  95     -18.840  -6.887 -11.686  1.00 64.49           C
ATOM    720  CB  PHE A  95     -16.798  -6.841 -10.217  1.00 64.49           C
ATOM    721  O   PHE A  95     -18.350  -6.947 -12.814  1.00 64.49           O
ATOM    722  CG  PHE A  95     -15.971  -6.069  -9.215  1.00 64.49           C
ATOM    723  CD1 PHE A  95     -15.275  -4.916  -9.622  1.00 64.49           C
ATOM    724  CD2 PHE A  95     -15.931  -6.476  -7.869  1.00 64.49           C
ATOM    725  CE1 PHE A  95     -14.531  -4.177  -8.688  1.00 64.49           C
ATOM    726  CE2 PHE A  95     -15.185  -5.737  -6.935  1.00 64.49           C
ATOM    727  CZ  PHE A  95     -14.483  -4.590  -7.345  1.00 64.49           C
ATOM    728  N   SER A  96     -20.007  -7.454 -11.388  1.00 64.75           N
ATOM    729  CA  SER A  96     -20.808  -8.154 -12.381  1.00 64.75           C
ATOM    730  C   SER A  96     -21.442  -7.149 -13.344  1.00 64.75           C
ATOM    731  CB  SER A  96     -21.859  -9.026 -11.694  1.00 64.75           C
ATOM    732  O   SER A  96     -21.863  -6.061 -12.955  1.00 64.75           O
ATOM    733  OG  SER A  96     -21.219 -10.011 -10.901  1.00 64.75           O
ATOM    734  N   ARG A  97     -21.543  -7.532 -14.620  1.00 64.62           N
ATOM    735  CA  ARG A  97     -22.243  -6.749 -15.657  1.00 64.62           C
ATOM    736  C   ARG A  97     -23.740  -6.566 -15.374  1.00 64.62           C
ATOM    737  CB  ARG A  97     -22.052  -7.431 -17.021  1.00 64.62           C
ATOM    738  O   ARG A  97     -24.345  -5.671 -15.944  1.00 64.62           O
ATOM    739  CG  ARG A  97     -20.680  -7.150 -17.653  1.00 64.62           C
ATOM    740  CD  ARG A  97     -20.548  -7.935 -18.970  1.00 64.62           C
ATOM    741  NE  ARG A  97     -19.891  -7.157 -20.045  1.00 64.62           N
ATOM    742  NH1 ARG A  97     -18.045  -8.492 -20.394  1.00 64.62           N
ATOM    743  NH2 ARG A  97     -18.446  -6.835 -21.793  1.00 64.62           N
ATOM    744  CZ  ARG A  97     -18.807  -7.491 -20.730  1.00 64.62           C
ATOM    745  N   ASP A  98     -24.303  -7.405 -14.510  1.00 64.33           N
ATOM    746  CA  ASP A  98     -25.732  -7.468 -14.186  1.00 64.33           C
ATOM    747  C   ASP A  98     -26.058  -6.841 -12.814  1.00 64.33           C
ATOM    748  CB  ASP A  98     -26.174  -8.934 -14.321  1.00 64.33           C
ATOM    749  O   ASP A  98     -27.004  -7.224 -12.130  1.00 64.33           O
ATOM    750  CG  ASP A  98     -27.679  -9.097 -14.538  1.00 64.33           C
ATOM    751  OD1 ASP A  98     -28.268  -8.208 -15.194  1.00 64.33           O
ATOM    752  OD2 ASP A  98     -28.193 -10.155 -14.115  1.00 64.33           O
ATOM    753  N   ALA A  99     -25.220  -5.905 -12.354  1.00 63.30           N
ATOM    754  CA  ALA A  99     -25.477  -5.154 -11.131  1.00 63.30           C
ATOM    755  C   ALA A  99     -26.697  -4.224 -11.325  1.00 63.30           C
ATOM    756  CB  ALA A  99     -24.224  -4.353 -10.760  1.00 63.30           C
ATOM    757  O   ALA A  99     -26.667  -3.375 -12.222  1.00 63.30           O
ATOM    758  N   PRO A 100     -27.752  -4.321 -10.493  1.00 68.89           N
ATOM    759  CA  PRO A 100     -28.880  -3.392 -10.552  1.00 68.89           C
ATOM    760  C   PRO A 100     -28.419  -1.942 -10.323  1.00 68.89           C
ATOM    761  CB  PRO A 100     -29.861  -3.865  -9.470  1.00 68.89           C
ATOM    762  O   PRO A 100     -27.651  -1.686  -9.398  1.00 68.89           O
ATOM    763  CG  PRO A 100     -29.498  -5.335  -9.261  1.00 68.89           C
ATOM    764  CD  PRO A 100     -27.992  -5.352  -9.498  1.00 68.89           C
ATOM    765  N   GLY A 101     -28.889  -0.996 -11.146  1.00 62.92           N
ATOM    766  CA  GLY A 101     -28.535   0.434 -11.052  1.00 62.92           C
ATOM    767  C   GLY A 101     -27.371   0.882 -11.942  1.00 62.92           C
ATOM    768  O   GLY A 101     -26.877   1.996 -11.791  1.00 62.92           O
ATOM    769  N   ARG A 102     -26.921   0.022 -12.861  1.00 64.02           N
ATOM    770  CA  ARG A 102     -25.821   0.305 -13.781  1.00 64.02           C
ATOM    771  C   ARG A 102     -26.324   0.425 -15.227  1.00 64.02           C
ATOM    772  CB  ARG A 102     -24.739  -0.758 -13.528  1.00 64.02           C
ATOM    773  O   ARG A 102     -26.244  -0.516 -16.013  1.00 64.02           O
ATOM    774  CG  ARG A 102     -23.429  -0.277 -14.119  1.00 64.02           C
ATOM    775  CD  ARG A 102     -22.253  -1.207 -13.861  1.00 64.02           C
ATOM    776  NE  ARG A 102     -21.156  -0.832 -14.756  1.00 64.02           N
ATOM    777  NH1 ARG A 102     -19.758  -2.580 -14.255  1.00 64.02           N
ATOM    778  NH2 ARG A 102     -19.240  -1.149 -15.906  1.00 64.02           N
ATOM    779  CZ  ARG A 102     -20.057  -1.523 -14.966  1.00 64.02           C
ATOM    780  N   GLU A 103     -26.886   1.582 -15.582  1.00 65.84           N
ATOM    781  CA  GLU A 103     -27.260   1.902 -16.974  1.00 65.84           C
ATOM    782  C   GLU A 103     -26.046   2.141 -17.893  1.00 65.84           C
ATOM    783  CB  GLU A 103     -28.235   3.091 -17.028  1.00 65.84           C
ATOM    784  O   GLU A 103     -26.166   2.044 -19.118  1.00 65.84           O
ATOM    785  CG  GLU A 103     -27.684   4.392 -16.403  1.00 65.84           C
ATOM    786  CD  GLU A 103     -28.535   4.948 -15.249  1.00 65.84           C
ATOM    787  OE1 GLU A 103     -28.485   6.181 -15.049  1.00 65.84           O
ATOM    788  OE2 GLU A 103     -29.199   4.137 -14.563  1.00 65.84           O
ATOM    789  N   ASP A 104     -24.859   2.371 -17.317  1.00 63.16           N
ATOM    790  CA  ASP A 104     -23.597   2.621 -18.020  1.00 63.16           C
ATOM    791  C   ASP A 104     -22.936   1.320 -18.511  1.00 63.16           C
ATOM    792  CB  ASP A 104     -22.685   3.556 -17.210  1.00 63.16           C
ATOM    793  O   ASP A 104     -21.834   0.890 -18.158  1.00 63.16           O
ATOM    794  CG  ASP A 104     -21.897   2.893 -16.076  1.00 63.16           C
ATOM    795  OD1 ASP A 104     -22.290   1.808 -15.605  1.00 63.16           O
ATOM    796  OD2 ASP A 104     -20.842   3.445 -15.704  1.00 63.16           O
ATOM    797  N   ASN A 105     -23.638   0.683 -19.433  1.00 61.01           N
ATOM    798  CA  ASN A 105     -23.176  -0.461 -20.196  1.00 61.01           C
ATOM    799  C   ASN A 105     -22.036  -0.117 -21.180  1.00 61.01           C
ATOM    800  CB  ASN A 105     -24.414  -1.061 -20.861  1.00 61.01           C
ATOM    801  O   ASN A 105     -21.982  -0.652 -22.281  1.00 61.01           O
ATOM    802  CG  ASN A 105     -25.230  -1.868 -19.876  1.00 61.01           C
ATOM    803  ND2 ASN A 105     -26.523  -1.660 -19.805  1.00 61.01           N
ATOM    804  OD1 ASN A 105     -24.741  -2.756 -19.206  1.00 61.01           O
ATOM    805  N   THR A 106     -21.071   0.712 -20.781  1.00 63.84           N
ATOM    806  CA  THR A 106     -19.882   1.126 -21.548  1.00 63.84           C
ATOM    807  C   THR A 106     -19.015  -0.064 -21.995  1.00 63.84           C
ATOM    808  CB  THR A 106     -19.056   2.105 -20.688  1.00 63.84           C
ATOM    809  O   THR A 106     -18.147   0.068 -22.851  1.00 63.84           O
ATOM    810  CG2 THR A 106     -17.980   2.861 -21.466  1.00 63.84           C
ATOM    811  OG1 THR A 106     -19.914   3.079 -20.137  1.00 63.84           O
ATOM    812  N   PHE A 107     -19.255  -1.257 -21.442  1.00 65.07           N
ATOM    813  CA  PHE A 107     -18.614  -2.508 -21.847  1.00 65.07           C
ATOM    814  C   PHE A 107     -19.493  -3.412 -22.727  1.00 65.07           C
ATOM    815  CB  PHE A 107     -18.118  -3.251 -20.597  1.00 65.07           C
ATOM    816  O   PHE A 107     -19.038  -4.501 -23.065  1.00 65.07           O
ATOM    817  CG  PHE A 107     -17.034  -2.518 -19.836  1.00 65.07           C
ATOM    818  CD1 PHE A 107     -15.686  -2.669 -20.213  1.00 65.07           C
ATOM    819  CD2 PHE A 107     -17.370  -1.680 -18.757  1.00 65.07           C
ATOM    820  CE1 PHE A 107     -14.676  -1.993 -19.506  1.00 65.07           C
ATOM    821  CE2 PHE A 107     -16.360  -1.003 -18.049  1.00 65.07           C
ATOM    822  CZ  PHE A 107     -15.014  -1.163 -18.422  1.00 65.07           C
ATOM    823  N   LYS A 108     -20.734  -3.050 -23.085  1.00 66.60           N
ATOM    824  CA  LYS A 108     -21.581  -3.909 -23.939  1.00 66.60           C
ATOM    825  C   LYS A 108     -21.104  -3.973 -25.391  1.00 66.60           C
ATOM    826  CB  LYS A 108     -23.071  -3.536 -23.837  1.00 66.60           C
ATOM    827  O   LYS A 108     -21.267  -5.019 -26.003  1.00 66.60           O
ATOM    828  CG  LYS A 108     -23.683  -4.173 -22.578  1.00 66.60           C
ATOM    829  CD  LYS A 108     -25.219  -4.098 -22.543  1.00 66.60           C
ATOM    830  CE  LYS A 108     -25.717  -4.801 -21.272  1.00 66.60           C
ATOM    831  NZ  LYS A 108     -27.114  -4.448 -20.927  1.00 66.60           N
ATOM    832  N   ASP A 109     -20.412  -2.940 -25.866  1.00 67.54           N
ATOM    833  CA  ASP A 109     -19.871  -2.884 -27.234  1.00 67.54           C
ATOM    834  C   ASP A 109     -18.375  -3.221 -27.321  1.00 67.54           C
ATOM    835  CB  ASP A 109     -20.161  -1.507 -27.841  1.00 67.54           C
ATOM    836  O   ASP A 109     -17.770  -3.132 -28.388  1.00 67.54           O
ATOM    837  CG  ASP A 109     -21.654  -1.179 -27.823  1.00 67.54           C
ATOM    838  OD1 ASP A 109     -22.458  -2.080 -28.146  1.00 67.54           O
ATOM    839  OD2 ASP A 109     -21.973  -0.040 -27.422  1.00 67.54           O
ATOM    840  N   ARG A 110     -17.745  -3.613 -26.205  1.00 68.13           N
ATOM    841  CA  ARG A 110     -16.376  -4.132 -26.248  1.00 68.13           C
ATOM    842  C   ARG A 110     -16.438  -5.621 -26.598  1.00 68.13           C
ATOM    843  CB  ARG A 110     -15.620  -3.870 -24.934  1.00 68.13           C
ATOM    844  O   ARG A 110     -17.015  -6.369 -25.800  1.00 68.13           O
ATOM    845  CG  ARG A 110     -14.456  -2.898 -25.166  1.00 68.13           C
ATOM    846  CD  ARG A 110     -13.650  -2.722 -23.876  1.00 68.13           C
ATOM    847  NE  ARG A 110     -12.484  -1.843 -24.084  1.00 68.13           N
ATOM    848  NH1 ARG A 110     -13.166  -0.033 -22.832  1.00 68.13           N
ATOM    849  NH2 ARG A 110     -11.180   0.002 -23.853  1.00 68.13           N
ATOM    850  CZ  ARG A 110     -12.286  -0.634 -23.588  1.00 68.13           C
ATOM    851  N   PRO A 111     -15.849  -6.075 -27.721  1.00 64.92           N
ATOM    852  CA  PRO A 111     -15.646  -7.501 -27.929  1.00 64.92           C
ATOM    853  C   PRO A 111     -14.888  -8.057 -26.719  1.00 64.92           C
ATOM    854  CB  PRO A 111     -14.885  -7.642 -29.251  1.00 64.92           C
ATOM    855  O   PRO A 111     -13.959  -7.432 -26.206  1.00 64.92           O
ATOM    856  CG  PRO A 111     -14.199  -6.289 -29.426  1.00 64.92           C
ATOM    857  CD  PRO A 111     -15.146  -5.308 -28.741  1.00 64.92           C
ATOM    858  N   SER A 112     -15.368  -9.179 -26.192  1.00 64.78           N
ATOM    859  CA  SER A 112     -14.775  -9.834 -25.031  1.00 64.78           C
ATOM    860  C   SER A 112     -13.366 -10.307 -25.392  1.00 64.78           C
ATOM    861  CB  SER A 112     -15.669 -11.014 -24.622  1.00 64.78           C
ATOM    862  O   SER A 112     -13.219 -11.316 -26.064  1.00 64.78           O
ATOM    863  OG  SER A 112     -15.264 -11.545 -23.377  1.00 64.78           O
ATOM    864  N   GLU A 113     -12.326  -9.606 -24.941  1.00 64.62           N
ATOM    865  CA  GLU A 113     -10.923 -10.046 -25.084  1.00 64.62           C
ATOM    866  C   GLU A 113     -10.548 -11.153 -24.073  1.00 64.62           C
ATOM    867  CB  GLU A 113      -9.969  -8.838 -24.978  1.00 64.62           C
ATOM    868  O   GLU A 113      -9.377 -11.455 -23.876  1.00 64.62           O
ATOM    869  CG  GLU A 113     -10.076  -7.866 -26.166  1.00 64.62           C
ATOM    870  CD  GLU A 113      -9.075  -6.697 -26.092  1.00 64.62           C
ATOM    871  OE1 GLU A 113      -8.941  -5.981 -27.112  1.00 64.62           O
ATOM    872  OE2 GLU A 113      -8.512  -6.445 -25.000  1.00 64.62           O
ATOM    873  N   SER A 114     -11.523 -11.751 -23.378  1.00 64.38           N
ATOM    874  CA  SER A 114     -11.277 -12.687 -22.269  1.00 64.38           C
ATOM    875  C   SER A 114     -11.486 -14.168 -22.606  1.00 64.38           C
ATOM    876  CB  SER A 114     -12.063 -12.269 -21.021  1.00 64.38           C
ATOM    877  O   SER A 114     -11.514 -14.972 -21.682  1.00 64.38           O
ATOM    878  OG  SER A 114     -11.791 -10.911 -20.709  1.00 64.38           O
ATOM    879  N   ASP A 115     -11.612 -14.537 -23.885  1.00 66.53           N
ATOM    880  CA  ASP A 115     -11.789 -15.944 -24.307  1.00 66.53           C
ATOM    881  C   ASP A 115     -10.513 -16.586 -24.901  1.00 66.53           C
ATOM    882  CB  ASP A 115     -13.004 -16.040 -25.247  1.00 66.53           C
ATOM    883  O   ASP A 115     -10.487 -17.773 -25.195  1.00 66.53           O
ATOM    884  CG  ASP A 115     -13.678 -17.423 -25.267  1.00 66.53           C
ATOM    885  OD1 ASP A 115     -13.621 -18.125 -24.233  1.00 66.53           O
ATOM    886  OD2 ASP A 115     -14.374 -17.696 -26.271  1.00 66.53           O
ATOM    887  N   GLU A 116      -9.410 -15.836 -25.032  1.00 62.88           N
ATOM    888  CA  GLU A 116      -8.118 -16.358 -25.527  1.00 62.88           C
ATOM    889  C   GLU A 116      -7.122 -16.673 -24.399  1.00 62.88           C
ATOM    890  CB  GLU A 116      -7.499 -15.447 -26.596  1.00 62.88           C
ATOM    891  O   GLU A 116      -5.905 -16.522 -24.547  1.00 62.88           O
ATOM    892  CG  GLU A 116      -8.314 -15.391 -27.895  1.00 62.88           C
ATOM    893  CD  GLU A 116      -7.550 -14.705 -29.044  1.00 62.88           C
ATOM    894  OE1 GLU A 116      -8.148 -14.588 -30.138  1.00 62.88           O
ATOM    895  OE2 GLU A 116      -6.376 -14.309 -28.852  1.00 62.88           O
ATOM    896  N   LEU A 117      -7.609 -17.134 -23.244  1.00 67.63           N
ATOM    897  CA  LEU A 117      -6.708 -17.817 -22.323  1.00 67.63           C
ATOM    898  C   LEU A 117      -6.317 -19.138 -22.982  1.00 67.63           C
ATOM    899  CB  LEU A 117      -7.330 -17.995 -20.929  1.00 67.63           C
ATOM    900  O   LEU A 117      -7.119 -20.065 -23.066  1.00 67.63           O
ATOM    901  CG  LEU A 117      -7.604 -16.675 -20.187  1.00 67.63           C
ATOM    902  CD1 LEU A 117      -8.132 -16.985 -18.785  1.00 67.63           C
ATOM    903  CD2 LEU A 117      -6.359 -15.792 -20.030  1.00 67.63           C
ATOM    904  N   GLN A 118      -5.077 -19.204 -23.472  1.00 62.63           N
ATOM    905  CA  GLN A 118      -4.451 -20.464 -23.850  1.00 62.63           C
ATOM    906  C   GLN A 118      -4.704 -21.457 -22.717  1.00 62.63           C
ATOM    907  CB  GLN A 118      -2.940 -20.278 -24.073  1.00 62.63           C
ATOM    908  O   GLN A 118      -4.350 -21.174 -21.572  1.00 62.63           O
ATOM    909  CG  GLN A 118      -2.639 -19.373 -25.275  1.00 62.63           C
ATOM    910  CD  GLN A 118      -1.164 -19.354 -25.672  1.00 62.63           C
ATOM    911  NE2 GLN A 118      -0.846 -18.791 -26.816  1.00 62.63           N
ATOM    912  OE1 GLN A 118      -0.270 -19.831 -24.991  1.00 62.63           O
ATOM    913  N   THR A 119      -5.353 -22.581 -23.029  1.00 63.82           N
ATOM    914  CA  THR A 119      -5.556 -23.694 -22.102  1.00 63.82           C
ATOM    915  C   THR A 119      -4.202 -24.090 -21.538  1.00 63.82           C
ATOM    916  CB  THR A 119      -6.194 -24.905 -22.808  1.00 63.82           C
ATOM    917  O   THR A 119      -3.420 -24.779 -22.194  1.00 63.82           O
ATOM    918  CG2 THR A 119      -7.714 -24.807 -22.864  1.00 63.82           C
ATOM    919  OG1 THR A 119      -5.714 -25.007 -24.133  1.00 63.82           O
ATOM    920  N   ILE A 120      -3.904 -23.619 -20.333  1.00 64.42           N
ATOM    921  CA  ILE A 120      -2.838 -24.185 -19.528  1.00 64.42           C
ATOM    922  C   ILE A 120      -3.357 -25.576 -19.176  1.00 64.42           C
ATOM    923  CB  ILE A 120      -2.526 -23.304 -18.297  1.00 64.42           C
ATOM    924  O   ILE A 120      -4.444 -25.703 -18.616  1.00 64.42           O
ATOM    925  CG1 ILE A 120      -2.213 -21.845 -18.720  1.00 64.42           C
ATOM    926  CG2 ILE A 120      -1.340 -23.914 -17.527  1.00 64.42           C
ATOM    927  CD1 ILE A 120      -2.014 -20.871 -17.552  1.00 64.42           C
ATOM    928  N   GLN A 121      -2.640 -26.618 -19.596  1.00 69.31           N
ATOM    929  CA  GLN A 121      -2.957 -27.988 -19.218  1.00 69.31           C
ATOM    930  C   GLN A 121      -2.804 -28.096 -17.698  1.00 69.31           C
ATOM    931  CB  GLN A 121      -2.058 -28.958 -20.002  1.00 69.31           C
ATOM    932  O   GLN A 121      -1.697 -28.162 -17.166  1.00 69.31           O
ATOM    933  CG  GLN A 121      -2.342 -30.424 -19.648  1.00 69.31           C
ATOM    934  CD  GLN A 121      -1.591 -31.421 -20.526  1.00 69.31           C
ATOM    935  NE2 GLN A 121      -1.650 -32.685 -20.189  1.00 69.31           N
ATOM    936  OE1 GLN A 121      -0.959 -31.100 -21.523  1.00 69.31           O
ATOM    937  N   GLU A 122      -3.927 -28.037 -16.996  1.00 70.46           N
ATOM    938  CA  GLU A 122      -3.993 -28.292 -15.567  1.00 70.46           C
ATOM    939  C   GLU A 122      -3.975 -29.811 -15.375  1.00 70.46           C
ATOM    940  CB  GLU A 122      -5.223 -27.602 -14.948  1.00 70.46           C
ATOM    941  O   GLU A 122      -5.010 -30.475 -15.388  1.00 70.46           O
ATOM    942  CG  GLU A 122      -5.142 -26.067 -15.059  1.00 70.46           C
ATOM    943  CD  GLU A 122      -6.268 -25.326 -14.318  1.00 70.46           C
ATOM    944  OE1 GLU A 122      -6.083 -24.110 -14.072  1.00 70.46           O
ATOM    945  OE2 GLU A 122      -7.293 -25.961 -13.981  1.00 70.46           O
ATOM    946  N   ASP A 123      -2.775 -30.381 -15.240  1.00 51.25           N
ATOM    947  CA  ASP A 123      -2.585 -31.787 -14.881  1.00 51.25           C
ATOM    948  C   ASP A 123      -3.058 -32.014 -13.435  1.00 51.25           C
ATOM    949  CB  ASP A 123      -1.122 -32.223 -15.089  1.00 51.25           C
ATOM    950  O   ASP A 123      -2.294 -31.980 -12.472  1.00 51.25           O
ATOM    951  CG  ASP A 123      -0.730 -32.464 -16.554  1.00 51.25           C
ATOM    952  OD1 ASP A 123      -1.611 -32.828 -17.371  1.00 51.25           O
ATOM    953  OD2 ASP A 123       0.478 -32.329 -16.845  1.00 51.25           O
ATOM    954  N   SER A 124      -4.363 -32.225 -13.278  1.00 50.40           N
ATOM    955  CA  SER A 124      -5.000 -32.724 -12.060  1.00 50.40           C
ATOM    956  C   SER A 124      -5.662 -34.065 -12.357  1.00 50.40           C
ATOM    957  CB  SER A 124      -5.988 -31.703 -11.485  1.00 50.40           C
ATOM    958  O   SER A 124      -6.880 -34.173 -12.450  1.00 50.40           O
ATOM    959  OG  SER A 124      -5.272 -30.616 -10.939  1.00 50.40           O
ATOM    960  N   ALA A 125      -4.847 -35.107 -12.504  1.00 42.91           N
ATOM    961  CA  ALA A 125      -5.312 -36.488 -12.450  1.00 42.91           C
ATOM    962  C   ALA A 125      -4.315 -37.325 -11.644  1.00 42.91           C
ATOM    963  CB  ALA A 125      -5.566 -37.019 -13.863  1.00 42.91           C
ATOM    964  O   ALA A 125      -3.298 -37.806 -12.137  1.00 42.91           O
ATOM    965  N   ALA A 126      -4.613 -37.460 -10.356  1.00 44.11           N
ATOM    966  CA  ALA A 126      -4.015 -38.459  -9.495  1.00 44.11           C
ATOM    967  C   ALA A 126      -4.581 -39.838  -9.861  1.00 44.11           C
ATOM    968  CB  ALA A 126      -4.363 -38.078  -8.048  1.00 44.11           C
ATOM    969  O   ALA A 126      -5.741 -40.081  -9.566  1.00 44.11           O
ATOM    970  N   THR A 127      -3.771 -40.712 -10.462  1.00 45.74           N
ATOM    971  CA  THR A 127      -3.909 -42.187 -10.480  1.00 45.74           C
ATOM    972  C   THR A 127      -2.647 -42.738 -11.155  1.00 45.74           C
ATOM    973  CB  THR A 127      -5.155 -42.700 -11.239  1.00 45.74           C
ATOM    974  O   THR A 127      -2.426 -42.512 -12.337  1.00 45.74           O
ATOM    975  CG2 THR A 127      -6.448 -42.717 -10.413  1.00 45.74           C
ATOM    976  OG1 THR A 127      -5.374 -41.960 -12.417  1.00 45.74           O
ATOM    977  N   SER A 128      -1.681 -43.213 -10.369  1.00 49.62           N
ATOM    978  CA  SER A 128      -1.382 -44.645 -10.194  1.00 49.62           C
ATOM    979  C   SER A 128      -0.372 -45.202 -11.215  1.00 49.62           C
ATOM    980  CB  SER A 128      -2.637 -45.532 -10.093  1.00 49.62           C
ATOM    981  O   SER A 128      -0.672 -45.342 -12.391  1.00 49.62           O
ATOM    982  OG  SER A 128      -3.374 -45.519 -11.293  1.00 49.62           O
ATOM    983  N   GLU A 129       0.794 -45.601 -10.691  1.00 42.24           N
ATOM    984  CA  GLU A 129       1.446 -46.875 -11.034  1.00 42.24           C
ATOM    985  C   GLU A 129       2.066 -47.028 -12.441  1.00 42.24           C
ATOM    986  CB  GLU A 129       0.467 -48.028 -10.714  1.00 42.24           C
ATOM    987  O   GLU A 129       1.475 -47.618 -13.335  1.00 42.24           O
ATOM    988  CG  GLU A 129      -0.055 -48.010  -9.266  1.00 42.24           C
ATOM    989  CD  GLU A 129      -1.259 -48.936  -9.059  1.00 42.24           C
ATOM    990  OE1 GLU A 129      -2.242 -48.463  -8.444  1.00 42.24           O
ATOM    991  OE2 GLU A 129      -1.156 -50.112  -9.466  1.00 42.24           O
ATOM    992  N   SER A 130       3.345 -46.664 -12.600  1.00 42.64           N
ATOM    993  CA  SER A 130       4.289 -47.532 -13.329  1.00 42.64           C
ATOM    994  C   SER A 130       5.733 -47.248 -12.907  1.00 42.64           C
ATOM    995  CB  SER A 130       4.143 -47.498 -14.862  1.00 42.64           C
ATOM    996  O   SER A 130       6.298 -46.189 -13.187  1.00 42.64           O
ATOM    997  OG  SER A 130       4.754 -46.371 -15.452  1.00 42.64           O
ATOM    998  N   LEU A 131       6.303 -48.223 -12.204  1.00 52.13           N
ATOM    999  CA  LEU A 131       7.727 -48.413 -11.958  1.00 52.13           C
ATOM   1000  C   LEU A 131       8.504 -48.487 -13.297  1.00 52.13           C
ATOM   1001  CB  LEU A 131       7.859 -49.749 -11.178  1.00 52.13           C
ATOM   1002  O   LEU A 131       7.939 -48.857 -14.320  1.00 52.13           O
ATOM   1003  CG  LEU A 131       8.664 -49.700  -9.870  1.00 52.13           C
ATOM   1004  CD1 LEU A 131       7.790 -49.241  -8.697  1.00 52.13           C
ATOM   1005  CD2 LEU A 131       9.191 -51.090  -9.518  1.00 52.13           C
ATOM   1006  N   ASP A 132       9.811 -48.227 -13.235  1.00 52.10           N
ATOM   1007  CA  ASP A 132      10.834 -48.684 -14.195  1.00 52.10           C
ATOM   1008  C   ASP A 132      11.058 -47.906 -15.505  1.00 52.10           C
ATOM   1009  CB  ASP A 132      10.742 -50.207 -14.425  1.00 52.10           C
ATOM   1010  O   ASP A 132      10.828 -48.408 -16.599  1.00 52.10           O
ATOM   1011  CG  ASP A 132      10.725 -50.993 -13.116  1.00 52.10           C
ATOM   1012  OD1 ASP A 132      11.380 -50.518 -12.156  1.00 52.10           O
ATOM   1013  OD2 ASP A 132      10.073 -52.057 -13.077  1.00 52.10           O
ATOM   1014  N   VAL A 133      11.736 -46.754 -15.412  1.00 61.85           N
ATOM   1015  CA  VAL A 133      12.749 -46.375 -16.424  1.00 61.85           C
ATOM   1016  C   VAL A 133      14.011 -45.892 -15.708  1.00 61.85           C
ATOM   1017  CB  VAL A 133      12.240 -45.404 -17.512  1.00 61.85           C
ATOM   1018  O   VAL A 133      14.322 -44.706 -15.600  1.00 61.85           O
ATOM   1019  CG1 VAL A 133      13.310 -45.211 -18.601  1.00 61.85           C
ATOM   1020  CG2 VAL A 133      10.992 -45.919 -18.240  1.00 61.85           C
ATOM   1021  N   MET A 134      14.726 -46.862 -15.143  1.00 58.26           N
ATOM   1022  CA  MET A 134      16.094 -46.709 -14.668  1.00 58.26           C
ATOM   1023  C   MET A 134      17.068 -46.638 -15.850  1.00 58.26           C
ATOM   1024  CB  MET A 134      16.456 -47.905 -13.765  1.00 58.26           C
ATOM   1025  O   MET A 134      16.937 -47.370 -16.826  1.00 58.26           O
ATOM   1026  CG  MET A 134      15.878 -47.766 -12.352  1.00 58.26           C
ATOM   1027  SD  MET A 134      16.886 -46.744 -11.236  1.00 58.26           S
ATOM   1028  CE  MET A 134      18.095 -47.983 -10.692  1.00 58.26           C
ATOM   1029  N   ALA A 135      18.130 -45.865 -15.626  1.00 52.73           N
ATOM   1030  CA  ALA A 135      19.472 -46.014 -16.186  1.00 52.73           C
ATOM   1031  C   ALA A 135      19.886 -45.115 -17.370  1.00 52.73           C
ATOM   1032  CB  ALA A 135      19.856 -47.493 -16.380  1.00 52.73           C
ATOM   1033  O   ALA A 135      19.402 -45.207 -18.490  1.00 52.73           O
ATOM   1034  N   SER A 136      20.982 -44.395 -17.085  1.00 53.12           N
ATOM   1035  CA  SER A 136      22.069 -44.024 -18.004  1.00 53.12           C
ATOM   1036  C   SER A 136      21.994 -42.659 -18.690  1.00 53.12           C
ATOM   1037  CB  SER A 136      22.351 -45.133 -19.036  1.00 53.12           C
ATOM   1038  O   SER A 136      21.630 -42.580 -19.849  1.00 53.12           O
ATOM   1039  OG  SER A 136      22.484 -46.386 -18.395  1.00 53.12           O
ATOM   1040  N   GLN A 137      22.548 -41.614 -18.052  1.00 50.45           N
ATOM   1041  CA  GLN A 137      23.612 -40.824 -18.702  1.00 50.45           C
ATOM   1042  C   GLN A 137      24.393 -39.945 -17.706  1.00 50.45           C
ATOM   1043  CB  GLN A 137      23.107 -39.971 -19.897  1.00 50.45           C
ATOM   1044  O   GLN A 137      23.991 -38.840 -17.352  1.00 50.45           O
ATOM   1045  CG  GLN A 137      24.176 -39.943 -20.999  1.00 50.45           C
ATOM   1046  CD  GLN A 137      23.632 -39.396 -22.312  1.00 50.45           C
ATOM   1047  NE2 GLN A 137      23.709 -38.108 -22.556  1.00 50.45           N
ATOM   1048  OE1 GLN A 137      23.162 -40.119 -23.164  1.00 50.45           O
ATOM   1049  N   LYS A 138      25.568 -40.418 -17.273  1.00 47.88           N
ATOM   1050  CA  LYS A 138      26.603 -39.579 -16.646  1.00 47.88           C
ATOM   1051  C   LYS A 138      27.352 -38.792 -17.725  1.00 47.88           C
ATOM   1052  CB  LYS A 138      27.645 -40.452 -15.915  1.00 47.88           C
ATOM   1053  O   LYS A 138      27.884 -39.429 -18.627  1.00 47.88           O
ATOM   1054  CG  LYS A 138      27.207 -41.031 -14.564  1.00 47.88           C
ATOM   1055  CD  LYS A 138      28.433 -41.598 -13.824  1.00 47.88           C
ATOM   1056  CE  LYS A 138      28.041 -42.085 -12.424  1.00 47.88           C
ATOM   1057  NZ  LYS A 138      29.226 -42.326 -11.561  1.00 47.88           N
ATOM   1058  N   ARG A 139      27.556 -37.480 -17.543  1.00 55.80           N
ATOM   1059  CA  ARG A 139      28.855 -36.811 -17.789  1.00 55.80           C
ATOM   1060  C   ARG A 139      29.074 -35.657 -16.785  1.00 55.80           C
ATOM   1061  CB  ARG A 139      29.051 -36.342 -19.249  1.00 55.80           C
ATOM   1062  O   ARG A 139      28.092 -35.078 -16.331  1.00 55.80           O
ATOM   1063  CG  ARG A 139      29.471 -37.491 -20.186  1.00 55.80           C
ATOM   1064  CD  ARG A 139      30.086 -37.025 -21.509  1.00 55.80           C
ATOM   1065  NE  ARG A 139      30.682 -38.155 -22.257  1.00 55.80           N
ATOM   1066  NH1 ARG A 139      28.763 -39.050 -23.170  1.00 55.80           N
ATOM   1067  NH2 ARG A 139      30.735 -39.987 -23.613  1.00 55.80           N
ATOM   1068  CZ  ARG A 139      30.057 -39.054 -23.004  1.00 55.80           C
ATOM   1069  N   PRO A 140      30.326 -35.388 -16.364  1.00 48.77           N
ATOM   1070  CA  PRO A 140      30.645 -34.722 -15.101  1.00 48.77           C
ATOM   1071  C   PRO A 140      31.156 -33.279 -15.266  1.00 48.77           C
ATOM   1072  CB  PRO A 140      31.743 -35.625 -14.523  1.00 48.77           C
ATOM   1073  O   PRO A 140      31.566 -32.880 -16.348  1.00 48.77           O
ATOM   1074  CG  PRO A 140      32.556 -36.022 -15.759  1.00 48.77           C
ATOM   1075  CD  PRO A 140      31.563 -35.936 -16.918  1.00 48.77           C
ATOM   1076  N   SER A 141      31.283 -32.585 -14.126  1.00 55.46           N
ATOM   1077  CA  SER A 141      32.223 -31.478 -13.884  1.00 55.46           C
ATOM   1078  C   SER A 141      31.927 -30.130 -14.563  1.00 55.46           C
ATOM   1079  CB  SER A 141      33.656 -31.961 -14.198  1.00 55.46           C
ATOM   1080  O   SER A 141      32.399 -29.883 -15.663  1.00 55.46           O
ATOM   1081  OG  SER A 141      34.571 -30.890 -14.220  1.00 55.46           O
ATOM   1082  N   GLN A 142      31.354 -29.178 -13.816  1.00 57.67           N
ATOM   1083  CA  GLN A 142      32.097 -27.961 -13.458  1.00 57.67           C
ATOM   1084  C   GLN A 142      31.463 -27.274 -12.243  1.00 57.67           C
ATOM   1085  CB  GLN A 142      32.274 -26.964 -14.619  1.00 57.67           C
ATOM   1086  O   GLN A 142      30.251 -27.164 -12.095  1.00 57.67           O
ATOM   1087  CG  GLN A 142      33.416 -25.964 -14.333  1.00 57.67           C
ATOM   1088  CD  GLN A 142      34.211 -25.580 -15.580  1.00 57.67           C
ATOM   1089  NE2 GLN A 142      34.594 -24.333 -15.735  1.00 57.67           N
ATOM   1090  OE1 GLN A 142      34.559 -26.401 -16.408  1.00 57.67           O
ATOM   1091  N   ARG A 143      32.337 -26.882 -11.329  1.00 51.76           N
ATOM   1092  CA  ARG A 143      32.072 -26.384  -9.986  1.00 51.76           C
ATOM   1093  C   ARG A 143      31.487 -24.971 -10.050  1.00 51.76           C
ATOM   1094  CB  ARG A 143      33.436 -26.357  -9.270  1.00 51.76           C
ATOM   1095  O   ARG A 143      32.089 -24.121 -10.685  1.00 51.76           O
ATOM   1096  CG  ARG A 143      34.105 -27.741  -9.135  1.00 51.76           C
ATOM   1097  CD  ARG A 143      35.621 -27.594  -8.960  1.00 51.76           C
ATOM   1098  NE  ARG A 143      36.262 -28.898  -8.689  1.00 51.76           N
ATOM   1099  NH1 ARG A 143      37.018 -28.475  -6.553  1.00 51.76           N
ATOM   1100  NH2 ARG A 143      37.397 -30.463  -7.482  1.00 51.76           N
ATOM   1101  CZ  ARG A 143      36.885 -29.268  -7.581  1.00 51.76           C
ATOM   1102  N   HIS A 144      30.383 -24.724  -9.350  1.00 47.08           N
ATOM   1103  CA  HIS A 144      30.250 -23.653  -8.353  1.00 47.08           C
ATOM   1104  C   HIS A 144      28.841 -23.712  -7.756  1.00 47.08           C
ATOM   1105  CB  HIS A 144      30.592 -22.242  -8.877  1.00 47.08           C
ATOM   1106  O   HIS A 144      27.857 -23.305  -8.364  1.00 47.08           O
ATOM   1107  CG  HIS A 144      31.993 -21.836  -8.472  1.00 47.08           C
ATOM   1108  CD2 HIS A 144      33.104 -21.762  -9.272  1.00 47.08           C
ATOM   1109  ND1 HIS A 144      32.403 -21.528  -7.192  1.00 47.08           N
ATOM   1110  CE1 HIS A 144      33.725 -21.288  -7.220  1.00 47.08           C
ATOM   1111  NE2 HIS A 144      34.200 -21.440  -8.463  1.00 47.08           N
ATOM   1112  N   GLY A 145      28.755 -24.267  -6.547  1.00 42.83           N
ATOM   1113  CA  GLY A 145      27.566 -24.161  -5.720  1.00 42.83           C
ATOM   1114  C   GLY A 145      27.521 -22.778  -5.088  1.00 42.83           C
ATOM   1115  O   GLY A 145      28.311 -22.486  -4.196  1.00 42.83           O
ATOM   1116  N   SER A 146      26.581 -21.947  -5.516  1.00 56.42           N
ATOM   1117  CA  SER A 146      26.118 -20.806  -4.735  1.00 56.42           C
ATOM   1118  C   SER A 146      24.608 -20.918  -4.579  1.00 56.42           C
ATOM   1119  CB  SER A 146      26.597 -19.470  -5.301  1.00 56.42           C
ATOM   1120  O   SER A 146      23.798 -20.416  -5.351  1.00 56.42           O
ATOM   1121  OG  SER A 146      26.247 -19.327  -6.657  1.00 56.42           O
ATOM   1122  N   LYS A 147      24.229 -21.647  -3.531  1.00 51.16           N
ATOM   1123  CA  LYS A 147      22.887 -21.595  -2.961  1.00 51.16           C
ATOM   1124  C   LYS A 147      22.818 -20.261  -2.222  1.00 51.16           C
ATOM   1125  CB  LYS A 147      22.587 -22.819  -2.055  1.00 51.16           C
ATOM   1126  O   LYS A 147      23.227 -20.177  -1.066  1.00 51.16           O
ATOM   1127  CG  LYS A 147      23.584 -23.988  -2.170  1.00 51.16           C
ATOM   1128  CD  LYS A 147      23.217 -25.125  -1.212  1.00 51.16           C
ATOM   1129  CE  LYS A 147      24.362 -26.143  -1.150  1.00 51.16           C
ATOM   1130  NZ  LYS A 147      24.057 -27.242  -0.199  1.00 51.16           N
ATOM   1131  N   TYR A 148      22.385 -19.203  -2.899  1.00 60.80           N
ATOM   1132  CA  TYR A 148      22.008 -17.976  -2.207  1.00 60.80           C
ATOM   1133  C   TYR A 148      20.642 -18.221  -1.575  1.00 60.80           C
ATOM   1134  CB  TYR A 148      22.071 -16.758  -3.132  1.00 60.80           C
ATOM   1135  O   TYR A 148      19.596 -17.965  -2.163  1.00 60.80           O
ATOM   1136  CG  TYR A 148      23.477 -16.456  -3.619  1.00 60.80           C
ATOM   1137  CD1 TYR A 148      24.449 -15.955  -2.729  1.00 60.80           C
ATOM   1138  CD2 TYR A 148      23.812 -16.686  -4.966  1.00 60.80           C
ATOM   1139  CE1 TYR A 148      25.759 -15.696  -3.182  1.00 60.80           C
ATOM   1140  CE2 TYR A 148      25.110 -16.405  -5.427  1.00 60.80           C
ATOM   1141  OH  TYR A 148      27.353 -15.706  -4.983  1.00 60.80           O
ATOM   1142  CZ  TYR A 148      26.089 -15.924  -4.535  1.00 60.80           C
ATOM   1143  N   LEU A 149      20.676 -18.806  -0.379  1.00 67.70           N
ATOM   1144  CA  LEU A 149      19.568 -18.728   0.556  1.00 67.70           C
ATOM   1145  C   LEU A 149      19.297 -17.241   0.798  1.00 67.70           C
ATOM   1146  CB  LEU A 149      19.940 -19.460   1.860  1.00 67.70           C
ATOM   1147  O   LEU A 149      20.215 -16.491   1.132  1.00 67.70           O
ATOM   1148  CG  LEU A 149      20.140 -20.979   1.703  1.00 67.70           C
ATOM   1149  CD1 LEU A 149      20.663 -21.574   3.011  1.00 67.70           C
ATOM   1150  CD2 LEU A 149      18.838 -21.694   1.336  1.00 67.70           C
ATOM   1151  N   ALA A 150      18.053 -16.821   0.584  1.00 61.04           N
ATOM   1152  CA  ALA A 150      17.607 -15.472   0.880  1.00 61.04           C
ATOM   1153  C   ALA A 150      17.792 -15.204   2.382  1.00 61.04           C
ATOM   1154  CB  ALA A 150      16.147 -15.338   0.425  1.00 61.04           C
ATOM   1155  O   ALA A 150      17.078 -15.751   3.221  1.00 61.04           O
ATOM   1156  N   THR A 151      18.780 -14.385   2.731  1.00 54.94           N
ATOM   1157  CA  THR A 151      18.983 -13.886   4.089  1.00 54.94           C
ATOM   1158  C   THR A 151      18.004 -12.743   4.343  1.00 54.94           C
ATOM   1159  CB  THR A 151      20.444 -13.454   4.315  1.00 54.94           C
ATOM   1160  O   THR A 151      18.209 -11.608   3.914  1.00 54.94           O
ATOM   1161  CG2 THR A 151      21.328 -14.655   4.653  1.00 54.94           C
ATOM   1162  OG1 THR A 151      20.999 -12.866   3.157  1.00 54.94           O
ATOM   1163  N   ALA A 152      16.914 -13.041   5.050  1.00 53.10           N
ATOM   1164  CA  ALA A 152      16.053 -12.026   5.642  1.00 53.10           C
ATOM   1165  C   ALA A 152      16.853 -11.272   6.720  1.00 53.10           C
ATOM   1166  CB  ALA A 152      14.793 -12.706   6.195  1.00 53.10           C
ATOM   1167  O   ALA A 152      17.101 -11.791   7.806  1.00 53.10           O
ATOM   1168  N   SER A 153      17.313 -10.063   6.397  1.00 49.38           N
ATOM   1169  CA  SER A 153      17.996  -9.187   7.348  1.00 49.38           C
ATOM   1170  C   SER A 153      16.968  -8.523   8.261  1.00 49.38           C
ATOM   1171  CB  SER A 153      18.844  -8.145   6.613  1.00 49.38           C
ATOM   1172  O   SER A 153      16.180  -7.675   7.842  1.00 49.38           O
ATOM   1173  OG  SER A 153      19.476  -7.271   7.529  1.00 49.38           O
ATOM   1174  N   THR A 154      16.984  -8.916   9.530  1.00 56.31           N
ATOM   1175  CA  THR A 154      16.344  -8.186  10.619  1.00 56.31           C
ATOM   1176  C   THR A 154      17.314  -7.116  11.112  1.00 56.31           C
ATOM   1177  CB  THR A 154      15.964  -9.141  11.765  1.00 56.31           C
ATOM   1178  O   THR A 154      18.322  -7.455  11.718  1.00 56.31           O
ATOM   1179  CG2 THR A 154      14.905 -10.158  11.337  1.00 56.31           C
ATOM   1180  OG1 THR A 154      17.093  -9.865  12.197  1.00 56.31           O
ATOM   1181  N   MET A 155      16.991  -5.844  10.870  1.00 54.04           N
ATOM   1182  CA  MET A 155      17.495  -4.669  11.600  1.00 54.04           C
ATOM   1183  C   MET A 155      19.020  -4.531  11.783  1.00 54.04           C
ATOM   1184  CB  MET A 155      16.828  -4.624  12.986  1.00 54.04           C
ATOM   1185  O   MET A 155      19.601  -5.118  12.689  1.00 54.04           O
ATOM   1186  CG  MET A 155      15.344  -4.265  12.922  1.00 54.04           C
ATOM   1187  SD  MET A 155      14.405  -4.333  14.485  1.00 54.04           S
ATOM   1188  CE  MET A 155      15.670  -4.333  15.791  1.00 54.04           C
ATOM   1189  N   ASP A 156      19.615  -3.565  11.083  1.00 48.85           N
ATOM   1190  CA  ASP A 156      20.759  -2.821  11.618  1.00 48.85           C
ATOM   1191  C   ASP A 156      20.357  -1.353  11.810  1.00 48.85           C
ATOM   1192  CB  ASP A 156      22.021  -3.005  10.766  1.00 48.85           C
ATOM   1193  O   ASP A 156      20.211  -0.576  10.865  1.00 48.85           O
ATOM   1194  CG  ASP A 156      23.252  -2.376  11.438  1.00 48.85           C
ATOM   1195  OD1 ASP A 156      23.190  -2.116  12.664  1.00 48.85           O
ATOM   1196  OD2 ASP A 156      24.240  -2.131  10.714  1.00 48.85           O
ATOM   1197  N   HIS A 157      20.092  -0.996  13.065  1.00 56.36           N
ATOM   1198  CA  HIS A 157      19.849   0.372  13.501  1.00 56.36           C
ATOM   1199  C   HIS A 157      21.162   0.949  14.020  1.00 56.36           C
ATOM   1200  CB  HIS A 157      18.757   0.420  14.578  1.00 56.36           C
ATOM   1201  O   HIS A 157      21.366   1.070  15.227  1.00 56.36           O
ATOM   1202  CG  HIS A 157      17.380   0.078  14.088  1.00 56.36           C
ATOM   1203  CD2 HIS A 157      16.504   0.922  13.464  1.00 56.36           C
ATOM   1204  ND1 HIS A 157      16.726  -1.112  14.291  1.00 56.36           N
ATOM   1205  CE1 HIS A 157      15.475  -0.977  13.820  1.00 56.36           C
ATOM   1206  NE2 HIS A 157      15.295   0.244  13.298  1.00 56.36           N
ATOM   1207  N   ALA A 158      22.056   1.334  13.118  1.00 46.67           N
ATOM   1208  CA  ALA A 158      23.270   2.022  13.510  1.00 46.67           C
ATOM   1209  C   ALA A 158      23.643   3.110  12.496  1.00 46.67           C
ATOM   1210  CB  ALA A 158      24.376   0.991  13.761  1.00 46.67           C
ATOM   1211  O   ALA A 158      24.219   2.868  11.446  1.00 46.67           O
ATOM   1212  N   ARG A 159      23.394   4.359  12.907  1.00 48.61           N
ATOM   1213  CA  ARG A 159      24.283   5.498  12.626  1.00 48.61           C
ATOM   1214  C   ARG A 159      24.387   5.990  11.177  1.00 48.61           C
ATOM   1215  CB  ARG A 159      25.695   5.169  13.160  1.00 48.61           C
ATOM   1216  O   ARG A 159      25.488   6.081  10.662  1.00 48.61           O
ATOM   1217  CG  ARG A 159      25.767   4.728  14.621  1.00 48.61           C
ATOM   1218  CD  ARG A 159      27.209   4.322  14.917  1.00 48.61           C
ATOM   1219  NE  ARG A 159      27.371   3.957  16.332  1.00 48.61           N
ATOM   1220  NH1 ARG A 159      29.665   3.897  16.341  1.00 48.61           N
ATOM   1221  NH2 ARG A 159      28.538   3.489  18.225  1.00 48.61           N
ATOM   1222  CZ  ARG A 159      28.521   3.784  16.957  1.00 48.61           C
ATOM   1223  N   HIS A 160      23.315   6.526  10.596  1.00 48.13           N
ATOM   1224  CA  HIS A 160      23.479   7.558   9.559  1.00 48.13           C
ATOM   1225  C   HIS A 160      22.455   8.679   9.743  1.00 48.13           C
ATOM   1226  CB  HIS A 160      23.496   6.945   8.151  1.00 48.13           C
ATOM   1227  O   HIS A 160      21.266   8.525   9.479  1.00 48.13           O
ATOM   1228  CG  HIS A 160      24.736   6.114   7.901  1.00 48.13           C
ATOM   1229  CD2 HIS A 160      24.822   4.745   7.942  1.00 48.13           C
ATOM   1230  ND1 HIS A 160      26.027   6.589   7.769  1.00 48.13           N
ATOM   1231  CE1 HIS A 160      26.860   5.535   7.740  1.00 48.13           C
ATOM   1232  NE2 HIS A 160      26.168   4.393   7.813  1.00 48.13           N
ATOM   1233  N   GLY A 161      22.936   9.814  10.254  1.00 41.33           N
ATOM   1234  CA  GLY A 161      22.144  11.015  10.458  1.00 41.33           C
ATOM   1235  C   GLY A 161      21.681  11.604   9.133  1.00 41.33           C
ATOM   1236  O   GLY A 161      22.490  12.105   8.366  1.00 41.33           O
ATOM   1237  N   PHE A 162      20.376  11.597   8.896  1.00 54.52           N
ATOM   1238  CA  PHE A 162      19.727  12.500   7.958  1.00 54.52           C
ATOM   1239  C   PHE A 162      18.384  12.896   8.558  1.00 54.52           C
ATOM   1240  CB  PHE A 162      19.610  11.884   6.555  1.00 54.52           C
ATOM   1241  O   PHE A 162      17.574  12.052   8.931  1.00 54.52           O
ATOM   1242  CG  PHE A 162      20.874  12.050   5.725  1.00 54.52           C
ATOM   1243  CD1 PHE A 162      21.104  13.252   5.026  1.00 54.52           C
ATOM   1244  CD2 PHE A 162      21.850  11.036   5.700  1.00 54.52           C
ATOM   1245  CE1 PHE A 162      22.306  13.443   4.318  1.00 54.52           C
ATOM   1246  CE2 PHE A 162      23.057  11.232   5.004  1.00 54.52           C
ATOM   1247  CZ  PHE A 162      23.285  12.434   4.313  1.00 54.52           C
ATOM   1248  N   LEU A 163      18.204  14.207   8.691  1.00 57.12           N
ATOM   1249  CA  LEU A 163      16.984  14.892   9.107  1.00 57.12           C
ATOM   1250  C   LEU A 163      15.735  14.207   8.522  1.00 57.12           C
ATOM   1251  CB  LEU A 163      17.081  16.330   8.563  1.00 57.12           C
ATOM   1252  O   LEU A 163      15.806  13.775   7.366  1.00 57.12           O
ATOM   1253  CG  LEU A 163      18.297  17.129   9.077  1.00 57.12           C
ATOM   1254  CD1 LEU A 163      18.518  18.366   8.210  1.00 57.12           C
ATOM   1255  CD2 LEU A 163      18.097  17.558  10.528  1.00 57.12           C
ATOM   1256  N   PRO A 164      14.594  14.152   9.241  1.00 56.38           N
ATOM   1257  CA  PRO A 164      13.337  13.685   8.672  1.00 56.38           C
ATOM   1258  C   PRO A 164      13.023  14.524   7.432  1.00 56.38           C
ATOM   1259  CB  PRO A 164      12.275  13.823   9.779  1.00 56.38           C
ATOM   1260  O   PRO A 164      12.553  15.658   7.527  1.00 56.38           O
ATOM   1261  CG  PRO A 164      13.094  13.920  11.064  1.00 56.38           C
ATOM   1262  CD  PRO A 164      14.394  14.583  10.614  1.00 56.38           C
ATOM   1263  N   ARG A 165      13.360  14.014   6.241  1.00 53.63           N
ATOM   1264  CA  ARG A 165      12.935  14.649   5.002  1.00 53.63           C
ATOM   1265  C   ARG A 165      11.427  14.535   4.992  1.00 53.63           C
ATOM   1266  CB  ARG A 165      13.574  14.029   3.752  1.00 53.63           C
ATOM   1267  O   ARG A 165      10.904  13.426   5.042  1.00 53.63           O
ATOM   1268  CG  ARG A 165      15.013  14.526   3.559  1.00 53.63           C
ATOM   1269  CD  ARG A 165      15.492  14.252   2.129  1.00 53.63           C
ATOM   1270  NE  ARG A 165      16.817  14.858   1.885  1.00 53.63           N
ATOM   1271  NH1 ARG A 165      17.840  13.058   0.877  1.00 53.63           N
ATOM   1272  NH2 ARG A 165      18.985  14.942   1.191  1.00 53.63           N
ATOM   1273  CZ  ARG A 165      17.867  14.284   1.321  1.00 53.63           C
ATOM   1274  N   HIS A 166      10.790  15.698   4.976  1.00 52.58           N
ATOM   1275  CA  HIS A 166       9.388  15.939   4.682  1.00 52.58           C
ATOM   1276  C   HIS A 166       8.929  14.992   3.566  1.00 52.58           C
ATOM   1277  CB  HIS A 166       9.329  17.421   4.275  1.00 52.58           C
ATOM   1278  O   HIS A 166       9.139  15.267   2.386  1.00 52.58           O
ATOM   1279  CG  HIS A 166       7.974  17.939   3.892  1.00 52.58           C
ATOM   1280  CD2 HIS A 166       7.169  18.746   4.651  1.00 52.58           C
ATOM   1281  ND1 HIS A 166       7.356  17.776   2.673  1.00 52.58           N
ATOM   1282  CE1 HIS A 166       6.206  18.464   2.699  1.00 52.58           C
ATOM   1283  NE2 HIS A 166       6.053  19.083   3.882  1.00 52.58           N
ATOM   1284  N   ARG A 167       8.396  13.824   3.939  1.00 58.29           N
ATOM   1285  CA  ARG A 167       7.702  12.955   2.997  1.00 58.29           C
ATOM   1286  C   ARG A 167       6.340  13.590   2.839  1.00 58.29           C
ATOM   1287  CB  ARG A 167       7.607  11.501   3.485  1.00 58.29           C
ATOM   1288  O   ARG A 167       5.660  13.821   3.836  1.00 58.29           O
ATOM   1289  CG  ARG A 167       8.983  10.827   3.573  1.00 58.29           C
ATOM   1290  CD  ARG A 167       8.838   9.341   3.921  1.00 58.29           C
ATOM   1291  NE  ARG A 167      10.094   8.795   4.473  1.00 58.29           N
ATOM   1292  NH1 ARG A 167       9.386   6.626   4.739  1.00 58.29           N
ATOM   1293  NH2 ARG A 167      11.413   7.216   5.456  1.00 58.29           N
ATOM   1294  CZ  ARG A 167      10.291   7.553   4.882  1.00 58.29           C
ATOM   1295  N   ASP A 168       6.003  13.935   1.608  1.00 57.63           N
ATOM   1296  CA  ASP A 168       4.690  14.458   1.275  1.00 57.63           C
ATOM   1297  C   ASP A 168       3.634  13.530   1.876  1.00 57.63           C
ATOM   1298  CB  ASP A 168       4.569  14.576  -0.248  1.00 57.63           C
ATOM   1299  O   ASP A 168       3.749  12.306   1.781  1.00 57.63           O
ATOM   1300  CG  ASP A 168       5.705  15.434  -0.807  1.00 57.63           C
ATOM   1301  OD1 ASP A 168       5.868  16.568  -0.295  1.00 57.63           O
ATOM   1302  OD2 ASP A 168       6.418  14.941  -1.705  1.00 57.63           O
ATOM   1303  N   THR A 169       2.667  14.116   2.573  1.00 63.59           N
ATOM   1304  CA  THR A 169       1.611  13.403   3.287  1.00 63.59           C
ATOM   1305  C   THR A 169       0.833  12.532   2.305  1.00 63.59           C
ATOM   1306  CB  THR A 169       0.686  14.412   3.970  1.00 63.59           C
ATOM   1307  O   THR A 169      -0.052  13.008   1.596  1.00 63.59           O
ATOM   1308  CG2 THR A 169       1.366  15.095   5.160  1.00 63.59           C
ATOM   1309  OG1 THR A 169       0.315  15.442   3.080  1.00 63.59           O
ATOM   1310  N   GLY A 170       1.229  11.266   2.201  1.00 71.21           N
ATOM   1311  CA  GLY A 170       0.643  10.313   1.271  1.00 71.21           C
ATOM   1312  C   GLY A 170      -0.764   9.891   1.690  1.00 71.21           C
ATOM   1313  O   GLY A 170      -1.221  10.160   2.802  1.00 71.21           O
ATOM   1314  N   ILE A 171      -1.444   9.160   0.807  1.00 81.53           N
ATOM   1315  CA  ILE A 171      -2.775   8.586   1.069  1.00 81.53           C
ATOM   1316  C   ILE A 171      -2.769   7.773   2.376  1.00 81.53           C
ATOM   1317  CB  ILE A 171      -3.209   7.724  -0.141  1.00 81.53           C
ATOM   1318  O   ILE A 171      -3.641   7.951   3.219  1.00 81.53           O
ATOM   1319  CG1 ILE A 171      -3.341   8.597  -1.414  1.00 81.53           C
ATOM   1320  CG2 ILE A 171      -4.533   6.996   0.143  1.00 81.53           C
ATOM   1321  CD1 ILE A 171      -3.481   7.785  -2.708  1.00 81.53           C
ATOM   1322  N   LEU A 172      -1.736   6.951   2.593  1.00 81.34           N
ATOM   1323  CA  LEU A 172      -1.581   6.140   3.808  1.00 81.34           C
ATOM   1324  C   LEU A 172      -1.386   6.981   5.076  1.00 81.34           C
ATOM   1325  CB  LEU A 172      -0.388   5.186   3.631  1.00 81.34           C
ATOM   1326  O   LEU A 172      -1.895   6.625   6.133  1.00 81.34           O
ATOM   1327  CG  LEU A 172      -0.548   4.147   2.508  1.00 81.34           C
ATOM   1328  CD1 LEU A 172       0.734   3.323   2.399  1.00 81.34           C
ATOM   1329  CD2 LEU A 172      -1.717   3.197   2.762  1.00 81.34           C
ATOM   1330  N   HIS A 173      -0.690   8.111   4.969  1.00 76.53           N
ATOM   1331  CA  HIS A 173      -0.523   9.055   6.077  1.00 76.53           C
ATOM   1332  C   HIS A 173      -1.849   9.772   6.403  1.00 76.53           C
ATOM   1333  O   HIS A 173      -2.178   9.996   7.566  1.00 76.53           O
ATOM   1334  CB  HIS A 173       0.551  10.039   5.707  1.00 76.53           C
ATOM   1335  CG  HIS A 173       1.955   9.488   5.645  1.00 76.53           C
ATOM   1336  ND1 HIS A 173       2.633   9.068   6.784  1.00 76.53           N
ATOM   1337  CD2 HIS A 173       2.798   9.291   4.596  1.00 76.53           C
ATOM   1338  NE2 HIS A 173       3.941   8.768   5.116  1.00 76.53           N
ATOM   1339  CE1 HIS A 173       3.826   8.642   6.415  1.00 76.53           C
ATOM   1340  N   SER A 174      -2.667  10.046   5.380  1.00 80.72           N
ATOM   1341  CA  SER A 174      -4.018  10.602   5.547  1.00 80.72           C
ATOM   1342  C   SER A 174      -4.967   9.594   6.219  1.00 80.72           C
ATOM   1343  CB  SER A 174      -4.584  11.057   4.195  1.00 80.72           C
ATOM   1344  O   SER A 174      -5.692   9.952   7.145  1.00 80.72           O
ATOM   1345  OG  SER A 174      -3.690  11.929   3.515  1.00 80.72           O
ATOM   1346  N   ILE A 175      -4.911   8.316   5.823  1.00 83.23           N
ATOM   1347  CA  ILE A 175      -5.672   7.216   6.447  1.00 83.23           C
ATOM   1348  C   ILE A 175      -5.232   7.010   7.903  1.00 83.23           C
ATOM   1349  CB  ILE A 175      -5.500   5.919   5.619  1.00 83.23           C
ATOM   1350  O   ILE A 175      -6.067   6.857   8.795  1.00 83.23           O
ATOM   1351  CG1 ILE A 175      -6.174   6.069   4.235  1.00 83.23           C
ATOM   1352  CG2 ILE A 175      -6.089   4.686   6.332  1.00 83.23           C
ATOM   1353  CD1 ILE A 175      -5.756   4.989   3.229  1.00 83.23           C
ATOM   1354  N   GLY A 176      -3.921   7.057   8.156  1.00 79.55           N
ATOM   1355  CA  GLY A 176      -3.352   6.960   9.497  1.00 79.55           C
ATOM   1356  C   GLY A 176      -3.839   8.068  10.430  1.00 79.55           C
ATOM   1357  O   GLY A 176      -4.090   7.802  11.599  1.00 79.55           O
ATOM   1358  N   ARG A 177      -4.057   9.285   9.920  1.00 81.95           N
ATOM   1359  CA  ARG A 177      -4.630  10.393  10.699  1.00 81.95           C
ATOM   1360  C   ARG A 177      -6.140  10.261  10.934  1.00 81.95           C
ATOM   1361  CB  ARG A 177      -4.246  11.729  10.044  1.00 81.95           C
ATOM   1362  O   ARG A 177      -6.599  10.669  11.995  1.00 81.95           O
ATOM   1363  CG  ARG A 177      -2.758  12.034  10.292  1.00 81.95           C
ATOM   1364  CD  ARG A 177      -2.332  13.410   9.773  1.00 81.95           C
ATOM   1365  NE  ARG A 177      -1.927  13.387   8.359  1.00 81.95           N
ATOM   1366  NH1 ARG A 177      -2.006  15.657   7.988  1.00 81.95           N
ATOM   1367  NH2 ARG A 177      -1.444  14.278   6.348  1.00 81.95           N
ATOM   1368  CZ  ARG A 177      -1.795  14.439   7.578  1.00 81.95           C
ATOM   1369  N   PHE A 178      -6.893   9.658  10.005  1.00 78.78           N
ATOM   1370  CA  PHE A 178      -8.341   9.428  10.150  1.00 78.78           C
ATOM   1371  C   PHE A 178      -8.675   8.331  11.178  1.00 78.78           C
ATOM   1372  CB  PHE A 178      -8.953   9.117   8.773  1.00 78.78           C
ATOM   1373  O   PHE A 178      -9.531   8.536  12.031  1.00 78.78           O
ATOM   1374  CG  PHE A 178     -10.471   9.026   8.776  1.00 78.78           C
ATOM   1375  CD1 PHE A 178     -11.111   7.773   8.752  1.00 78.78           C
ATOM   1376  CD2 PHE A 178     -11.251  10.194   8.848  1.00 78.78           C
ATOM   1377  CE1 PHE A 178     -12.514   7.683   8.771  1.00 78.78           C
ATOM   1378  CE2 PHE A 178     -12.654  10.099   8.910  1.00 78.78           C
ATOM   1379  CZ  PHE A 178     -13.289   8.850   8.846  1.00 78.78           C
ATOM   1380  N   PHE A 179      -7.978   7.187  11.142  1.00 82.57           N
ATOM   1381  CA  PHE A 179      -8.225   6.063  12.067  1.00 82.57           C
ATOM   1382  C   PHE A 179      -7.291   6.032  13.283  1.00 82.57           C
ATOM   1383  CB  PHE A 179      -8.096   4.740  11.303  1.00 82.57           C
ATOM   1384  O   PHE A 179      -7.562   5.349  14.269  1.00 82.57           O
ATOM   1385  CG  PHE A 179      -9.175   4.517  10.268  1.00 82.57           C
ATOM   1386  CD1 PHE A 179     -10.467   4.136  10.674  1.00 82.57           C
ATOM   1387  CD2 PHE A 179      -8.890   4.681   8.902  1.00 82.57           C
ATOM   1388  CE1 PHE A 179     -11.470   3.917   9.714  1.00 82.57           C
ATOM   1389  CE2 PHE A 179      -9.891   4.454   7.940  1.00 82.57           C
ATOM   1390  CZ  PHE A 179     -11.182   4.073   8.348  1.00 82.57           C
ATOM   1391  N   GLY A 180      -6.152   6.714  13.205  1.00 70.32           N
ATOM   1392  CA  GLY A 180      -5.083   6.655  14.201  1.00 70.32           C
ATOM   1393  C   GLY A 180      -4.874   7.953  14.966  1.00 70.32           C
ATOM   1394  O   GLY A 180      -3.765   8.141  15.464  1.00 70.32           O
ATOM   1395  N   GLY A 181      -5.915   8.797  15.027  1.00 59.90           N
ATOM   1396  CA  GLY A 181      -5.979  10.094  15.707  1.00 59.90           C
ATOM   1397  C   GLY A 181      -4.889  10.294  16.756  1.00 59.90           C
ATOM   1398  O   GLY A 181      -4.874   9.629  17.787  1.00 59.90           O
ATOM   1399  N   ASP A 182      -3.944  11.168  16.419  1.00 58.59           N
ATOM   1400  CA  ASP A 182      -2.900  11.717  17.288  1.00 58.59           C
ATOM   1401  C   ASP A 182      -2.096  10.726  18.151  1.00 58.59           C
ATOM   1402  CB  ASP A 182      -3.464  12.905  18.078  1.00 58.59           C
ATOM   1403  O   ASP A 182      -1.584  11.060  19.220  1.00 58.59           O
ATOM   1404  CG  ASP A 182      -2.380  13.906  18.495  1.00 58.59           C
ATOM   1405  OD1 ASP A 182      -1.264  13.850  17.920  1.00 58.59           O
ATOM   1406  OD2 ASP A 182      -2.711  14.777  19.326  1.00 58.59           O
ATOM   1407  N   ARG A 183      -1.892   9.491  17.678  1.00 55.87           N
ATOM   1408  CA  ARG A 183      -0.897   8.595  18.286  1.00 55.87           C
ATOM   1409  C   ARG A 183       0.507   8.973  17.822  1.00 55.87           C
ATOM   1410  CB  ARG A 183      -1.264   7.123  18.096  1.00 55.87           C
ATOM   1411  O   ARG A 183       1.200   8.183  17.178  1.00 55.87           O
ATOM   1412  CG  ARG A 183      -2.591   6.807  18.804  1.00 55.87           C
ATOM   1413  CD  ARG A 183      -2.879   5.305  18.826  1.00 55.87           C
ATOM   1414  NE  ARG A 183      -3.027   4.764  17.460  1.00 55.87           N
ATOM   1415  NH1 ARG A 183      -4.902   3.476  17.804  1.00 55.87           N
ATOM   1416  NH2 ARG A 183      -3.987   3.574  15.776  1.00 55.87           N
ATOM   1417  CZ  ARG A 183      -3.965   3.942  17.026  1.00 55.87           C
ATOM   1418  N   GLY A 184       0.935  10.186  18.173  1.00 54.88           N
ATOM   1419  CA  GLY A 184       2.350  10.497  18.302  1.00 54.88           C
ATOM   1420  C   GLY A 184       2.961   9.444  19.220  1.00 54.88           C
ATOM   1421  O   GLY A 184       2.568   9.322  20.378  1.00 54.88           O
ATOM   1422  N   ALA A 185       3.841   8.608  18.666  1.00 51.87           N
ATOM   1423  CA  ALA A 185       4.453   7.494  19.377  1.00 51.87           C
ATOM   1424  C   ALA A 185       4.909   7.944  20.779  1.00 51.87           C
ATOM   1425  CB  ALA A 185       5.639   6.996  18.540  1.00 51.87           C
ATOM   1426  O   ALA A 185       5.624   8.949  20.864  1.00 51.87           O
ATOM   1427  N   PRO A 186       4.531   7.241  21.868  1.00 47.81           N
ATOM   1428  CA  PRO A 186       4.963   7.614  23.202  1.00 47.81           C
ATOM   1429  C   PRO A 186       6.476   7.433  23.244  1.00 47.81           C
ATOM   1430  CB  PRO A 186       4.195   6.710  24.172  1.00 47.81           C
ATOM   1431  O   PRO A 186       7.003   6.319  23.333  1.00 47.81           O
ATOM   1432  CG  PRO A 186       3.888   5.469  23.335  1.00 47.81           C
ATOM   1433  CD  PRO A 186       3.740   6.021  21.915  1.00 47.81           C
ATOM   1434  N   LYS A 187       7.200   8.544  23.109  1.00 51.27           N
ATOM   1435  CA  LYS A 187       8.638   8.574  23.304  1.00 51.27           C
ATOM   1436  C   LYS A 187       8.844   8.291  24.786  1.00 51.27           C
ATOM   1437  CB  LYS A 187       9.202   9.918  22.818  1.00 51.27           C
ATOM   1438  O   LYS A 187       8.641   9.161  25.623  1.00 51.27           O
ATOM   1439  CG  LYS A 187      10.714   9.838  22.567  1.00 51.27           C
ATOM   1440  CD  LYS A 187      11.238  11.195  22.083  1.00 51.27           C
ATOM   1441  CE  LYS A 187      12.735  11.119  21.772  1.00 51.27           C
ATOM   1442  NZ  LYS A 187      13.273  12.456  21.417  1.00 51.27           N
ATOM   1443  N   ARG A 188       9.160   7.031  25.095  1.00 44.97           N
ATOM   1444  CA  ARG A 188       9.524   6.551  26.431  1.00 44.97           C
ATOM   1445  C   ARG A 188      10.500   7.551  27.051  1.00 44.97           C
ATOM   1446  CB  ARG A 188      10.194   5.169  26.324  1.00 44.97           C
ATOM   1447  O   ARG A 188      11.590   7.741  26.516  1.00 44.97           O
ATOM   1448  CG  ARG A 188       9.288   4.074  25.743  1.00 44.97           C
ATOM   1449  CD  ARG A 188      10.049   2.742  25.708  1.00 44.97           C
ATOM   1450  NE  ARG A 188       9.257   1.680  25.056  1.00 44.97           N
ATOM   1451  NH1 ARG A 188       9.943  -0.099  26.351  1.00 44.97           N
ATOM   1452  NH2 ARG A 188       8.500  -0.438  24.689  1.00 44.97           N
ATOM   1453  CZ  ARG A 188       9.239   0.393  25.368  1.00 44.97           C
ATOM   1454  N   GLY A 189      10.106   8.198  28.140  1.00 45.86           N
ATOM   1455  CA  GLY A 189      10.986   9.134  28.823  1.00 45.86           C
ATOM   1456  C   GLY A 189      10.273   9.944  29.889  1.00 45.86           C
ATOM   1457  O   GLY A 189       9.684  10.964  29.570  1.00 45.86           O
ATOM   1458  N   SER A 190      10.404   9.485  31.138  1.00 38.70           N
ATOM   1459  CA  SER A 190      10.360  10.286  32.369  1.00 38.70           C
ATOM   1460  C   SER A 190       9.117  11.176  32.528  1.00 38.70           C
ATOM   1461  CB  SER A 190      11.657  11.101  32.431  1.00 38.70           C
ATOM   1462  O   SER A 190       9.074  12.305  32.069  1.00 38.70           O
ATOM   1463  OG  SER A 190      11.907  11.525  33.748  1.00 38.70           O
ATOM   1464  N   GLY A 191       8.069  10.725  33.210  1.00 36.98           N
ATOM   1465  CA  GLY A 191       8.141  10.664  34.667  1.00 36.98           C
ATOM   1466  C   GLY A 191       8.229  12.070  35.265  1.00 36.98           C
ATOM   1467  O   GLY A 191       9.281  12.424  35.789  1.00 36.98           O
ATOM   1468  N   LYS A 192       7.169  12.875  35.133  1.00 45.65           N
ATOM   1469  CA  LYS A 192       6.710  13.778  36.194  1.00 45.65           C
ATOM   1470  C   LYS A 192       5.367  14.405  35.850  1.00 45.65           C
ATOM   1471  CB  LYS A 192       7.729  14.877  36.560  1.00 45.65           C
ATOM   1472  O   LYS A 192       5.155  14.924  34.759  1.00 45.65           O
ATOM   1473  CG  LYS A 192       8.044  14.773  38.060  1.00 45.65           C
ATOM   1474  CD  LYS A 192       9.333  15.505  38.428  1.00 45.65           C
ATOM   1475  CE  LYS A 192       9.463  15.495  39.953  1.00 45.65           C
ATOM   1476  NZ  LYS A 192      10.813  15.912  40.397  1.00 45.65           N
ATOM   1477  N   ASP A 193       4.503  14.298  36.836  1.00 37.67           N
ATOM   1478  CA  ASP A 193       3.190  14.893  36.988  1.00 37.67           C
ATOM   1479  C   ASP A 193       3.189  16.369  36.590  1.00 37.67           C
ATOM   1480  CB  ASP A 193       2.840  14.761  38.482  1.00 37.67           C
ATOM   1481  O   ASP A 193       4.056  17.121  37.026  1.00 37.67           O
ATOM   1482  CG  ASP A 193       3.192  13.364  38.999  1.00 37.67           C
ATOM   1483  OD1 ASP A 193       2.479  12.420  38.604  1.00 37.67           O
ATOM   1484  OD2 ASP A 193       4.284  13.234  39.602  1.00 37.67           O
ATOM   1485  N   SER A 194       2.202  16.784  35.797  1.00 43.60           N
ATOM   1486  CA  SER A 194       1.661  18.145  35.848  1.00 43.60           C
ATOM   1487  C   SER A 194       0.390  18.218  35.010  1.00 43.60           C
ATOM   1488  CB  SER A 194       2.667  19.222  35.417  1.00 43.60           C
ATOM   1489  O   SER A 194       0.397  18.419  33.797  1.00 43.60           O
ATOM   1490  OG  SER A 194       3.204  19.872  36.558  1.00 43.60           O
ATOM   1491  N   HIS A 195      -0.723  18.053  35.711  1.00 37.15           N
ATOM   1492  CA  HIS A 195      -2.030  18.558  35.331  1.00 37.15           C
ATOM   1493  C   HIS A 195      -1.930  20.056  35.037  1.00 37.15           C
ATOM   1494  CB  HIS A 195      -2.946  18.391  36.561  1.00 37.15           C
ATOM   1495  O   HIS A 195      -1.678  20.791  35.977  1.00 37.15           O
ATOM   1496  CG  HIS A 195      -3.071  16.987  37.073  1.00 37.15           C
ATOM   1497  CD2 HIS A 195      -2.280  16.374  38.009  1.00 37.15           C
ATOM   1498  ND1 HIS A 195      -4.062  16.101  36.728  1.00 37.15           N
ATOM   1499  CE1 HIS A 195      -3.867  14.974  37.429  1.00 37.15           C
ATOM   1500  NE2 HIS A 195      -2.788  15.092  38.213  1.00 37.15           N
ATOM   1501  N   HIS A 196      -2.172  20.536  33.814  1.00 42.29           N
ATOM   1502  CA  HIS A 196      -2.579  21.935  33.612  1.00 42.29           C
ATOM   1503  C   HIS A 196      -3.461  22.100  32.360  1.00 42.29           C
ATOM   1504  CB  HIS A 196      -1.381  22.907  33.582  1.00 42.29           C
ATOM   1505  O   HIS A 196      -2.963  22.032  31.236  1.00 42.29           O
ATOM   1506  CG  HIS A 196      -0.823  23.220  34.955  1.00 42.29           C
ATOM   1507  CD2 HIS A 196       0.405  22.843  35.432  1.00 42.29           C
ATOM   1508  ND1 HIS A 196      -1.516  23.757  36.023  1.00 42.29           N
ATOM   1509  CE1 HIS A 196      -0.731  23.677  37.112  1.00 42.29           C
ATOM   1510  NE2 HIS A 196       0.461  23.147  36.797  1.00 42.29           N
ATOM   1511  N   PRO A 197      -4.768  22.362  32.544  1.00 41.84           N
ATOM   1512  CA  PRO A 197      -5.645  22.941  31.536  1.00 41.84           C
ATOM   1513  C   PRO A 197      -5.594  24.478  31.645  1.00 41.84           C
ATOM   1514  CB  PRO A 197      -7.026  22.375  31.898  1.00 41.84           C
ATOM   1515  O   PRO A 197      -6.131  25.027  32.593  1.00 41.84           O
ATOM   1516  CG  PRO A 197      -6.998  22.245  33.426  1.00 41.84           C
ATOM   1517  CD  PRO A 197      -5.514  22.139  33.778  1.00 41.84           C
ATOM   1518  N   ALA A 198      -4.928  25.184  30.726  1.00 40.42           N
ATOM   1519  CA  ALA A 198      -5.026  26.649  30.521  1.00 40.42           C
ATOM   1520  C   ALA A 198      -4.032  27.028  29.407  1.00 40.42           C
ATOM   1521  CB  ALA A 198      -4.666  27.423  31.804  1.00 40.42           C
ATOM   1522  O   ALA A 198      -2.841  26.783  29.533  1.00 40.42           O
ATOM   1523  N   ARG A 199      -4.421  27.499  28.217  1.00 41.06           N
ATOM   1524  CA  ARG A 199      -4.898  28.866  27.932  1.00 41.06           C
ATOM   1525  C   ARG A 199      -4.251  29.945  28.813  1.00 41.06           C
ATOM   1526  CB  ARG A 199      -6.438  28.987  27.907  1.00 41.06           C
ATOM   1527  O   ARG A 199      -4.962  30.582  29.573  1.00 41.06           O
ATOM   1528  CG  ARG A 199      -7.096  28.214  26.756  1.00 41.06           C
ATOM   1529  CD  ARG A 199      -8.594  28.546  26.625  1.00 41.06           C
ATOM   1530  NE  ARG A 199      -8.848  29.811  25.898  1.00 41.06           N
ATOM   1531  NH1 ARG A 199     -11.144  29.761  26.028  1.00 41.06           N
ATOM   1532  NH2 ARG A 199     -10.149  31.397  24.888  1.00 41.06           N
ATOM   1533  CZ  ARG A 199     -10.040  30.315  25.610  1.00 41.06           C
ATOM   1534  N   THR A 200      -2.960  30.226  28.625  1.00 42.89           N
ATOM   1535  CA  THR A 200      -2.391  31.534  29.003  1.00 42.89           C
ATOM   1536  C   THR A 200      -1.347  31.984  27.985  1.00 42.89           C
ATOM   1537  CB  THR A 200      -1.815  31.573  30.427  1.00 42.89           C
ATOM   1538  O   THR A 200      -0.414  31.259  27.647  1.00 42.89           O
ATOM   1539  CG2 THR A 200      -1.537  33.008  30.877  1.00 42.89           C
ATOM   1540  OG1 THR A 200      -2.755  31.073  31.343  1.00 42.89           O
ATOM   1541  N   ALA A 201      -1.563  33.187  27.459  1.00 35.86           N
ATOM   1542  CA  ALA A 201      -0.710  33.882  26.514  1.00 35.86           C
ATOM   1543  C   ALA A 201       0.652  34.221  27.130  1.00 35.86           C
ATOM   1544  CB  ALA A 201      -1.455  35.168  26.129  1.00 35.86           C
ATOM   1545  O   ALA A 201       0.698  34.877  28.165  1.00 35.86           O
ATOM   1546  N   HIS A 202       1.748  33.876  26.452  1.00 41.15           N
ATOM   1547  CA  HIS A 202       3.062  34.433  26.761  1.00 41.15           C
ATOM   1548  C   HIS A 202       3.807  34.783  25.470  1.00 41.15           C
ATOM   1549  CB  HIS A 202       3.843  33.513  27.710  1.00 41.15           C
ATOM   1550  O   HIS A 202       4.128  33.931  24.645  1.00 41.15           O
ATOM   1551  CG  HIS A 202       3.219  33.470  29.087  1.00 41.15           C
ATOM   1552  CD2 HIS A 202       2.419  32.478  29.590  1.00 41.15           C
ATOM   1553  ND1 HIS A 202       3.224  34.488  30.018  1.00 41.15           N
ATOM   1554  CE1 HIS A 202       2.445  34.117  31.048  1.00 41.15           C
ATOM   1555  NE2 HIS A 202       1.943  32.892  30.838  1.00 41.15           N
ATOM   1556  N   TYR A 203       4.021  36.090  25.310  1.00 33.81           N
ATOM   1557  CA  TYR A 203       4.928  36.729  24.366  1.00 33.81           C
ATOM   1558  C   TYR A 203       6.284  36.011  24.332  1.00 33.81           C
ATOM   1559  CB  TYR A 203       5.163  38.167  24.873  1.00 33.81           C
ATOM   1560  O   TYR A 203       6.916  35.854  25.373  1.00 33.81           O
ATOM   1561  CG  TYR A 203       4.236  39.240  24.338  1.00 33.81           C
ATOM   1562  CD1 TYR A 203       4.781  40.259  23.532  1.00 33.81           C
ATOM   1563  CD2 TYR A 203       2.865  39.265  24.668  1.00 33.81           C
ATOM   1564  CE1 TYR A 203       3.966  41.295  23.045  1.00 33.81           C
ATOM   1565  CE2 TYR A 203       2.044  40.300  24.175  1.00 33.81           C
ATOM   1566  OH  TYR A 203       1.801  42.313  22.894  1.00 33.81           O
ATOM   1567  CZ  TYR A 203       2.593  41.316  23.365  1.00 33.81           C
ATOM   1568  N   GLY A 204       6.778  35.656  23.143  1.00 39.11           N
ATOM   1569  CA  GLY A 204       8.180  35.267  23.001  1.00 39.11           C
ATOM   1570  C   GLY A 204       8.506  34.422  21.776  1.00 39.11           C
ATOM   1571  O   GLY A 204       8.237  33.231  21.749  1.00 39.11           O
ATOM   1572  N   SER A 205       9.214  35.042  20.831  1.00 45.32           N
ATOM   1573  CA  SER A 205      10.185  34.394  19.937  1.00 45.32           C
ATOM   1574  C   SER A 205       9.665  33.504  18.790  1.00 45.32           C
ATOM   1575  CB  SER A 205      11.245  33.697  20.789  1.00 45.32           C
ATOM   1576  O   SER A 205       9.633  32.278  18.848  1.00 45.32           O
ATOM   1577  OG  SER A 205      12.242  33.158  19.962  1.00 45.32           O
ATOM   1578  N   LEU A 206       9.417  34.191  17.676  1.00 42.08           N
ATOM   1579  CA  LEU A 206       9.470  33.764  16.271  1.00 42.08           C
ATOM   1580  C   LEU A 206      10.546  32.675  15.976  1.00 42.08           C
ATOM   1581  CB  LEU A 206       9.773  35.108  15.556  1.00 42.08           C
ATOM   1582  O   LEU A 206      11.673  32.787  16.456  1.00 42.08           O
ATOM   1583  CG  LEU A 206       9.497  35.253  14.063  1.00 42.08           C
ATOM   1584  CD1 LEU A 206       8.028  34.956  13.736  1.00 42.08           C
ATOM   1585  CD2 LEU A 206       9.839  36.666  13.601  1.00 42.08           C
ATOM   1586  N   PRO A 207      10.252  31.684  15.104  1.00 48.11           N
ATOM   1587  CA  PRO A 207      10.689  31.854  13.722  1.00 48.11           C
ATOM   1588  C   PRO A 207       9.543  31.718  12.709  1.00 48.11           C
ATOM   1589  CB  PRO A 207      11.817  30.856  13.477  1.00 48.11           C
ATOM   1590  O   PRO A 207       8.911  30.681  12.531  1.00 48.11           O
ATOM   1591  CG  PRO A 207      11.405  29.674  14.337  1.00 48.11           C
ATOM   1592  CD  PRO A 207      10.540  30.288  15.445  1.00 48.11           C
ATOM   1593  N   GLN A 208       9.348  32.831  12.015  1.00 41.13           N
ATOM   1594  CA  GLN A 208       8.895  33.038  10.656  1.00 41.13           C
ATOM   1595  C   GLN A 208       8.928  31.764   9.812  1.00 41.13           C
ATOM   1596  CB  GLN A 208       9.874  34.082  10.059  1.00 41.13           C
ATOM   1597  O   GLN A 208       9.992  31.317   9.392  1.00 41.13           O
ATOM   1598  CG  GLN A 208       9.279  35.480   9.883  1.00 41.13           C
ATOM   1599  CD  GLN A 208      10.354  36.476   9.454  1.00 41.13           C
ATOM   1600  NE2 GLN A 208      10.157  37.197   8.374  1.00 41.13           N
ATOM   1601  OE1 GLN A 208      11.397  36.611  10.066  1.00 41.13           O
ATOM   1602  N   LYS A 209       7.745  31.264   9.456  1.00 41.27           N
ATOM   1603  CA  LYS A 209       7.496  30.686   8.135  1.00 41.27           C
ATOM   1604  C   LYS A 209       6.101  31.097   7.691  1.00 41.27           C
ATOM   1605  CB  LYS A 209       7.725  29.167   8.129  1.00 41.27           C
ATOM   1606  O   LYS A 209       5.086  30.657   8.215  1.00 41.27           O
ATOM   1607  CG  LYS A 209       9.092  28.837   7.505  1.00 41.27           C
ATOM   1608  CD  LYS A 209       9.476  27.385   7.764  1.00 41.27           C
ATOM   1609  CE  LYS A 209      10.859  27.121   7.168  1.00 41.27           C
ATOM   1610  NZ  LYS A 209      11.197  25.683   7.266  1.00 41.27           N
ATOM   1611  N   SER A 210       6.091  32.011   6.735  1.00 35.53           N
ATOM   1612  CA  SER A 210       4.942  32.471   5.977  1.00 35.53           C
ATOM   1613  C   SER A 210       4.287  31.303   5.230  1.00 35.53           C
ATOM   1614  CB  SER A 210       5.466  33.516   4.981  1.00 35.53           C
ATOM   1615  O   SER A 210       4.672  30.993   4.104  1.00 35.53           O
ATOM   1616  OG  SER A 210       6.604  32.994   4.310  1.00 35.53           O
ATOM   1617  N   HIS A 211       3.292  30.664   5.835  1.00 40.44           N
ATOM   1618  CA  HIS A 211       2.324  29.833   5.123  1.00 40.44           C
ATOM   1619  C   HIS A 211       0.938  30.372   5.469  1.00 40.44           C
ATOM   1620  CB  HIS A 211       2.554  28.348   5.429  1.00 40.44           C
ATOM   1621  O   HIS A 211       0.467  30.261   6.596  1.00 40.44           O
ATOM   1622  CG  HIS A 211       3.868  27.862   4.857  1.00 40.44           C
ATOM   1623  CD2 HIS A 211       4.968  27.457   5.564  1.00 40.44           C
ATOM   1624  ND1 HIS A 211       4.221  27.848   3.526  1.00 40.44           N
ATOM   1625  CE1 HIS A 211       5.501  27.452   3.436  1.00 40.44           C
ATOM   1626  NE2 HIS A 211       6.005  27.198   4.655  1.00 40.44           N
ATOM   1627  N   GLY A 212       0.369  31.120   4.522  1.00 35.64           N
ATOM   1628  CA  GLY A 212      -0.849  31.891   4.723  1.00 35.64           C
ATOM   1629  C   GLY A 212      -2.017  31.012   5.142  1.00 35.64           C
ATOM   1630  O   GLY A 212      -2.241  29.991   4.512  1.00 35.64           O
ATOM   1631  N   ARG A 213      -2.728  31.445   6.191  1.00 39.02           N
ATOM   1632  CA  ARG A 213      -4.126  31.138   6.550  1.00 39.02           C
ATOM   1633  C   ARG A 213      -4.739  29.884   5.899  1.00 39.02           C
ATOM   1634  CB  ARG A 213      -5.022  32.364   6.274  1.00 39.02           C
ATOM   1635  O   ARG A 213      -5.810  29.963   5.308  1.00 39.02           O
ATOM   1636  CG  ARG A 213      -4.576  33.682   6.920  1.00 39.02           C
ATOM   1637  CD  ARG A 213      -5.660  34.736   6.665  1.00 39.02           C
ATOM   1638  NE  ARG A 213      -5.215  36.098   7.017  1.00 39.02           N
ATOM   1639  NH1 ARG A 213      -6.951  37.219   6.009  1.00 39.02           N
ATOM   1640  NH2 ARG A 213      -5.323  38.377   6.996  1.00 39.02           N
ATOM   1641  CZ  ARG A 213      -5.829  37.220   6.674  1.00 39.02           C
ATOM   1642  N   THR A 214      -4.112  28.723   6.014  1.00 49.11           N
ATOM   1643  CA  THR A 214      -4.814  27.458   5.818  1.00 49.11           C
ATOM   1644  C   THR A 214      -5.393  27.130   7.173  1.00 49.11           C
ATOM   1645  CB  THR A 214      -3.924  26.352   5.245  1.00 49.11           C
ATOM   1646  O   THR A 214      -4.681  26.674   8.066  1.00 49.11           O
ATOM   1647  CG2 THR A 214      -3.731  26.555   3.741  1.00 49.11           C
ATOM   1648  OG1 THR A 214      -2.658  26.357   5.863  1.00 49.11           O
ATOM   1649  N   GLN A 215      -6.660  27.513   7.335  1.00 54.99           N
ATOM   1650  CA  GLN A 215      -7.537  27.065   8.408  1.00 54.99           C
ATOM   1651  C   GLN A 215      -7.319  25.561   8.638  1.00 54.99           C
ATOM   1652  CB  GLN A 215      -8.970  27.374   7.936  1.00 54.99           C
ATOM   1653  O   GLN A 215      -7.052  24.846   7.675  1.00 54.99           O
ATOM   1654  CG  GLN A 215     -10.045  27.187   9.011  1.00 54.99           C
ATOM   1655  CD  GLN A 215     -11.462  27.339   8.461  1.00 54.99           C
ATOM   1656  NE2 GLN A 215     -12.455  26.884   9.190  1.00 54.99           N
ATOM   1657  OE1 GLN A 215     -11.707  27.871   7.390  1.00 54.99           O
ATOM   1658  N   ASP A 216      -7.398  25.111   9.890  1.00 61.19           N
ATOM   1659  CA  ASP A 216      -7.496  23.693  10.255  1.00 61.19           C
ATOM   1660  C   ASP A 216      -8.456  22.965   9.290  1.00 61.19           C
ATOM   1661  CB  ASP A 216      -7.978  23.657  11.717  1.00 61.19           C
ATOM   1662  O   ASP A 216      -9.677  23.110   9.376  1.00 61.19           O
ATOM   1663  CG  ASP A 216      -8.360  22.273  12.249  1.00 61.19           C
ATOM   1664  OD1 ASP A 216      -8.160  21.272  11.526  1.00 61.19           O
ATOM   1665  OD2 ASP A 216      -8.823  22.243  13.408  1.00 61.19           O
ATOM   1666  N   GLU A 217      -7.898  22.280   8.286  1.00 69.12           N
ATOM   1667  CA  GLU A 217      -8.668  21.506   7.321  1.00 69.12           C
ATOM   1668  C   GLU A 217      -8.869  20.111   7.903  1.00 69.12           C
ATOM   1669  CB  GLU A 217      -8.005  21.438   5.926  1.00 69.12           C
ATOM   1670  O   GLU A 217      -7.909  19.361   8.092  1.00 69.12           O
ATOM   1671  CG  GLU A 217      -8.350  22.634   5.022  1.00 69.12           C
ATOM   1672  CD  GLU A 217      -7.894  22.455   3.560  1.00 69.12           C
ATOM   1673  OE1 GLU A 217      -8.468  23.107   2.654  1.00 69.12           O
ATOM   1674  OE2 GLU A 217      -6.958  21.673   3.246  1.00 69.12           O
ATOM   1675  N   ASN A 218     -10.138  19.759   8.124  1.00 77.51           N
ATOM   1676  CA  ASN A 218     -10.569  18.435   8.559  1.00 77.51           C
ATOM   1677  C   ASN A 218      -9.826  17.333   7.763  1.00 77.51           C
ATOM   1678  CB  ASN A 218     -12.104  18.391   8.395  1.00 77.51           C
ATOM   1679  O   ASN A 218      -9.793  17.398   6.527  1.00 77.51           O
ATOM   1680  CG  ASN A 218     -12.771  17.070   8.749  1.00 77.51           C
ATOM   1681  ND2 ASN A 218     -14.017  17.099   9.153  1.00 77.51           N
ATOM   1682  OD1 ASN A 218     -12.215  15.993   8.627  1.00 77.51           O
ATOM   1683  N   PRO A 219      -9.260  16.301   8.423  1.00 79.83           N
ATOM   1684  CA  PRO A 219      -8.500  15.239   7.758  1.00 79.83           C
ATOM   1685  C   PRO A 219      -9.286  14.541   6.639  1.00 79.83           C
ATOM   1686  CB  PRO A 219      -8.114  14.257   8.873  1.00 79.83           C
ATOM   1687  O   PRO A 219      -8.693  14.117   5.648  1.00 79.83           O
ATOM   1688  CG  PRO A 219      -9.139  14.524   9.976  1.00 79.83           C
ATOM   1689  CD  PRO A 219      -9.358  16.027   9.850  1.00 79.83           C
ATOM   1690  N   VAL A 220     -10.617  14.484   6.749  1.00 83.82           N
ATOM   1691  CA  VAL A 220     -11.514  13.989   5.695  1.00 83.82           C
ATOM   1692  C   VAL A 220     -11.446  14.874   4.453  1.00 83.82           C
ATOM   1693  CB  VAL A 220     -12.967  13.924   6.206  1.00 83.82           C
ATOM   1694  O   VAL A 220     -11.267  14.377   3.345  1.00 83.82           O
ATOM   1695  CG1 VAL A 220     -13.928  13.390   5.141  1.00 83.82           C
ATOM   1696  CG2 VAL A 220     -13.071  12.989   7.407  1.00 83.82           C
ATOM   1697  N   VAL A 221     -11.530  16.194   4.626  1.00 83.57           N
ATOM   1698  CA  VAL A 221     -11.447  17.166   3.525  1.00 83.57           C
ATOM   1699  C   VAL A 221     -10.078  17.087   2.857  1.00 83.57           C
ATOM   1700  CB  VAL A 221     -11.731  18.597   4.029  1.00 83.57           C
ATOM   1701  O   VAL A 221      -9.987  17.065   1.631  1.00 83.57           O
ATOM   1702  CG1 VAL A 221     -11.572  19.644   2.919  1.00 83.57           C
ATOM   1703  CG2 VAL A 221     -13.160  18.702   4.575  1.00 83.57           C
ATOM   1704  N   HIS A 222      -9.011  16.968   3.650  1.00 78.30           N
ATOM   1705  CA  HIS A 222      -7.659  16.797   3.127  1.00 78.30           C
ATOM   1706  C   HIS A 222      -7.510  15.505   2.305  1.00 78.30           C
ATOM   1707  CB  HIS A 222      -6.669  16.837   4.293  1.00 78.30           C
ATOM   1708  O   HIS A 222      -6.926  15.523   1.222  1.00 78.30           O
ATOM   1709  CG  HIS A 222      -5.247  16.911   3.811  1.00 78.30           C
ATOM   1710  CD2 HIS A 222      -4.358  15.877   3.694  1.00 78.30           C
ATOM   1711  ND1 HIS A 222      -4.622  18.045   3.351  1.00 78.30           N
ATOM   1712  CE1 HIS A 222      -3.384  17.702   2.960  1.00 78.30           C
ATOM   1713  NE2 HIS A 222      -3.167  16.390   3.161  1.00 78.30           N
ATOM   1714  N   PHE A 223      -8.082  14.395   2.779  1.00 84.28           N
ATOM   1715  CA  PHE A 223      -8.100  13.124   2.057  1.00 84.28           C
ATOM   1716  C   PHE A 223      -8.823  13.235   0.711  1.00 84.28           C
ATOM   1717  CB  PHE A 223      -8.742  12.059   2.949  1.00 84.28           C
ATOM   1718  O   PHE A 223      -8.254  12.860  -0.315  1.00 84.28           O
ATOM   1719  CG  PHE A 223      -8.947  10.721   2.273  1.00 84.28           C
ATOM   1720  CD1 PHE A 223     -10.227  10.343   1.824  1.00 84.28           C
ATOM   1721  CD2 PHE A 223      -7.864   9.835   2.132  1.00 84.28           C
ATOM   1722  CE1 PHE A 223     -10.432   9.060   1.291  1.00 84.28           C
ATOM   1723  CE2 PHE A 223      -8.070   8.552   1.597  1.00 84.28           C
ATOM   1724  CZ  PHE A 223      -9.359   8.157   1.201  1.00 84.28           C
ATOM   1725  N   PHE A 224     -10.028  13.815   0.686  1.00 84.82           N
ATOM   1726  CA  PHE A 224     -10.757  14.023  -0.566  1.00 84.82           C
ATOM   1727  C   PHE A 224      -9.989  14.932  -1.520  1.00 84.82           C
ATOM   1728  CB  PHE A 224     -12.170  14.556  -0.306  1.00 84.82           C
ATOM   1729  O   PHE A 224      -9.869  14.582  -2.688  1.00 84.82           O
ATOM   1730  CG  PHE A 224     -13.152  13.459   0.050  1.00 84.82           C
ATOM   1731  CD1 PHE A 224     -13.608  12.577  -0.948  1.00 84.82           C
ATOM   1732  CD2 PHE A 224     -13.610  13.309   1.370  1.00 84.82           C
ATOM   1733  CE1 PHE A 224     -14.505  11.545  -0.621  1.00 84.82           C
ATOM   1734  CE2 PHE A 224     -14.496  12.271   1.700  1.00 84.82           C
ATOM   1735  CZ  PHE A 224     -14.943  11.387   0.704  1.00 84.82           C
ATOM   1736  N   LYS A 225      -9.381  16.026  -1.039  1.00 81.07           N
ATOM   1737  CA  LYS A 225      -8.515  16.892  -1.860  1.00 81.07           C
ATOM   1738  C   LYS A 225      -7.357  16.118  -2.489  1.00 81.07           C
ATOM   1739  CB  LYS A 225      -7.988  18.069  -1.027  1.00 81.07           C
ATOM   1740  O   LYS A 225      -7.068  16.336  -3.658  1.00 81.07           O
ATOM   1741  CG  LYS A 225      -9.083  19.118  -0.783  1.00 81.07           C
ATOM   1742  CD  LYS A 225      -8.637  20.208   0.200  1.00 81.07           C
ATOM   1743  CE  LYS A 225      -7.575  21.130  -0.404  1.00 81.07           C
ATOM   1744  NZ  LYS A 225      -7.162  22.151   0.584  1.00 81.07           N
ATOM   1745  N   ASN A 226      -6.737  15.196  -1.755  1.00 75.88           N
ATOM   1746  CA  ASN A 226      -5.643  14.375  -2.277  1.00 75.88           C
ATOM   1747  C   ASN A 226      -6.102  13.352  -3.331  1.00 75.88           C
ATOM   1748  CB  ASN A 226      -4.922  13.694  -1.098  1.00 75.88           C
ATOM   1749  O   ASN A 226      -5.304  12.982  -4.190  1.00 75.88           O
ATOM   1750  CG  ASN A 226      -4.115  14.662  -0.246  1.00 75.88           C
ATOM   1751  ND2 ASN A 226      -3.714  14.254   0.936  1.00 75.88           N
ATOM   1752  OD1 ASN A 226      -3.799  15.777  -0.634  1.00 75.88           O
ATOM   1753  N   ILE A 227      -7.362  12.908  -3.284  1.00 80.35           N
ATOM   1754  CA  ILE A 227      -7.941  11.996  -4.282  1.00 80.35           C
ATOM   1755  C   ILE A 227      -8.419  12.756  -5.522  1.00 80.35           C
ATOM   1756  CB  ILE A 227      -9.076  11.156  -3.656  1.00 80.35           C
ATOM   1757  O   ILE A 227      -8.084  12.372  -6.639  1.00 80.35           O
ATOM   1758  CG1 ILE A 227      -8.466  10.201  -2.612  1.00 80.35           C
ATOM   1759  CG2 ILE A 227      -9.840  10.351  -4.729  1.00 80.35           C
ATOM   1760  CD1 ILE A 227      -9.504   9.410  -1.822  1.00 80.35           C
ATOM   1761  N   VAL A 228      -9.210  13.817  -5.337  1.00 80.94           N
ATOM   1762  CA  VAL A 228      -9.860  14.552  -6.439  1.00 80.94           C
ATOM   1763  C   VAL A 228      -8.911  15.520  -7.137  1.00 80.94           C
ATOM   1764  CB  VAL A 228     -11.129  15.296  -5.977  1.00 80.94           C
ATOM   1765  O   VAL A 228      -9.081  15.814  -8.317  1.00 80.94           O
ATOM   1766  CG1 VAL A 228     -12.113  14.349  -5.276  1.00 80.94           C
ATOM   1767  CG2 VAL A 228     -10.836  16.514  -5.088  1.00 80.94           C
ATOM   1768  N   THR A 229      -7.891  15.986  -6.419  1.00 69.02           N
ATOM   1769  CA  THR A 229      -6.851  16.870  -6.933  1.00 69.02           C
ATOM   1770  C   THR A 229      -5.508  16.175  -6.737  1.00 69.02           C
ATOM   1771  CB  THR A 229      -6.897  18.251  -6.253  1.00 69.02           C
ATOM   1772  O   THR A 229      -4.763  16.532  -5.816  1.00 69.02           O
ATOM   1773  CG2 THR A 229      -6.021  19.270  -6.984  1.00 69.02           C
ATOM   1774  OG1 THR A 229      -8.204  18.779  -6.269  1.00 69.02           O
ATOM   1775  N   PRO A 230      -5.157  15.176  -7.577  1.00 60.99           N
ATOM   1776  CA  PRO A 230      -3.796  14.667  -7.584  1.00 60.99           C
ATOM   1777  C   PRO A 230      -2.891  15.869  -7.843  1.00 60.99           C
ATOM   1778  CB  PRO A 230      -3.738  13.616  -8.698  1.00 60.99           C
ATOM   1779  O   PRO A 230      -3.029  16.534  -8.869  1.00 60.99           O
ATOM   1780  CG  PRO A 230      -4.856  14.035  -9.653  1.00 60.99           C
ATOM   1781  CD  PRO A 230      -5.899  14.655  -8.722  1.00 60.99           C
ATOM   1782  N   ARG A 231      -2.044  16.215  -6.864  1.00 61.78           N
ATOM   1783  CA  ARG A 231      -1.172  17.394  -6.915  1.00 61.78           C
ATOM   1784  C   ARG A 231      -0.502  17.450  -8.288  1.00 61.78           C
ATOM   1785  CB  ARG A 231      -0.117  17.332  -5.787  1.00 61.78           C
ATOM   1786  O   ARG A 231       0.383  16.645  -8.575  1.00 61.78           O
ATOM   1787  CG  ARG A 231      -0.360  18.343  -4.658  1.00 61.78           C
ATOM   1788  CD  ARG A 231       0.725  18.165  -3.585  1.00 61.78           C
ATOM   1789  NE  ARG A 231       0.746  19.272  -2.608  1.00 61.78           N
ATOM   1790  NH1 ARG A 231       2.378  18.401  -1.241  1.00 61.78           N
ATOM   1791  NH2 ARG A 231       1.500  20.399  -0.774  1.00 61.78           N
ATOM   1792  CZ  ARG A 231       1.537  19.351  -1.549  1.00 61.78           C
ATOM   1793  N   THR A 232      -0.915  18.410  -9.116  1.00 50.87           N
ATOM   1794  CA  THR A 232      -0.169  18.793 -10.310  1.00 50.87           C
ATOM   1795  C   THR A 232       1.261  19.051  -9.845  1.00 50.87           C
ATOM   1796  CB  THR A 232      -0.747  20.058 -10.960  1.00 50.87           C
ATOM   1797  O   THR A 232       1.431  19.811  -8.881  1.00 50.87           O
ATOM   1798  CG2 THR A 232      -0.121  20.355 -12.322  1.00 50.87           C
ATOM   1799  OG1 THR A 232      -2.126  19.878 -11.171  1.00 50.87           O
ATOM   1800  N   PRO A 233       2.280  18.406 -10.445  1.00 50.06           N
ATOM   1801  CA  PRO A 233       3.662  18.646 -10.066  1.00 50.06           C
ATOM   1802  C   PRO A 233       3.890  20.158 -10.034  1.00 50.06           C
ATOM   1803  CB  PRO A 233       4.524  17.961 -11.131  1.00 50.06           C
ATOM   1804  O   PRO A 233       3.429  20.838 -10.960  1.00 50.06           O
ATOM   1805  CG  PRO A 233       3.599  16.892 -11.709  1.00 50.06           C
ATOM   1806  CD  PRO A 233       2.201  17.485 -11.564  1.00 50.06           C
ATOM   1807  N   PRO A 234       4.537  20.710  -8.990  1.00 53.72           N
ATOM   1808  CA  PRO A 234       4.845  22.132  -8.980  1.00 53.72           C
ATOM   1809  C   PRO A 234       5.523  22.472 -10.315  1.00 53.72           C
ATOM   1810  CB  PRO A 234       5.763  22.351  -7.772  1.00 53.72           C
ATOM   1811  O   PRO A 234       6.366  21.680 -10.759  1.00 53.72           O
ATOM   1812  CG  PRO A 234       6.369  20.969  -7.518  1.00 53.72           C
ATOM   1813  CD  PRO A 234       5.250  20.016  -7.931  1.00 53.72           C
ATOM   1814  N   PRO A 235       5.156  23.582 -10.990  1.00 47.09           N
ATOM   1815  CA  PRO A 235       5.797  23.948 -12.243  1.00 47.09           C
ATOM   1816  C   PRO A 235       7.294  23.968 -11.973  1.00 47.09           C
ATOM   1817  CB  PRO A 235       5.240  25.322 -12.629  1.00 47.09           C
ATOM   1818  O   PRO A 235       7.741  24.681 -11.074  1.00 47.09           O
ATOM   1819  CG  PRO A 235       4.770  25.905 -11.295  1.00 47.09           C
ATOM   1820  CD  PRO A 235       4.312  24.669 -10.520  1.00 47.09           C
ATOM   1821  N   SER A 236       8.023  23.097 -12.680  1.00 43.84           N
ATOM   1822  CA  SER A 236       9.456  22.872 -12.515  1.00 43.84           C
ATOM   1823  C   SER A 236      10.144  24.218 -12.343  1.00 43.84           C
ATOM   1824  CB  SER A 236       9.985  22.133 -13.753  1.00 43.84           C
ATOM   1825  O   SER A 236      10.308  24.953 -13.319  1.00 43.84           O
ATOM   1826  OG  SER A 236      11.394  22.190 -13.831  1.00 43.84           O
ATOM   1827  N   GLN A 237      10.515  24.555 -11.103  1.00 49.35           N
ATOM   1828  CA  GLN A 237      11.260  25.770 -10.825  1.00 49.35           C
ATOM   1829  C   GLN A 237      12.560  25.648 -11.604  1.00 49.35           C
ATOM   1830  CB  GLN A 237      11.485  25.972  -9.322  1.00 49.35           C
ATOM   1831  O   GLN A 237      13.394  24.783 -11.332  1.00 49.35           O
ATOM   1832  CG  GLN A 237      10.205  26.435  -8.598  1.00 49.35           C
ATOM   1833  CD  GLN A 237      10.422  27.735  -7.827  1.00 49.35           C
ATOM   1834  NE2 GLN A 237       9.647  28.766  -8.082  1.00 49.35           N
ATOM   1835  OE1 GLN A 237      11.307  27.855  -6.998  1.00 49.35           O
ATOM   1836  N   GLY A 238      12.645  26.450 -12.663  1.00 35.44           N
ATOM   1837  CA  GLY A 238      13.672  26.357 -13.675  1.00 35.44           C
ATOM   1838  C   GLY A 238      15.054  26.397 -13.047  1.00 35.44           C
ATOM   1839  O   GLY A 238      15.529  27.444 -12.615  1.00 35.44           O
ATOM   1840  N   LYS A 239      15.727  25.248 -13.065  1.00 40.75           N
ATOM   1841  CA  LYS A 239      17.174  25.159 -12.925  1.00 40.75           C
ATOM   1842  C   LYS A 239      17.715  24.240 -14.012  1.00 40.75           C
ATOM   1843  CB  LYS A 239      17.552  24.741 -11.494  1.00 40.75           C
ATOM   1844  O   LYS A 239      18.029  23.087 -13.770  1.00 40.75           O
ATOM   1845  CG  LYS A 239      19.008  25.124 -11.151  1.00 40.75           C
ATOM   1846  CD  LYS A 239      19.048  26.185 -10.041  1.00 40.75           C
ATOM   1847  CE  LYS A 239      20.488  26.566  -9.676  1.00 40.75           C
ATOM   1848  NZ  LYS A 239      20.516  27.544  -8.558  1.00 40.75           N
ATOM   1849  N   GLY A 240      17.840  24.804 -15.212  1.00 44.55           N
ATOM   1850  CA  GLY A 240      18.766  24.304 -16.225  1.00 44.55           C
ATOM   1851  C   GLY A 240      18.248  23.146 -17.075  1.00 44.55           C
ATOM   1852  O   GLY A 240      18.065  22.029 -16.616  1.00 44.55           O
ATOM   1853  N   ARG A 241      18.080  23.444 -18.363  1.00 42.56           N
ATOM   1854  CA  ARG A 241      17.924  22.511 -19.484  1.00 42.56           C
ATOM   1855  C   ARG A 241      18.786  21.251 -19.311  1.00 42.56           C
ATOM   1856  CB  ARG A 241      18.420  23.242 -20.748  1.00 42.56           C
ATOM   1857  O   ARG A 241      19.997  21.377 -19.151  1.00 42.56           O
ATOM   1858  CG  ARG A 241      17.687  24.553 -21.076  1.00 42.56           C
ATOM   1859  CD  ARG A 241      18.345  25.211 -22.294  1.00 42.56           C
ATOM   1860  NE  ARG A 241      17.680  26.477 -22.657  1.00 42.56           N
ATOM   1861  NH1 ARG A 241      19.302  27.269 -24.084  1.00 42.56           N
ATOM   1862  NH2 ARG A 241      17.451  28.466 -23.746  1.00 42.56           N
ATOM   1863  CZ  ARG A 241      18.147  27.394 -23.489  1.00 42.56           C
ATOM   1864  N   GLY A 242      18.206  20.063 -19.470  1.00 41.15           N
ATOM   1865  CA  GLY A 242      19.010  18.872 -19.737  1.00 41.15           C
ATOM   1866  C   GLY A 242      18.382  17.546 -19.334  1.00 41.15           C
ATOM   1867  O   GLY A 242      18.364  17.208 -18.161  1.00 41.15           O
ATOM   1868  N   LEU A 243      18.058  16.761 -20.365  1.00 52.82           N
ATOM   1869  CA  LEU A 243      18.095  15.294 -20.397  1.00 52.82           C
ATOM   1870  C   LEU A 243      16.850  14.536 -19.882  1.00 52.82           C
ATOM   1871  CB  LEU A 243      19.439  14.775 -19.830  1.00 52.82           C
ATOM   1872  O   LEU A 243      16.757  14.136 -18.733  1.00 52.82           O
ATOM   1873  CG  LEU A 243      20.711  15.491 -20.343  1.00 52.82           C
ATOM   1874  CD1 LEU A 243      21.954  14.906 -19.678  1.00 52.82           C
ATOM   1875  CD2 LEU A 243      20.869  15.396 -21.863  1.00 52.82           C
ATOM   1876  N   SER A 244      15.968  14.228 -20.843  1.00 44.83           N
ATOM   1877  CA  SER A 244      15.529  12.853 -21.140  1.00 44.83           C
ATOM   1878  C   SER A 244      14.819  12.052 -20.032  1.00 44.83           C
ATOM   1879  CB  SER A 244      16.755  12.088 -21.677  1.00 44.83           C
ATOM   1880  O   SER A 244      15.460  11.281 -19.327  1.00 44.83           O
ATOM   1881  OG  SER A 244      16.487  10.718 -21.843  1.00 44.83           O
ATOM   1882  N   LEU A 245      13.481  12.094 -20.010  1.00 53.34           N
ATOM   1883  CA  LEU A 245      12.649  10.942 -20.405  1.00 53.34           C
ATOM   1884  C   LEU A 245      11.197  11.416 -20.587  1.00 53.34           C
ATOM   1885  CB  LEU A 245      12.726   9.754 -19.416  1.00 53.34           C
ATOM   1886  O   LEU A 245      10.487  11.745 -19.637  1.00 53.34           O
ATOM   1887  CG  LEU A 245      12.340   8.402 -20.053  1.00 53.34           C
ATOM   1888  CD1 LEU A 245      13.369   7.921 -21.085  1.00 53.34           C
ATOM   1889  CD2 LEU A 245      12.252   7.334 -18.963  1.00 53.34           C
ATOM   1890  N   SER A 246      10.783  11.522 -21.844  1.00 54.06           N
ATOM   1891  CA  SER A 246       9.463  11.994 -22.242  1.00 54.06           C
ATOM   1892  C   SER A 246       8.374  10.986 -21.864  1.00 54.06           C
ATOM   1893  CB  SER A 246       9.452  12.234 -23.756  1.00 54.06           C
ATOM   1894  O   SER A 246       8.302   9.904 -22.427  1.00 54.06           O
ATOM   1895  OG  SER A 246      10.382  13.249 -24.096  1.00 54.06           O
ATOM   1896  N   ARG A 247       7.488  11.408 -20.960  1.00 56.93           N
ATOM   1897  CA  ARG A 247       6.029  11.404 -21.149  1.00 56.93           C
ATOM   1898  C   ARG A 247       5.387  10.074 -21.593  1.00 56.93           C
ATOM   1899  CB  ARG A 247       5.723  12.593 -22.088  1.00 56.93           C
ATOM   1900  O   ARG A 247       5.065   9.896 -22.762  1.00 56.93           O
ATOM   1901  CG  ARG A 247       4.263  13.050 -22.063  1.00 56.93           C
ATOM   1902  CD  ARG A 247       4.126  14.516 -22.510  1.00 56.93           C
ATOM   1903  NE  ARG A 247       4.431  14.711 -23.943  1.00 56.93           N
ATOM   1904  NH1 ARG A 247       2.338  14.183 -24.734  1.00 56.93           N
ATOM   1905  NH2 ARG A 247       3.917  14.853 -26.160  1.00 56.93           N
ATOM   1906  CZ  ARG A 247       3.564  14.583 -24.934  1.00 56.93           C
ATOM   1907  N   PHE A 248       5.056   9.221 -20.621  1.00 51.46           N
ATOM   1908  CA  PHE A 248       3.931   8.288 -20.755  1.00 51.46           C
ATOM   1909  C   PHE A 248       2.623   9.076 -20.573  1.00 51.46           C
ATOM   1910  CB  PHE A 248       4.056   7.129 -19.748  1.00 51.46           C
ATOM   1911  O   PHE A 248       2.245   9.420 -19.456  1.00 51.46           O
ATOM   1912  CG  PHE A 248       4.782   5.915 -20.297  1.00 51.46           C
ATOM   1913  CD1 PHE A 248       4.051   4.895 -20.937  1.00 51.46           C
ATOM   1914  CD2 PHE A 248       6.181   5.800 -20.180  1.00 51.46           C
ATOM   1915  CE1 PHE A 248       4.712   3.767 -21.454  1.00 51.46           C
ATOM   1916  CE2 PHE A 248       6.841   4.671 -20.697  1.00 51.46           C
ATOM   1917  CZ  PHE A 248       6.107   3.654 -21.334  1.00 51.46           C
ATOM   1918  N   SER A 249       1.959   9.414 -21.679  1.00 61.84           N
ATOM   1919  CA  SER A 249       0.594   9.954 -21.693  1.00 61.84           C
ATOM   1920  C   SER A 249      -0.356   8.825 -22.087  1.00 61.84           C
ATOM   1921  CB  SER A 249       0.467  11.131 -22.676  1.00 61.84           C
ATOM   1922  O   SER A 249      -0.375   8.425 -23.247  1.00 61.84           O
ATOM   1923  OG  SER A 249       1.157  12.284 -22.208  1.00 61.84           O
ATOM   1924  N   TRP A 250      -1.119   8.308 -21.124  1.00 49.85           N
ATOM   1925  CA  TRP A 250      -2.299   7.493 -21.414  1.00 49.85           C
ATOM   1926  C   TRP A 250      -3.382   8.385 -22.031  1.00 49.85           C
ATOM   1927  CB  TRP A 250      -2.768   6.759 -20.153  1.00 49.85           C
ATOM   1928  O   TRP A 250      -3.525   9.548 -21.655  1.00 49.85           O
ATOM   1929  CG  TRP A 250      -2.102   5.434 -19.935  1.00 49.85           C
ATOM   1930  CD1 TRP A 250      -0.818   5.230 -19.557  1.00 49.85           C
ATOM   1931  CD2 TRP A 250      -2.679   4.103 -20.114  1.00 49.85           C
ATOM   1932  CE2 TRP A 250      -1.674   3.131 -19.830  1.00 49.85           C
ATOM   1933  CE3 TRP A 250      -3.953   3.623 -20.491  1.00 49.85           C
ATOM   1934  NE1 TRP A 250      -0.563   3.873 -19.492  1.00 49.85           N
ATOM   1935  CH2 TRP A 250      -3.193   1.308 -20.297  1.00 49.85           C
ATOM   1936  CZ2 TRP A 250      -1.915   1.753 -19.918  1.00 49.85           C
ATOM   1937  CZ3 TRP A 250      -4.206   2.241 -20.581  1.00 49.85           C
ATOM   1938  N   GLY A 251      -4.060   7.847 -23.042  1.00 45.69           N
ATOM   1939  CA  GLY A 251      -4.893   8.575 -23.990  1.00 45.69           C
ATOM   1940  C   GLY A 251      -5.969   9.466 -23.372  1.00 45.69           C
ATOM   1941  O   GLY A 251      -6.795   9.023 -22.580  1.00 45.69           O
ATOM   1942  N   ALA A 252      -5.990  10.711 -23.839  1.00 49.00           N
ATOM   1943  CA  ALA A 252      -7.205  11.487 -24.003  1.00 49.00           C
ATOM   1944  C   ALA A 252      -7.272  11.886 -25.482  1.00 49.00           C
ATOM   1945  CB  ALA A 252      -7.231  12.669 -23.032  1.00 49.00           C
ATOM   1946  O   ALA A 252      -6.521  12.735 -25.967  1.00 49.00           O
ATOM   1947  N   GLU A 253      -8.125  11.158 -26.189  1.00 41.78           N
ATOM   1948  CA  GLU A 253      -8.700  11.478 -27.487  1.00 41.78           C
ATOM   1949  C   GLU A 253      -9.145  12.956 -27.516  1.00 41.78           C
ATOM   1950  CB  GLU A 253      -9.916  10.537 -27.617  1.00 41.78           C
ATOM   1951  O   GLU A 253      -9.935  13.392 -26.683  1.00 41.78           O
ATOM   1952  CG  GLU A 253     -10.600  10.484 -28.992  1.00 41.78           C
ATOM   1953  CD  GLU A 253     -10.046   9.419 -29.954  1.00 41.78           C
ATOM   1954  OE1 GLU A 253     -10.387   9.527 -31.152  1.00 41.78           O
ATOM   1955  OE2 GLU A 253      -9.258   8.555 -29.510  1.00 41.78           O
ATOM   1956  N   GLY A 254      -8.642  13.729 -28.481  1.00 44.14           N
ATOM   1957  CA  GLY A 254      -9.306  14.936 -28.980  1.00 44.14           C
ATOM   1958  C   GLY A 254      -9.207  16.228 -28.157  1.00 44.14           C
ATOM   1959  O   GLY A 254     -10.140  16.578 -27.452  1.00 44.14           O
ATOM   1960  N   GLN A 255      -8.197  17.064 -28.430  1.00 48.72           N
ATOM   1961  CA  GLN A 255      -8.420  18.507 -28.631  1.00 48.72           C
ATOM   1962  C   GLN A 255      -7.404  19.077 -29.634  1.00 48.72           C
ATOM   1963  CB  GLN A 255      -8.461  19.329 -27.324  1.00 48.72           C
ATOM   1964  O   GLN A 255      -6.193  19.069 -29.430  1.00 48.72           O
ATOM   1965  CG  GLN A 255      -9.858  19.338 -26.662  1.00 48.72           C
ATOM   1966  CD  GLN A 255     -10.257  20.694 -26.097  1.00 48.72           C
ATOM   1967  NE2 GLN A 255     -11.465  21.149 -26.349  1.00 48.72           N
ATOM   1968  OE1 GLN A 255      -9.495  21.382 -25.441  1.00 48.72           O
ATOM   1969  N   ARG A 256      -7.939  19.528 -30.773  1.00 48.17           N
ATOM   1970  CA  ARG A 256      -7.249  20.155 -31.910  1.00 48.17           C
ATOM   1971  C   ARG A 256      -6.615  21.499 -31.492  1.00 48.17           C
ATOM   1972  CB  ARG A 256      -8.315  20.427 -32.994  1.00 48.17           C
ATOM   1973  O   ARG A 256      -7.273  22.245 -30.771  1.00 48.17           O
ATOM   1974  CG  ARG A 256      -8.974  19.184 -33.622  1.00 48.17           C
ATOM   1975  CD  ARG A 256      -8.174  18.684 -34.829  1.00 48.17           C
ATOM   1976  NE  ARG A 256      -8.843  17.553 -35.502  1.00 48.17           N
ATOM   1977  NH1 ARG A 256      -7.711  17.674 -37.500  1.00 48.17           N
ATOM   1978  NH2 ARG A 256      -9.223  16.065 -37.187  1.00 48.17           N
ATOM   1979  CZ  ARG A 256      -8.591  17.106 -36.722  1.00 48.17           C
ATOM   1980  N   PRO A 257      -5.425  21.887 -31.998  1.00 52.07           N
ATOM   1981  CA  PRO A 257      -4.924  23.250 -31.839  1.00 52.07           C
ATOM   1982  C   PRO A 257      -5.674  24.173 -32.813  1.00 52.07           C
ATOM   1983  CB  PRO A 257      -3.416  23.157 -32.086  1.00 52.07           C
ATOM   1984  O   PRO A 257      -5.315  24.303 -33.982  1.00 52.07           O
ATOM   1985  CG  PRO A 257      -3.288  22.000 -33.077  1.00 52.07           C
ATOM   1986  CD  PRO A 257      -4.477  21.087 -32.761  1.00 52.07           C
ATOM   1987  N   GLY A 258      -6.779  24.752 -32.344  1.00 44.83           N
ATOM   1988  CA  GLY A 258      -7.589  25.717 -33.080  1.00 44.83           C
ATOM   1989  C   GLY A 258      -7.219  27.161 -32.739  1.00 44.83           C
ATOM   1990  O   GLY A 258      -7.345  27.574 -31.594  1.00 44.83           O
ATOM   1991  N   PHE A 259      -6.788  27.900 -33.764  1.00 38.17           N
ATOM   1992  CA  PHE A 259      -7.063  29.320 -34.025  1.00 38.17           C
ATOM   1993  C   PHE A 259      -7.044  30.305 -32.839  1.00 38.17           C
ATOM   1994  CB  PHE A 259      -8.384  29.394 -34.810  1.00 38.17           C
ATOM   1995  O   PHE A 259      -8.067  30.582 -32.221  1.00 38.17           O
ATOM   1996  CG  PHE A 259      -8.300  28.756 -36.184  1.00 38.17           C
ATOM   1997  CD1 PHE A 259      -7.883  29.529 -37.283  1.00 38.17           C
ATOM   1998  CD2 PHE A 259      -8.607  27.393 -36.367  1.00 38.17           C
ATOM   1999  CE1 PHE A 259      -7.766  28.943 -38.555  1.00 38.17           C
ATOM   2000  CE2 PHE A 259      -8.477  26.804 -37.638  1.00 38.17           C
ATOM   2001  CZ  PHE A 259      -8.058  27.580 -38.732  1.00 38.17           C
ATOM   2002  N   GLY A 260      -5.893  30.951 -32.629  1.00 45.69           N
ATOM   2003  CA  GLY A 260      -5.767  32.190 -31.856  1.00 45.69           C
ATOM   2004  C   GLY A 260      -5.235  33.318 -32.739  1.00 45.69           C
ATOM   2005  O   GLY A 260      -4.066  33.321 -33.114  1.00 45.69           O
ATOM   2006  N   TYR A 261      -6.121  34.240 -33.100  1.00 40.10           N
ATOM   2007  CA  TYR A 261      -5.872  35.447 -33.882  1.00 40.10           C
ATOM   2008  C   TYR A 261      -5.113  36.491 -33.049  1.00 40.10           C
ATOM   2009  CB  TYR A 261      -7.240  36.027 -34.293  1.00 40.10           C
ATOM   2010  O   TYR A 261      -5.428  36.674 -31.877  1.00 40.10           O
ATOM   2011  CG  TYR A 261      -8.063  35.179 -35.253  1.00 40.10           C
ATOM   2012  CD1 TYR A 261      -8.193  35.584 -36.596  1.00 40.10           C
ATOM   2013  CD2 TYR A 261      -8.725  34.012 -34.810  1.00 40.10           C
ATOM   2014  CE1 TYR A 261      -8.952  34.816 -37.497  1.00 40.10           C
ATOM   2015  CE2 TYR A 261      -9.480  33.238 -35.712  1.00 40.10           C
ATOM   2016  OH  TYR A 261     -10.309  32.897 -37.941  1.00 40.10           O
ATOM   2017  CZ  TYR A 261      -9.590  33.638 -37.060  1.00 40.10           C
ATOM   2018  N   GLY A 262      -4.204  37.248 -33.672  1.00 42.87           N
ATOM   2019  CA  GLY A 262      -3.844  38.584 -33.181  1.00 42.87           C
ATOM   2020  C   GLY A 262      -2.360  38.940 -33.239  1.00 42.87           C
ATOM   2021  O   GLY A 262      -1.575  38.473 -32.424  1.00 42.87           O
ATOM   2022  N   GLY A 263      -2.010  39.860 -34.146  1.00 45.90           N
ATOM   2023  CA  GLY A 263      -0.843  40.735 -33.980  1.00 45.90           C
ATOM   2024  C   GLY A 263       0.248  40.619 -35.043  1.00 45.90           C
ATOM   2025  O   GLY A 263       1.344  40.150 -34.757  1.00 45.90           O
ATOM   2026  N   ARG A 264      -0.012  41.113 -36.262  1.00 39.94           N
ATOM   2027  CA  ARG A 264       1.058  41.521 -37.189  1.00 39.94           C
ATOM   2028  C   ARG A 264       1.559  42.904 -36.774  1.00 39.94           C
ATOM   2029  CB  ARG A 264       0.547  41.594 -38.646  1.00 39.94           C
ATOM   2030  O   ARG A 264       0.745  43.818 -36.782  1.00 39.94           O
ATOM   2031  CG  ARG A 264       0.101  40.235 -39.210  1.00 39.94           C
ATOM   2032  CD  ARG A 264       0.633  39.957 -40.626  1.00 39.94           C
ATOM   2033  NE  ARG A 264      -0.046  40.728 -41.690  1.00 39.94           N
ATOM   2034  NH1 ARG A 264       0.882  39.586 -43.458  1.00 39.94           N
ATOM   2035  NH2 ARG A 264      -0.614  41.187 -43.858  1.00 39.94           N
ATOM   2036  CZ  ARG A 264       0.076  40.500 -42.990  1.00 39.94           C
ATOM   2037  N   ALA A 265       2.854  43.070 -36.496  1.00 41.82           N
ATOM   2038  CA  ALA A 265       3.566  44.329 -36.744  1.00 41.82           C
ATOM   2039  C   ALA A 265       5.092  44.191 -36.569  1.00 41.82           C
ATOM   2040  CB  ALA A 265       3.055  45.467 -35.845  1.00 41.82           C
ATOM   2041  O   ALA A 265       5.585  43.960 -35.473  1.00 41.82           O
ATOM   2042  N   SER A 266       5.781  44.457 -37.679  1.00 45.89           N
ATOM   2043  CA  SER A 266       7.096  45.091 -37.821  1.00 45.89           C
ATOM   2044  C   SER A 266       8.375  44.357 -37.406  1.00 45.89           C
ATOM   2045  CB  SER A 266       7.073  46.508 -37.247  1.00 45.89           C
ATOM   2046  O   SER A 266       8.743  44.257 -36.240  1.00 45.89           O
ATOM   2047  OG  SER A 266       7.938  47.333 -38.001  1.00 45.89           O
ATOM   2048  N   ASP A 267       9.143  44.029 -38.442  1.00 39.34           N
ATOM   2049  CA  ASP A 267      10.597  43.945 -38.437  1.00 39.34           C
ATOM   2050  C   ASP A 267      11.235  45.220 -37.858  1.00 39.34           C
ATOM   2051  CB  ASP A 267      11.062  43.812 -39.900  1.00 39.34           C
ATOM   2052  O   ASP A 267      10.920  46.323 -38.304  1.00 39.34           O
ATOM   2053  CG  ASP A 267      10.418  42.626 -40.613  1.00 39.34           C
ATOM   2054  OD1 ASP A 267      10.705  41.490 -40.180  1.00 39.34           O
ATOM   2055  OD2 ASP A 267       9.629  42.871 -41.552  1.00 39.34           O
ATOM   2056  N   TYR A 268      12.175  45.072 -36.920  1.00 46.23           N
ATOM   2057  CA  TYR A 268      13.399  45.878 -36.837  1.00 46.23           C
ATOM   2058  C   TYR A 268      14.398  45.237 -35.861  1.00 46.23           C
ATOM   2059  CB  TYR A 268      13.162  47.360 -36.490  1.00 46.23           C
ATOM   2060  O   TYR A 268      14.069  44.758 -34.778  1.00 46.23           O
ATOM   2061  CG  TYR A 268      12.350  47.619 -35.243  1.00 46.23           C
ATOM   2062  CD1 TYR A 268      10.949  47.722 -35.331  1.00 46.23           C
ATOM   2063  CD2 TYR A 268      12.992  47.764 -33.999  1.00 46.23           C
ATOM   2064  CE1 TYR A 268      10.182  47.940 -34.176  1.00 46.23           C
ATOM   2065  CE2 TYR A 268      12.229  47.997 -32.840  1.00 46.23           C
ATOM   2066  OH  TYR A 268      10.076  48.294 -31.815  1.00 46.23           O
ATOM   2067  CZ  TYR A 268      10.821  48.077 -32.929  1.00 46.23           C
ATOM   2068  N   LYS A 269      15.659  45.210 -36.289  1.00 40.67           N
ATOM   2069  CA  LYS A 269      16.816  44.705 -35.548  1.00 40.67           C
ATOM   2070  C   LYS A 269      16.973  45.383 -34.182  1.00 40.67           C
ATOM   2071  CB  LYS A 269      18.073  45.018 -36.373  1.00 40.67           C
ATOM   2072  O   LYS A 269      16.930  46.605 -34.100  1.00 40.67           O
ATOM   2073  CG  LYS A 269      18.226  44.182 -37.650  1.00 40.67           C
ATOM   2074  CD  LYS A 269      19.583  44.506 -38.293  1.00 40.67           C
ATOM   2075  CE  LYS A 269      20.014  43.388 -39.244  1.00 40.67           C
ATOM   2076  NZ  LYS A 269      21.444  43.526 -39.620  1.00 40.67           N
ATOM   2077  N   SER A 270      17.356  44.617 -33.160  1.00 45.07           N
ATOM   2078  CA  SER A 270      18.160  45.145 -32.053  1.00 45.07           C
ATOM   2079  C   SER A 270      19.132  44.092 -31.533  1.00 45.07           C
ATOM   2080  CB  SER A 270      17.309  45.709 -30.919  1.00 45.07           C
ATOM   2081  O   SER A 270      18.777  42.951 -31.240  1.00 45.07           O
ATOM   2082  OG  SER A 270      18.186  46.242 -29.946  1.00 45.07           O
ATOM   2083  N   ALA A 271      20.393  44.500 -31.491  1.00 38.52           N
ATOM   2084  CA  ALA A 271      21.532  43.744 -31.031  1.00 38.52           C
ATOM   2085  C   ALA A 271      21.573  43.706 -29.500  1.00 38.52           C
ATOM   2086  CB  ALA A 271      22.773  44.450 -31.595  1.00 38.52           C
ATOM   2087  O   ALA A 271      21.604  44.752 -28.862  1.00 38.52           O
ATOM   2088  N   HIS A 272      21.724  42.516 -28.918  1.00 49.29           N
ATOM   2089  CA  HIS A 272      22.307  42.382 -27.587  1.00 49.29           C
ATOM   2090  C   HIS A 272      23.523  41.458 -27.643  1.00 49.29           C
ATOM   2091  CB  HIS A 272      21.256  42.018 -26.531  1.00 49.29           C
ATOM   2092  O   HIS A 272      23.431  40.243 -27.809  1.00 49.29           O
ATOM   2093  CG  HIS A 272      20.715  43.259 -25.860  1.00 49.29           C
ATOM   2094  CD2 HIS A 272      19.657  44.025 -26.273  1.00 49.29           C
ATOM   2095  ND1 HIS A 272      21.265  43.888 -24.763  1.00 49.29           N
ATOM   2096  CE1 HIS A 272      20.545  44.996 -24.514  1.00 49.29           C
ATOM   2097  NE2 HIS A 272      19.552  45.116 -25.404  1.00 49.29           N
ATOM   2098  N   LYS A 273      24.691  42.100 -27.539  1.00 46.69           N
ATOM   2099  CA  LYS A 273      25.983  41.501 -27.210  1.00 46.69           C
ATOM   2100  C   LYS A 273      25.933  40.909 -25.799  1.00 46.69           C
ATOM   2101  CB  LYS A 273      27.065  42.604 -27.225  1.00 46.69           C
ATOM   2102  O   LYS A 273      25.437  41.555 -24.883  1.00 46.69           O
ATOM   2103  CG  LYS A 273      27.652  42.933 -28.606  1.00 46.69           C
ATOM   2104  CD  LYS A 273      28.529  44.196 -28.522  1.00 46.69           C
ATOM   2105  CE  LYS A 273      29.348  44.412 -29.803  1.00 46.69           C
ATOM   2106  NZ  LYS A 273      30.095  45.699 -29.772  1.00 46.69           N
ATOM   2107  N   GLY A 274      26.615  39.777 -25.632  1.00 38.35           N
ATOM   2108  CA  GLY A 274      27.233  39.385 -24.367  1.00 38.35           C
ATOM   2109  C   GLY A 274      26.573  38.190 -23.692  1.00 38.35           C
ATOM   2110  O   GLY A 274      25.516  38.326 -23.107  1.00 38.35           O
ATOM   2111  N   PHE A 275      27.226  37.030 -23.739  1.00 50.56           N
ATOM   2112  CA  PHE A 275      27.921  36.488 -22.569  1.00 50.56           C
ATOM   2113  C   PHE A 275      28.942  35.437 -23.030  1.00 50.56           C
ATOM   2114  CB  PHE A 275      26.967  35.954 -21.482  1.00 50.56           C
ATOM   2115  O   PHE A 275      28.632  34.502 -23.766  1.00 50.56           O
ATOM   2116  CG  PHE A 275      26.750  36.962 -20.360  1.00 50.56           C
ATOM   2117  CD1 PHE A 275      27.753  37.163 -19.391  1.00 50.56           C
ATOM   2118  CD2 PHE A 275      25.574  37.734 -20.297  1.00 50.56           C
ATOM   2119  CE1 PHE A 275      27.596  38.153 -18.402  1.00 50.56           C
ATOM   2120  CE2 PHE A 275      25.432  38.747 -19.335  1.00 50.56           C
ATOM   2121  CZ  PHE A 275      26.444  38.959 -18.386  1.00 50.56           C
ATOM   2122  N   LYS A 276      30.195  35.665 -22.628  1.00 44.48           N
ATOM   2123  CA  LYS A 276      31.352  34.786 -22.807  1.00 44.48           C
ATOM   2124  C   LYS A 276      31.213  33.546 -21.916  1.00 44.48           C
ATOM   2125  CB  LYS A 276      32.629  35.547 -22.383  1.00 44.48           C
ATOM   2126  O   LYS A 276      30.897  33.684 -20.743  1.00 44.48           O
ATOM   2127  CG  LYS A 276      33.403  36.249 -23.509  1.00 44.48           C
ATOM   2128  CD  LYS A 276      34.590  37.027 -22.909  1.00 44.48           C
ATOM   2129  CE  LYS A 276      35.567  37.529 -23.981  1.00 44.48           C
ATOM   2130  NZ  LYS A 276      36.721  38.251 -23.378  1.00 44.48           N
ATOM   2131  N   GLY A 277      31.541  32.389 -22.493  1.00 39.97           N
ATOM   2132  CA  GLY A 277      32.237  31.251 -21.880  1.00 39.97           C
ATOM   2133  C   GLY A 277      31.894  30.866 -20.442  1.00 39.97           C
ATOM   2134  O   GLY A 277      32.458  31.413 -19.501  1.00 39.97           O
ATOM   2135  N   VAL A 278      31.099  29.809 -20.287  1.00 53.79           N
ATOM   2136  CA  VAL A 278      31.190  28.934 -19.114  1.00 53.79           C
ATOM   2137  C   VAL A 278      31.082  27.501 -19.606  1.00 53.79           C
ATOM   2138  CB  VAL A 278      30.168  29.233 -17.995  1.00 53.79           C
ATOM   2139  O   VAL A 278      30.142  27.141 -20.314  1.00 53.79           O
ATOM   2140  CG1 VAL A 278      30.896  29.243 -16.644  1.00 53.79           C
ATOM   2141  CG2 VAL A 278      29.416  30.563 -18.139  1.00 53.79           C
ATOM   2142  N   ASP A 279      32.111  26.727 -19.297  1.00 53.63           N
ATOM   2143  CA  ASP A 279      32.362  25.391 -19.811  1.00 53.63           C
ATOM   2144  C   ASP A 279      31.141  24.474 -19.655  1.00 53.63           C
ATOM   2145  CB  ASP A 279      33.599  24.842 -19.085  1.00 53.63           C
ATOM   2146  O   ASP A 279      30.648  24.233 -18.553  1.00 53.63           O
ATOM   2147  CG  ASP A 279      34.826  25.737 -19.303  1.00 53.63           C
ATOM   2148  OD1 ASP A 279      34.988  26.240 -20.439  1.00 53.63           O
ATOM   2149  OD2 ASP A 279      35.631  25.896 -18.369  1.00 53.63           O
ATOM   2150  N   ALA A 280      30.662  23.938 -20.780  1.00 59.23           N
ATOM   2151  CA  ALA A 280      29.510  23.042 -20.869  1.00 59.23           C
ATOM   2152  C   ALA A 280      29.830  21.611 -20.386  1.00 59.23           C
ATOM   2153  CB  ALA A 280      28.968  23.095 -22.305  1.00 59.23           C
ATOM   2154  O   ALA A 280      29.425  20.629 -21.008  1.00 59.23           O
ATOM   2155  N   GLN A 281      30.569  21.468 -19.281  1.00 57.04           N
ATOM   2156  CA  GLN A 281      30.787  20.169 -18.654  1.00 57.04           C
ATOM   2157  C   GLN A 281      29.529  19.813 -17.847  1.00 57.04           C
ATOM   2158  CB  GLN A 281      32.091  20.153 -17.830  1.00 57.04           C
ATOM   2159  O   GLN A 281      29.315  20.298 -16.730  1.00 57.04           O
ATOM   2160  CG  GLN A 281      32.919  18.878 -18.112  1.00 57.04           C
ATOM   2161  CD  GLN A 281      33.639  18.297 -16.896  1.00 57.04           C
ATOM   2162  NE2 GLN A 281      34.268  17.152 -17.044  1.00 57.04           N
ATOM   2163  OE1 GLN A 281      33.593  18.811 -15.788  1.00 57.04           O
ATOM   2164  N   GLY A 282      28.649  19.021 -18.464  1.00 63.89           N
ATOM   2165  CA  GLY A 282      27.394  18.575 -17.866  1.00 63.89           C
ATOM   2166  C   GLY A 282      27.616  17.896 -16.514  1.00 63.89           C
ATOM   2167  O   GLY A 282      28.640  17.259 -16.282  1.00 63.89           O
ATOM   2168  N   THR A 283      26.640  18.016 -15.614  1.00 66.16           N
ATOM   2169  CA  THR A 283      26.651  17.472 -14.242  1.00 66.16           C
ATOM   2170  C   THR A 283      27.101  16.007 -14.168  1.00 66.16           C
ATOM   2171  CB  THR A 283      25.233  17.615 -13.663  1.00 66.16           C
ATOM   2172  O   THR A 283      27.759  15.612 -13.211  1.00 66.16           O
ATOM   2173  CG2 THR A 283      25.136  17.324 -12.169  1.00 66.16           C
ATOM   2174  OG1 THR A 283      24.792  18.944 -13.850  1.00 66.16           O
ATOM   2175  N   LEU A 284      26.830  15.216 -15.210  1.00 63.63           N
ATOM   2176  CA  LEU A 284      27.264  13.822 -15.322  1.00 63.63           C
ATOM   2177  C   LEU A 284      28.783  13.665 -15.521  1.00 63.63           C
ATOM   2178  CB  LEU A 284      26.465  13.154 -16.455  1.00 63.63           C
ATOM   2179  O   LEU A 284      29.366  12.757 -14.942  1.00 63.63           O
ATOM   2180  CG  LEU A 284      24.957  13.018 -16.161  1.00 63.63           C
ATOM   2181  CD1 LEU A 284      24.222  12.538 -17.411  1.00 63.63           C
ATOM   2182  CD2 LEU A 284      24.679  12.025 -15.030  1.00 63.63           C
ATOM   2183  N   SER A 285      29.450  14.577 -16.232  1.00 64.13           N
ATOM   2184  CA  SER A 285      30.914  14.585 -16.417  1.00 64.13           C
ATOM   2185  C   SER A 285      31.695  15.025 -15.169  1.00 64.13           C
ATOM   2186  CB  SER A 285      31.292  15.512 -17.574  1.00 64.13           C
ATOM   2187  O   SER A 285      32.920  14.943 -15.145  1.00 64.13           O
ATOM   2188  OG  SER A 285      30.601  15.182 -18.763  1.00 64.13           O
ATOM   2189  N   LYS A 286      30.996  15.511 -14.134  1.00 64.57           N
ATOM   2190  CA  LYS A 286      31.562  15.775 -12.800  1.00 64.57           C
ATOM   2191  C   LYS A 286      31.433  14.567 -11.868  1.00 64.57           C
ATOM   2192  CB  LYS A 286      30.891  17.009 -12.177  1.00 64.57           C
ATOM   2193  O   LYS A 286      32.276  14.387 -10.997  1.00 64.57           O
ATOM   2194  CG  LYS A 286      31.215  18.296 -12.948  1.00 64.57           C
ATOM   2195  CD  LYS A 286      30.491  19.501 -12.340  1.00 64.57           C
ATOM   2196  CE  LYS A 286      30.872  20.746 -13.147  1.00 64.57           C
ATOM   2197  NZ  LYS A 286      30.128  21.948 -12.704  1.00 64.57           N
ATOM   2198  N   ILE A 287      30.379  13.764 -12.047  1.00 71.64           N
ATOM   2199  CA  ILE A 287      30.089  12.562 -11.245  1.00 71.64           C
ATOM   2200  C   ILE A 287      30.946  11.394 -11.727  1.00 71.64           C
ATOM   2201  CB  ILE A 287      28.583  12.219 -11.329  1.00 71.64           C
ATOM   2202  O   ILE A 287      31.624  10.733 -10.944  1.00 71.64           O
ATOM   2203  CG1 ILE A 287      27.729  13.349 -10.708  1.00 71.64           C
ATOM   2204  CG2 ILE A 287      28.283  10.886 -10.616  1.00 71.64           C
ATOM   2205  CD1 ILE A 287      26.251  13.289 -11.115  1.00 71.64           C
ATOM   2206  N   PHE A 288      30.960  11.181 -13.037  1.00 68.68           N
ATOM   2207  CA  PHE A 288      31.918  10.312 -13.687  1.00 68.68           C
ATOM   2208  C   PHE A 288      33.080  11.202 -14.062  1.00 68.68           C
ATOM   2209  CB  PHE A 288      31.267   9.651 -14.903  1.00 68.68           C
ATOM   2210  O   PHE A 288      32.904  12.121 -14.854  1.00 68.68           O
ATOM   2211  CG  PHE A 288      30.037   8.859 -14.526  1.00 68.68           C
ATOM   2212  CD1 PHE A 288      30.175   7.569 -13.984  1.00 68.68           C
ATOM   2213  CD2 PHE A 288      28.760   9.436 -14.651  1.00 68.68           C
ATOM   2214  CE1 PHE A 288      29.036   6.859 -13.568  1.00 68.68           C
ATOM   2215  CE2 PHE A 288      27.623   8.731 -14.224  1.00 68.68           C
ATOM   2216  CZ  PHE A 288      27.762   7.442 -13.684  1.00 68.68           C
ATOM   2217  N   LYS A 289      34.252  10.955 -13.484  1.00 65.20           N
ATOM   2218  CA  LYS A 289      35.516  11.662 -13.740  1.00 65.20           C
ATOM   2219  C   LYS A 289      36.031  11.378 -15.169  1.00 65.20           C
ATOM   2220  CB  LYS A 289      36.486  11.269 -12.604  1.00 65.20           C
ATOM   2221  O   LYS A 289      37.181  11.016 -15.376  1.00 65.20           O
ATOM   2222  CG  LYS A 289      37.300  12.426 -12.007  1.00 65.20           C
ATOM   2223  CD  LYS A 289      37.942  11.938 -10.696  1.00 65.20           C
ATOM   2224  CE  LYS A 289      38.756  13.034 -10.004  1.00 65.20           C
ATOM   2225  NZ  LYS A 289      39.303  12.557  -8.706  1.00 65.20           N
ATOM   2226  N   LEU A 290      35.142  11.472 -16.155  1.00 62.10           N
ATOM   2227  CA  LEU A 290      35.372  11.323 -17.579  1.00 62.10           C
ATOM   2228  C   LEU A 290      35.937  12.659 -18.049  1.00 62.10           C
ATOM   2229  CB  LEU A 290      34.051  10.917 -18.265  1.00 62.10           C
ATOM   2230  O   LEU A 290      35.209  13.611 -18.342  1.00 62.10           O
ATOM   2231  CG  LEU A 290      33.639   9.456 -17.993  1.00 62.10           C
ATOM   2232  CD1 LEU A 290      32.177   9.231 -18.377  1.00 62.10           C
ATOM   2233  CD2 LEU A 290      34.488   8.464 -18.792  1.00 62.10           C
ATOM   2234  N   GLY A 291      37.266  12.740 -17.995  1.00 55.10           N
ATOM   2235  CA  GLY A 291      38.042  13.887 -18.433  1.00 55.10           C
ATOM   2236  C   GLY A 291      37.676  14.264 -19.861  1.00 55.10           C
ATOM   2237  O   GLY A 291      37.864  13.491 -20.795  1.00 55.10           O
ATOM   2238  N   GLY A 292      37.139  15.468 -20.015  1.00 51.16           N
ATOM   2239  CA  GLY A 292      36.797  16.044 -21.301  1.00 51.16           C
ATOM   2240  C   GLY A 292      37.268  17.481 -21.327  1.00 51.16           C
ATOM   2241  O   GLY A 292      36.534  18.357 -20.885  1.00 51.16           O
ATOM   2242  N   ARG A 293      38.501  17.683 -21.795  1.00 53.35           N
ATOM   2243  CA  ARG A 293      38.937  18.754 -22.703  1.00 53.35           C
ATOM   2244  C   ARG A 293      40.445  18.600 -22.862  1.00 53.35           C
ATOM   2245  CB  ARG A 293      38.560  20.176 -22.219  1.00 53.35           C
ATOM   2246  O   ARG A 293      41.180  19.179 -22.085  1.00 53.35           O
ATOM   2247  CG  ARG A 293      38.678  21.180 -23.374  1.00 53.35           C
ATOM   2248  CD  ARG A 293      37.827  22.431 -23.128  1.00 53.35           C
ATOM   2249  NE  ARG A 293      38.483  23.412 -22.244  1.00 53.35           N
ATOM   2250  NH1 ARG A 293      36.597  24.602 -21.792  1.00 53.35           N
ATOM   2251  NH2 ARG A 293      38.519  25.330 -20.981  1.00 53.35           N
ATOM   2252  CZ  ARG A 293      37.877  24.440 -21.677  1.00 53.35           C
ATOM   2253  N   ASP A 294      40.824  17.673 -23.742  1.00 48.11           N
ATOM   2254  CA  ASP A 294      42.075  17.612 -24.518  1.00 48.11           C
ATOM   2255  C   ASP A 294      42.164  16.228 -25.182  1.00 48.11           C
ATOM   2256  CB  ASP A 294      43.349  17.961 -23.717  1.00 48.11           C
ATOM   2257  O   ASP A 294      43.074  15.437 -24.955  1.00 48.11           O
ATOM   2258  CG  ASP A 294      43.530  19.473 -23.502  1.00 48.11           C
ATOM   2259  OD1 ASP A 294      42.853  20.255 -24.220  1.00 48.11           O
ATOM   2260  OD2 ASP A 294      44.384  19.833 -22.666  1.00 48.11           O
ATOM   2261  N   SER A 295      41.194  15.909 -26.045  1.00 47.84           N
ATOM   2262  CA  SER A 295      41.370  14.855 -27.051  1.00 47.84           C
ATOM   2263  C   SER A 295      42.306  15.384 -28.142  1.00 47.84           C
ATOM   2264  CB  SER A 295      40.028  14.383 -27.623  1.00 47.84           C
ATOM   2265  O   SER A 295      41.893  15.661 -29.264  1.00 47.84           O
ATOM   2266  OG  SER A 295      39.183  13.931 -26.582  1.00 47.84           O
ATOM   2267  N   ARG A 296      43.575  15.590 -27.786  1.00 51.76           N
ATOM   2268  CA  ARG A 296      44.681  15.762 -28.724  1.00 51.76           C
ATOM   2269  C   ARG A 296      45.469  14.458 -28.713  1.00 51.76           C
ATOM   2270  CB  ARG A 296      45.546  16.977 -28.341  1.00 51.76           C
ATOM   2271  O   ARG A 296      46.161  14.169 -27.749  1.00 51.76           O
ATOM   2272  CG  ARG A 296      44.860  18.313 -28.667  1.00 51.76           C
ATOM   2273  CD  ARG A 296      45.790  19.487 -28.332  1.00 51.76           C
ATOM   2274  NE  ARG A 296      45.245  20.775 -28.807  1.00 51.76           N
ATOM   2275  NH1 ARG A 296      47.156  22.018 -28.525  1.00 51.76           N
ATOM   2276  NH2 ARG A 296      45.333  22.983 -29.374  1.00 51.76           N
ATOM   2277  CZ  ARG A 296      45.911  21.915 -28.898  1.00 51.76           C
ATOM   2278  N   SER A 297      45.280  13.663 -29.765  1.00 42.06           N
ATOM   2279  CA  SER A 297      46.292  12.778 -30.361  1.00 42.06           C
ATOM   2280  C   SER A 297      47.340  12.178 -29.403  1.00 42.06           C
ATOM   2281  CB  SER A 297      47.000  13.569 -31.471  1.00 42.06           C
ATOM   2282  O   SER A 297      48.377  12.786 -29.151  1.00 42.06           O
ATOM   2283  OG  SER A 297      47.627  14.718 -30.930  1.00 42.06           O
ATOM   2284  N   GLY A 298      47.119  10.948 -28.943  1.00 45.82           N
ATOM   2285  CA  GLY A 298      48.145  10.137 -28.286  1.00 45.82           C
ATOM   2286  C   GLY A 298      48.070   8.709 -28.806  1.00 45.82           C
ATOM   2287  O   GLY A 298      47.250   7.928 -28.334  1.00 45.82           O
ATOM   2288  N   SER A 299      48.866   8.407 -29.831  1.00 45.58           N
ATOM   2289  CA  SER A 299      49.010   7.090 -30.458  1.00 45.58           C
ATOM   2290  C   SER A 299      49.154   5.946 -29.442  1.00 45.58           C
ATOM   2291  CB  SER A 299      50.288   7.092 -31.307  1.00 45.58           C
ATOM   2292  O   SER A 299      49.841   6.120 -28.433  1.00 45.58           O
ATOM   2293  OG  SER A 299      50.204   8.063 -32.330  1.00 45.58           O
ATOM   2294  N   PRO A 300      48.621   4.740 -29.721  1.00 59.22           N
ATOM   2295  CA  PRO A 300      49.011   3.553 -28.981  1.00 59.22           C
ATOM   2296  C   PRO A 300      50.438   3.186 -29.404  1.00 59.22           C
ATOM   2297  CB  PRO A 300      47.964   2.493 -29.338  1.00 59.22           C
ATOM   2298  O   PRO A 300      50.658   2.622 -30.475  1.00 59.22           O
ATOM   2299  CG  PRO A 300      47.544   2.863 -30.762  1.00 59.22           C
ATOM   2300  CD  PRO A 300      47.751   4.380 -30.835  1.00 59.22           C
ATOM   2301  N   MET A 301      51.433   3.523 -28.582  1.00 57.59           N
ATOM   2302  CA  MET A 301      52.740   2.880 -28.694  1.00 57.59           C
ATOM   2303  C   MET A 301      52.572   1.401 -28.346  1.00 57.59           C
ATOM   2304  CB  MET A 301      53.803   3.543 -27.807  1.00 57.59           C
ATOM   2305  O   MET A 301      52.222   1.039 -27.222  1.00 57.59           O
ATOM   2306  CG  MET A 301      54.593   4.609 -28.575  1.00 57.59           C
ATOM   2307  SD  MET A 301      56.063   5.228 -27.709  1.00 57.59           S
ATOM   2308  CE  MET A 301      57.118   3.747 -27.693  1.00 57.59           C
ATOM   2309  N   ALA A 302      52.805   0.558 -29.348  1.00 60.62           N
ATOM   2310  CA  ALA A 302      52.922  -0.878 -29.210  1.00 60.62           C
ATOM   2311  C   ALA A 302      53.997  -1.221 -28.169  1.00 60.62           C
ATOM   2312  CB  ALA A 302      53.265  -1.452 -30.591  1.00 60.62           C
ATOM   2313  O   ALA A 302      55.144  -0.784 -28.275  1.00 60.62           O
ATOM   2314  N   ARG A 303      53.623  -2.033 -27.179  1.00 58.30           N
ATOM   2315  CA  ARG A 303      54.580  -2.817 -26.401  1.00 58.30           C
ATOM   2316  C   ARG A 303      55.030  -3.990 -27.273  1.00 58.30           C
ATOM   2317  CB  ARG A 303      53.953  -3.291 -25.079  1.00 58.30           C
ATOM   2318  O   ARG A 303      54.205  -4.830 -27.627  1.00 58.30           O
ATOM   2319  CG  ARG A 303      53.978  -2.182 -24.018  1.00 58.30           C
ATOM   2320  CD  ARG A 303      53.430  -2.667 -22.666  1.00 58.30           C
ATOM   2321  NE  ARG A 303      52.075  -2.139 -22.391  1.00 58.30           N
ATOM   2322  NH1 ARG A 303      52.438  -1.414 -20.237  1.00 58.30           N
ATOM   2323  NH2 ARG A 303      50.447  -1.094 -21.184  1.00 58.30           N
ATOM   2324  CZ  ARG A 303      51.663  -1.555 -21.277  1.00 58.30           C
ATOM   2325  N   ARG A 304      56.307  -3.980 -27.650  1.00 57.02           N
ATOM   2326  CA  ARG A 304      57.103  -5.202 -27.797  1.00 57.02           C
ATOM   2327  C   ARG A 304      57.631  -5.594 -26.424  1.00 57.02           C
ATOM   2328  CB  ARG A 304      58.276  -5.001 -28.765  1.00 57.02           C
ATOM   2329  O   ARG A 304      57.796  -4.668 -25.597  1.00 57.02           O
ATOM   2330  CG  ARG A 304      57.851  -5.081 -30.233  1.00 57.02           C
ATOM   2331  CD  ARG A 304      59.103  -5.061 -31.118  1.00 57.02           C
ATOM   2332  NE  ARG A 304      58.773  -5.212 -32.547  1.00 57.02           N
ATOM   2333  NH1 ARG A 304      60.805  -6.032 -33.237  1.00 57.02           N
ATOM   2334  NH2 ARG A 304      59.167  -5.754 -34.721  1.00 57.02           N
ATOM   2335  CZ  ARG A 304      59.581  -5.663 -33.489  1.00 57.02           C
ATOM   2336  OXT ARG A 304      57.835  -6.809 -26.267  1.00 57.02           O
TER    2337      ARG A 304
END
